# Supplementary material for: Xylosyltransferase-II deficiency rewires innate immune signaling and destabilizes polarization in human macrophages
Source: Front Immunol. 2026 Jun 26;17:1850248. doi: 10.3389/fimmu.2026.1850248 (PMC13349761; doi:10.3389/fimmu.2026.1850248)
Supplement: Supplementary file 1 [file Table1.xlsx]

## Sheet: M0_mRNASeq
gene	baseMean	log2FoldChange	lfcSE	stat	pvalue	padj	gene_name
ENSG00000000419	7.99944e+20	-2.67066e+20	2.34982e+20	-1.13654e+21	2.55732e+21	6.03899e+20	DPM1
ENSG00000000457	1.54634e+21	-4.41888e+20	4.65837e+20	-9.48591e+20	9.24427e+20	9.75269e+20	SCYL3
ENSG00000000460	8.4067e+19	-8.50745e+20	6.54979e+20	-1.29889e+21	1.93982e+20	5.2843e+19	FIRRM
ENSG00000000938	1.06106e+21	-1.07451e+21	1.58616e+20	-6.77428e+20	4.98134e+21	7.97888e+20	FGR
ENSG00000001036	4.22971e+20	1.56758e+21	1.79146e+21	8.7503e+19	3.81557e+20	7.1955e+19	FUCA2
ENSG00000001084	3.49682e+19	-6.47308e+20	1.84923e+20	-3.50043e+21	4.64514e+17	8.8574e+19	GCLC
ENSG00000001167	1.34516e+20	-1.56141e+21	5.11211e+20	-3.05434e+20	7.60036e+20	9.22222e+20	NFYA
ENSG00000001461	2.61478e+21	-6.09858e+20	3.9287e+19	-1.55232e+21	1.20587e+21	4.16932e+21	NIPAL3
ENSG00000001497	3.16634e+21	-2.69829e+20	3.40414e+18	-7.9265e+18	4.27982e+20	7.52228e+20	LAS1L
ENSG00000001561	2.43433e+21	-1.43749e+20	4.06679e+19	-3.5347e+18	7.23736e+20	9.0913e+19	ENPP4
ENSG00000001629	6.85095e+20	-1.68172e+20	2.47131e+21	-6.80497e+20	4.9619e+20	7.96276e+20	ANKIB1
ENSG00000001630	2.49839e+21	-8.97653e+19	4.16182e+20	-2.15688e+20	3.10153e+20	1.86108e+19	CYP51A1
ENSG00000001631	1.09071e+21	-3.3702e+20	5.59698e+20	-6.02146e+19	5.47077e+20	8.27027e+20	KRIT1
ENSG00000002330	9.21451e+20	-2.51988e+20	2.30985e+20	-1.09093e+21	2.75305e+20	6.25422e+20	BAD
ENSG00000002549	4.07314e+21	5.89888e+20	1.59744e+20	3.69271e+21	2.21878e+17	4.97449e+20	LAP3
ENSG00000002586	1.6167e+20	-3.61207e+21	1.52179e+21	-2.37356e+21	1.76176e+21	1.28504e+21	CD99
ENSG00000002587	1.28162e+21	1.38176e+21	2.5268e+19	5.46842e+20	4540714124	3860952402	HS3ST1
ENSG00000002726	1.53809e+21	-4.531e+19	5.27943e+20	-8.58237e+20	3.90762e+20	7.26329e+20	AOC1
ENSG00000002822	2.31605e+21	2.05801e+21	3.99141e+21	5.15611e+20	6.06126e+20	8.57449e+20	MAD1L1
ENSG00000002834	7.91858e+20	-3.21322e+21	1.42692e+21	-2.25186e+19	2.43312e+21	1.58422e+21	LASP1
ENSG00000002919	1.27447e+21	-5.2207e+19	2.08889e+21	-2.49928e+21	8.02643e+20	9.35055e+20	SNX11
ENSG00000002933	6.02802e+20	4.87821e+21	2.05757e+20	2.37086e+21	1.7747e+19	1.28935e+20	TMEM176A
ENSG00000003056	3.19764e+20	1.73173e+21	1.67243e+21	1.03546e+21	9.91738e+20	9.98393e+20	M6PR
ENSG00000003147	2.93303e+21	-8.59198e+20	3.74591e+20	-2.2937e+19	2.1808e+20	1.47689e+20	ICA1
ENSG00000003393	2.26857e+21	-1.10277e+21	4.08301e+21	-2.70088e+21	7.87092e+20	9.30922e+19	ALS2
ENSG00000003400	4.91326e+20	5.22208e+20	2.97738e+20	1.75392e+21	7.94446e+20	3.29817e+21	CASP10
ENSG00000003402	1.98314e+21	3.96734e+21	1.82119e+21	2.17843e+21	2.93743e+20	1.7926e+20	CFLAR
ENSG00000003436	3.32079e+20	-4.47767e+20	3.48934e+21	-1.28324e+21	1.99407e+21	5.34231e+20	TFPI
ENSG00000003509	1.78521e+21	-1.50927e+20	4.46676e+21	-3.37888e+19	7.35447e+20	9.13246e+20	NDUFAF7
ENSG00000003756	1.08377e+20	4.59073e+21	2.11075e+20	2.17493e+21	2.96353e+20	1.80564e+20	RBM5
ENSG00000004059	1.08161e+21	-2.30353e+21	2.13949e+21	-1.07668e+20	2.81625e+20	6.32636e+20	ARF5
ENSG00000004139	6.26705e+20	8.71531e+20	7.342e+18	1.18705e+20	2.35209e+21	5.82868e+20	SARM1
ENSG00000004142	1.95311e+20	-2.32454e+21	2.05551e+21	-1.13088e+20	2.58105e+20	6.06565e+20	POLDIP2
ENSG00000004399	8.46291e+20	-5.09907e+20	1.66843e+21	-3.05621e+21	2.24156e+20	2.97467e+21	PLXND1
ENSG00000004455	1.15415e+21	5.46494e+20	2.12134e+21	2.57618e+20	9.98988e+20	8.57695e+20	AK2
ENSG00000004468	1.12947e+21	2.71815e+21	2.86503e+20	9.48734e+18	2.37007	27206	CD38
ENSG00000004478	8.81249e+20	-1.68545e+17	2.28112e+20	-7388700000000000	9.9941e+19	9.99863e+20	FKBP4
ENSG00000004487	5.54633e+21	1.69341e+20	2.69667e+21	6.27964e+20	9.49929e+19	9.85827e+20	KDM1A
ENSG00000004534	4.17353e+20	2.53394e+20	3.13264e+21	8.08885e+20	4.18581e+21	7.45068e+20	RBM6
ENSG00000004660	1.95291e+21	6.10048e+20	4.46642e+20	1.36586e+21	1.71984e+21	4.97532e+21	CAMKK1
ENSG00000004700	8.11974e+20	-7.25004e+20	2.54669e+20	-2.84685e+20	7.75885e+20	9.26722e+19	RECQL
ENSG00000004766	3.37601e+20	1.96044e+21	3.34071e+21	5.86832e+19	9.53204e+20	9.8713e+19	VPS50
ENSG00000004779	6.19079e+20	-3.42828e+20	1.65456e+21	-2.07202e+20	3.82636e+21	2.12691e+21	NDUFAB1
ENSG00000004799	1.56464e+21	1.78755e+21	5.39189e+20	3.31525e+19	9.15607e+16	1.52271e+21	PDK4
ENSG00000004864	4.1348e+19	-1.00907e+21	3.11051e+20	-3.24405e+20	7.45631e+20	9.18113e+20	SLC25A13
ENSG00000004866	4.89404e+20	-6.23243e+20	3.05044e+20	-2.04312e+20	4.10401e+21	2.21381e+20	ST7
ENSG00000004897	1.09402e+21	-2.78233e+21	2.16047e+21	-1.28784e+20	8.97529e+20	9.67335e+20	CDC27
ENSG00000004961	5.54193e+20	2.11925e+20	2.80957e+21	7.54295e+20	9.39873e+20	9.81966e+19	HCCS
ENSG00000004975	3.59831e+20	3.17802e+21	3.35444e+20	9.47407e+20	3.43432e+21	6.88681e+18	DVL2
ENSG00000005007	1.17802e+21	1.6666e+19	2.10083e+21	7.93304e+19	9.3677e+19	9.80914e+19	UPF1
ENSG00000005020	3.57249e+19	-5.6092e+19	1.87359e+21	-2.99382e+20	2.75511e+21	3.44884e+20	SKAP2
ENSG00000005022	1.61275e+21	-1.09485e+21	1.86756e+21	-5.86247e+20	4560332431	5182975839	SLC25A5
ENSG00000005059	1.42421e+21	3.93248e+19	2.0851e+19	1.886e+19	5.92955e+21	2.77365e+20	MCUB
ENSG00000005075	2.06692e+21	-2.78797e+21	1.78497e+21	-1.56192e+21	1.18307e+21	4.1228e+20	POLR2J
ENSG00000005100	2.83836e+20	-1.13957e+21	3.67977e+20	-3.09685e+19	7.56801e+20	9.21242e+20	DHX33
ENSG00000005156	2.61512e+21	-7.74524e+20	3.76478e+18	-2.05729e+20	3.96586e+20	2.16988e+21	LIG3
ENSG00000005175	3.67011e+20	2.26988e+20	3.27324e+20	6.93467e+19	4.88017e+21	7.92018e+20	RPAP3
ENSG00000005189	5.00129e+20	-8.56903e+20	9.02355e+20	-9.4963e+19	3.423e+19	6.87582e+20	REXO5
ENSG00000005194	8.11953e+20	7.11855e+19	2.40118e+21	2.9646e+20	7.66879e+20	9.24591e+20	CIAPIN1
ENSG00000005206	3.07097e+21	-1.91575e+20	3.44728e+20	-5.55729e+20	5.78396e+20	8.44637e+20	SPPL2B
ENSG00000005238	2.28171e+21	-3.31528e+21	1.82357e+19	-1.81802e+21	6.90606e+20	3.0246e+19	ATOSB
ENSG00000005243	3.47767e+20	-3.00426e+20	3.32217e+21	-9.04305e+20	3.65834e+21	7.07686e+19	COPZ2
ENSG00000005249	1.90948e+21	4.38439e+21	4.45611e+21	9.83904e+20	9.21622e+20	9.74422e+20	PRKAR2B
ENSG00000005302	7.43599e+20	-1.75589e+21	2.61574e+21	-6.71279e+20	5.02043e+20	7.99359e+20	MSL3
ENSG00000005339	9.53496e+20	5.33156e+20	2.61094e+20	2.04201e+20	4.11509e+21	2.21875e+21	CREBBP
ENSG00000005436	2.11003e+21	-1.99071e+21	4.23762e+20	-4.69769e+20	9.62532e+20	9.90457e+20	GCFC2
ENSG00000005469	1.99419e+20	-2.57736e+20	4.29911e+21	-5.9951e+19	5.48833e+20	8.2776e+19	CROT
ENSG00000005471	1.74234e+21	-7.38143e+20	4.57234e+21	-1.61437e+20	8.71749e+20	9.57851e+20	ABCB4
ENSG00000005483	1.27812e+21	4.88716e+21	2.01786e+20	2.42194e+20	1.54377e+21	1.16508e+21	KMT2E
ENSG00000005486	9.68229e+19	1.73044e+21	2.38259e+21	7.26289e+20	9.42101e+20	9.82506e+20	RHBDD2
ENSG00000005700	6.20482e+19	-2.4007e+20	2.57598e+20	-9.31956e+20	9.25748e+20	9.75729e+19	IBTK
ENSG00000005801	4.95075e+21	1.23983e+21	2.85088e+21	4.34895e+21	6.63639e+20	8.86725e+20	ZNF195
ENSG00000005810	1.7091e+20	-2.63421e+21	1.91967e+21	-1.37222e+20	8.90855e+20	9.66187e+20	MYCBP2
ENSG00000005812	5.99985e+20	7.68538e+20	2.6169e+20	2.93683e+21	7.69001e+20	9.25688e+20	FBXL3
ENSG00000005844	2.89416e+20	3.13403e+20	1.67735e+21	1.86845e+21	6.16997e+20	2.83754e+21	ITGAL
ENSG00000005882	6.57239e+20	-1.97788e+19	2.61882e+20	-7.55255e+20	9.93974e+19	9.98759e+20	PDK2
ENSG00000005884	6.65905e+20	-7.78435e+20	3.30758e+21	-2.35349e+21	1.85983e+20	1.33366e+21	ITGA3
ENSG00000005889	3.61337e+21	5.60204e+20	3.28263e+20	1.70657e+21	8.64493e+20	9.55217e+20	ZFX
ENSG00000005893	8.51584e+20	1.24514e+20	1.38699e+21	8.97728e+20	9.28468e+20	9.77017e+20	LAMP2
ENSG00000006007	5.93187e+19	-6.12351e+20	1.47132e+21	-4.16192e+20	6.77269e+20	8.92642e+19	GDE1
ENSG00000006015	2.18484e+20	-8.93207e+20	1.85315e+21	-4.81995e+20	9.61557e+19	9.90259e+20	REX1BD
ENSG00000006025	5.20919e+20	-2.8065e+19	7.97606e+20	-3.51866e+21	7.24939e+19	9.09661e+20	OSBPL7
ENSG00000006062	1.43583e+21	7.04641e+20	5.01293e+20	1.40565e+21	1.59829e+21	4.80173e+20	MAP3K14
ENSG00000006118	2.22249e+21	1.76121e+21	4.47708e+21	3.93384e+20	83601157875	2.26869e+19	TMEM132A
ENSG00000006125	7.84167e+20	-3.05808e+20	2.43348e+21	-1.25667e+21	2.08873e+21	5.47285e+20	AP2B1
ENSG00000006194	2.38881e+20	1.27095e+21	3.83171e+21	3.31692e+21	7.40122e+20	9.157e+18	ZNF263
ENSG00000006282	7.99626e+20	-4.00565e+20	2.46252e+21	-1.62664e+20	1.03813e+21	3.83164e+21	SPATA20
ENSG00000006327	1.15564e+21	-8.06056e+20	2.15267e+21	-3.74445e+21	7.08073e+20	9.03283e+20	TNFRSF12A
ENSG00000006451	4.20043e+20	2.40065e+21	1.70047e+21	1.41175e+21	1.58022e+21	4.78217e+21	RALA
ENSG00000006459	4.91618e+21	7.25247e+20	2.91586e+20	2.48725e+21	1.28734e+21	1.02478e+21	KDM7A
ENSG00000006530	2.05227e+21	1.14099e+21	4.16872e+21	2.73703e+21	7.84313e+20	9.29468e+20	AGK
ENSG00000006534	4.47484e+20	-2.6924e+18	1.51828e+20	-1.77332e+21	8.59247e+19	9.54103e+20	ALDH3B1
ENSG00000006576	3.4054e+19	-4.88418e+21	3.45391e+21	-1.4141e+20	1.57333e+21	4.76648e+20	PHTF2
ENSG00000006607	1.87216e+20	3.22444e+20	4.59819e+20	7.01242e+18	4.83152e+20	7.87868e+20	FARP2
ENSG00000006625	1.85613e+21	-5.16383e+17	1.84225e+20	-2.803e+19	5.06299e+20	5.25955e+20	GGCT
ENSG00000006634	3.34597e+20	5.12714e+20	3.42794e+20	1.49569e+21	1.34734e+21	4.41217e+20	DBF4
ENSG00000006638	7.89143e+20	-1.69794e+21	8.70504e+20	-1.95053e+21	5.11131e+20	2.56401e+21	TBXA2R
ENSG00000006652	2.5665e+19	1.06208e+21	4.47517e+20	2.37326e+20	1.76316e+20	1.28504e+21	IFRD1
ENSG00000006695	2.4649e+20	-1.09453e+21	3.78721e+20	-2.89007e+20	7.72576e+20	9.26638e+20	COX10
ENSG00000006704	2.07795e+21	4.19199e+21	4.38464e+20	9.56062e+20	3.39041e+20	6.84943e+19	GTF2IRD1
ENSG00000006712	4.687e+19	-2.46479e+21	2.93779e+21	-8.38995e+20	4.01472e+20	7.3517e+19	PAF1
ENSG00000006715	1.02258e+21	-3.61527e+21	2.26842e+21	-1.59374e+21	1.10994e+21	3.97104e+20	VPS41
ENSG00000006744	1.16716e+21	-8.72929e+20	2.12807e+20	-4.10197e+20	6.81662e+20	8.94577e+20	ELAC2
ENSG00000006747	5.68453e+20	-6.47953e+20	2.84876e+19	-2.2745e+19	2.29357e+21	1.52647e+20	SCIN
ENSG00000006756	1.94777e+21	-3.00797e+21	1.85771e+20	-1.61918e+21	1.05409e+21	3.86085e+21	ARSD
ENSG00000006757	3.36496e+20	-4.04142e+20	3.47362e+21	-1.16346e+19	2.44643e+21	5.92297e+20	PNPLA4
ENSG00000006831	8.83012e+20	-2.75144e+21	2.40252e+20	-1.14523e+20	2.52113e+21	6.00789e+20	ADIPOR2
ENSG00000007038	1.15783e+21	-2.85858e+20	5.89053e+20	-4.85284e+20	6.27475e+20	8.68861e+20	PRSS21
ENSG00000007047	2.18416e+21	-6.64598e+20	4.0979e+20	-1.6218e+20	1.04846e+21	3.84948e+21	MARK4
ENSG00000007080	6.72325e+20	-2.64398e+21	2.50504e+19	-1.05547e+21	2.91212e+21	6.43711e+20	CCDC124
ENSG00000007129	6.28218e+20	-1.68894e+21	7.67183e+20	-2.20148e+21	2.77019e+21	1.72446e+20	CEACAM21
ENSG00000007168	1.63865e+21	1.30509e+21	1.94407e+21	6.71318e+20	5.02018e+20	7.99359e+20	PAFAH1B1
ENSG00000007202	1.15911e+21	-7.40734e+20	2.25615e+21	-3.28317e+21	1.02645e+21	1.67129e+21	BLTP2
ENSG00000007237	3.92883e+20	-4.6381e+20	1.59829e+21	-2.90192e+20	3.70879e+21	4.23983e+20	GAS7
ENSG00000007255	5.96669e+20	-6.56899e+20	2.81978e+21	-2.32961e+21	8.15792e+19	9.39579e+20	TRAPPC6A
ENSG00000007264	2.12162e+21	-1.40505e+21	2.00042e+21	-7.02379e+20	2159364504	5058641865	MATK
ENSG00000007341	1.50299e+21	1.31546e+21	4.82666e+20	2.72541e+20	9.78257e+19	9.94783e+19	ST7L
ENSG00000007376	2.83381e+19	2.64595e+21	3.69096e+20	7.16874e+20	4.73452e+21	7.80895e+20	RPUSD1
ENSG00000007384	1.97358e+21	-6.65658e+20	4.99522e+20	-1.33259e+21	1.82666e+20	5.13808e+20	RHBDF1
ENSG00000007392	3.64217e+21	2.96206e+21	3.19304e+21	9.27662e+20	3.53583e+20	6.98104e+20	LUC7L
ENSG00000007520	1.09158e+20	-2.31379e+20	2.12865e+20	-1.08697e+21	9.13443e+20	9.71439e+20	TSR3
ENSG00000007541	3.21005e+20	-7.24711e+20	3.46252e+20	-2.09302e+21	3.63474e+20	2.0517e+19	PIGQ
ENSG00000007545	1.64245e+21	1.45889e+21	4.62311e+20	3.15565e+21	7.52333e+20	9.19788e+20	CRAMP1
ENSG00000007923	4.98093e+21	-2.61138e+20	2.94618e+21	-8.86362e+20	3.75422e+21	7.15257e+20	DNAJC11
ENSG00000007944	3.35831e+20	6.9366e+19	3.70487e+21	1.87229e+21	6.11659e+21	2.82447e+20	MYLIP
ENSG00000008018	4.91669e+21	1.85508e+21	1.53773e+20	1.20638e+21	2.27673e+20	5.72816e+20	PSMB1
ENSG00000008083	1.60338e+20	-3.47687e+21	1.92596e+21	-1.80527e+21	7.10324e+20	3.07459e+20	JARID2
ENSG00000008086	7.90366e+20	-3.53824e+21	6.62447e+20	-5.34117e+19	5.93261e+19	8.5161e+19	CDKL5
ENSG00000008128	4.53288e+20	1.64118e+21	8.29984e+20	1.97736e+21	8.43252e+20	9.50107e+20	CDK11A
ENSG00000008130	1.18436e+21	7.12827e+20	2.28319e+20	3.12206e+20	1.7959e+20	2.52327e+21	NADK
ENSG00000008256	3.45268e+21	-7.17435e+20	3.32282e+20	-2.15911e+21	3.08414e+21	1.85258e+20	CYTH3
ENSG00000008282	2.73331e+21	2.96819e+20	1.75379e+21	1.69245e+20	9.0561e+19	3.52909e+21	SYPL1
ENSG00000008283	5.77781e+21	2.72298e+21	2.76715e+21	9.84037e+20	3.25097e+21	6.7338e+19	CYB561
ENSG00000008294	1.27256e+21	-2.49561e+21	2.18481e+18	-1.14225e+20	2.53349e+20	6.02635e+20	SPAG9
ENSG00000008324	4.89128e+20	1.47168e+21	2.83503e+20	5.19104e+19	6.03688e+20	8.57425e+20	SS18L2
ENSG00000008382	1.81504e+20	-5.54617e+20	2.1297e+20	-2.6042e+20	9.2089e+18	8.11274e+20	MPND
ENSG00000008394	6.34976e+20	-3.66336e+21	1.55699e+21	-2.35284e+21	1.86305e+21	1.33469e+21	MGST1
ENSG00000008405	1.12566e+21	2.84854e+21	5.59946e+20	5.08717e+20	6.1095e+18	8.59479e+20	CRY1
ENSG00000008513	2.14699e+21	1.53695e+21	1.98586e+20	7.73948e+20	9.3831e+19	9.81846e+20	ST3GAL1
ENSG00000008516	1.65506e+20	8.02609e+20	5.03948e+20	1.59264e+21	1.1124e+20	3.97548e+21	MMP25
ENSG00000008517	2.51535e+20	1.44359e+21	4.20641e+21	3.43187e+20	5.99431e+16	1.07514e+21	IL32
ENSG00000008710	3.39538e+20	2.11264e+21	3.43697e+20	6.14679e+20	5.38767e+20	8.21315e+20	PKD1
ENSG00000008838	8.30538e+20	-4.75086e+20	2.38962e+21	-1.98813e+21	4.67976e+20	2.43492e+20	MED24
ENSG00000008853	9.68722e+20	-4.14982e+21	2.38062e+21	-1.74317e+21	8.13042e+20	3.34034e+21	RHOBTB2
ENSG00000008869	1.17728e+21	-6.71423e+20	5.43441e+20	-1.2355e+17	2.16643e+21	5.57589e+20	HEATR5B
ENSG00000008952	2.03832e+21	-8.62698e+20	1.80513e+20	-4.77915e+21	6.3271e+19	8.71732e+19	SEC62
ENSG00000008988	3.088e+19	-1.06688e+21	1.80895e+20	-5.89779e+20	5.55339e+20	8.31613e+20	RPS20
ENSG00000009307	5.85767e+19	-7.36627e+20	1.52049e+21	-4.84467e+20	12682218581	64311290783	CSDE1
ENSG00000009335	9.29926e+20	-4.88289e+20	2.28209e+21	-2.13966e+21	3.23822e+21	1.9131e+19	UBE3C
ENSG00000009413	4.41337e+21	5.59613e+20	3.03765e+21	1.84226e+21	6.54376e+20	2.93158e+18	REV3L
ENSG00000009780	2.53663e+21	1.42454e+21	3.76528e+21	3.78334e+19	7.05182e+20	9.02792e+20	FAM76A
ENSG00000009790	4.0396e+20	3.12153e+21	3.24278e+19	9.6261e+19	3.35743e+20	6.82123e+19	TRAF3IP3
ENSG00000009830	1.56138e+21	-7.88683e+20	4.86092e+21	-1.6225e+20	1.04697e+21	3.84826e+21	POMT2
ENSG00000009844	7.23095e+20	1.40243e+21	2.45221e+21	5.71904e+20	5.67387e+20	8.3812e+19	VTA1
ENSG00000009950	4.69087e+20	1.20841e+21	1.03553e+20	1.16695e+21	9.07102e+20	9.7015e+19	MLXIPL
ENSG00000009954	2.29328e+21	5.04892e+20	1.87179e+21	2.69738e+20	6.9887e+19	6.6465e+18	BAZ1B
ENSG00000010017	7.12653e+20	3.34107e+20	2.59181e+20	1.28909e+21	1.97368e+21	5.32828e+20	RANBP9
ENSG00000010030	2.85399e+21	3.49252e+21	5.18963e+20	6.72979e+20	169902474	3197230326	ETV7
ENSG00000010072	1.04695e+21	-1.25463e+21	5.66857e+19	-2.21331e+21	8.24835e+20	9.43714e+20	SPRTN
ENSG00000010165	5.64571e+20	1.24163e+20	2.74971e+21	4.5155e+18	6.51593e+20	8.81215e+19	METTL13
ENSG00000010219	7.99481e+20	6.28452e+20	2.3339e+20	2.69271e+20	9.78518e+20	9.94783e+19	DYRK4
ENSG00000010244	2.04313e+21	5.42919e+20	1.80014e+21	3.01597e+21	7.62959e+20	9.23061e+20	ZNF207
ENSG00000010256	4.54758e+20	-3.7691e+19	1.58906e+21	-2.3719e+20	1.76969e+21	1.2878e+20	UQCRC1
ENSG00000010270	2.69841e+21	-3.48607e+20	1.70498e+21	-2.04464e+21	4.08904e+21	2.21093e+21	STARD3NL
ENSG00000010278	2.43958e+20	-7.20412e+20	1.6158e+20	-4.45855e+20	8251500941	3.27747e+16	CD9
ENSG00000010292	5.48621e+20	-1.68104e+21	2.93673e+20	-5.72418e+20	5.67039e+20	8.37822e+20	NCAPD2
ENSG00000010295	1.18318e+21	2.88736e+21	2.08549e+21	1.3845e+20	8.89885e+20	9.655e+17	IFFO1
ENSG00000010318	1.29275e+21	-3.10137e+20	5.1767e+19	-5.99102e+20	5.49105e+20	8.2776e+19	PHF7
ENSG00000010322	2.6809e+19	4.18952e+21	2.14473e+21	1.95341e+20	5.07713e+20	2.55504e+21	NISCH
ENSG00000010327	7.30232e+20	-8.92017e+20	2.12809e+21	-4.19163e+20	2.76957e+16	9.05752e+16	STAB1
ENSG00000010361	2.04667e+21	6.06221e+20	4.24077e+21	1.42951e+21	1.52858e+21	4.69789e+21	FUZ
ENSG00000010404	5.91139e+20	-4.89224e+19	2.79384e+20	-1.75108e+21	7.99314e+20	3.31e+18	IDS
ENSG00000010539	2.72381e+21	5.32963e+20	3.68183e+20	1.44755e+21	1.47744e+21	4.63057e+21	ZNF200
ENSG00000010610	6.22144e+20	-6.36832e+20	1.60489e+20	-3.96807e+21	72456238445	2.00416e+20	CD4
ENSG00000010626	1.61131e+21	6.9284e+19	4.76606e+20	1.4537e+20	8.84419e+20	9.62755e+20	LRRC23
ENSG00000010671	2.03566e+21	-5.14063e+21	4.38787e+21	-1.17156e+21	9.90653e+20	9.98043e+20	BTK
ENSG00000010704	5.00405e+21	-7.66022e+20	2.95475e+20	-2.59251e+20	9.52779e+20	8.29849e+20	HFE
ENSG00000010803	1.02227e+21	-2.24466e+20	5.90893e+20	-3.79876e+21	7.04038e+20	9.02244e+20	SCMH1
ENSG00000010810	2.60693e+20	9.1526e+18	3.8219e+19	2.39477e+20	1.66306e+21	1.23243e+21	FYN
ENSG00000010818	6.85911e+20	4.79663e+20	7.05791e+20	6.7961e+19	4.96752e+21	7.96843e+20	HIVEP2
ENSG00000011007	1.06987e+21	-9.9016e+19	2.29382e+21	-4.31665e+20	1.58419e+16	5.68277e+16	ELOA
ENSG00000011009	1.44718e+21	-2.97929e+21	2.03659e+21	-1.46289e+21	1.43499e+21	4.56547e+20	LYPLA2
ENSG00000011021	4.06425e+19	6.54973e+20	3.37004e+20	1.94351e+21	5.19541e+21	2.58285e+20	CLCN6
ENSG00000011028	1.30415e+21	-1.50078e+20	2.14291e+21	-7.00349e+20	4.83709e+20	7.88259e+20	MRC2
ENSG00000011114	5.33247e+20	-8.04451e+20	2.78713e+21	-2.8863e+20	3.89797e+20	4.34672e+21	BTBD7
ENSG00000011132	3.59517e+20	2.61262e+20	3.24355e+21	8.05482e+20	4.20542e+20	7.45916e+20	APBA3
ENSG00000011143	9.23996e+20	-1.34925e+21	6.38262e+20	-2.11394e+21	8.3258e+19	9.45787e+20	MKS1
ENSG00000011198	7.34588e+20	-2.609e+19	2.60965e+21	-9.99752e+20	9.20364e+20	9.7385e+19	ABHD5
ENSG00000011201	1.07328e+21	-9.80607e+20	5.85217e+20	-1.67563e+21	9.38107e+20	3.61482e+20	ANOS1
ENSG00000011243	6.60984e+20	5.48567e+19	2.98321e+20	1.83885e+21	6.59376e+20	2.94284e+20	AKAP8L
ENSG00000011258	1.16628e+21	4.28209e+21	5.36123e+20	7.98716e+20	4.24455e+19	7.48921e+20	MBTD1
ENSG00000011260	1.33059e+21	2.31557e+20	2.01075e+21	1.1516e+20	2.49487e+21	5.97667e+19	UTP18
ENSG00000011275	1.2796e+20	7.93285e+20	2.00931e+21	3.94805e+21	6.92987e+20	8.98856e+20	RNF216
ENSG00000011295	3.50535e+20	-4.62153e+20	3.66954e+21	-1.25943e+21	2.07875e+21	5.45791e+20	TTC19
ENSG00000011304	1.40316e+20	-1.52259e+21	2.14186e+21	-7.10872e+20	1171243367	2922761436	PTBP1
ENSG00000011376	2.65552e+21	-2.08814e+21	3.67264e+21	-5.68566e+20	5.69651e+20	8.39089e+20	LARS2
ENSG00000011405	3.6922e+20	-5.04902e+20	3.34496e+20	-1.50944e+21	1.31186e+20	4.34707e+21	PIK3C2A
ENSG00000011422	7.92221e+20	2.70412e+20	1.57257e+21	1.71956e+20	8.55129e+19	3.42841e+20	PLAUR
ENSG00000011451	5.87274e+20	-2.75919e+21	2.77307e+20	-9.94995e+20	3.19739e+20	6.69084e+19	WIZ
ENSG00000011454	6.13358e+19	-7.11576e+20	2.58987e+20	-2.74753e+20	7.83506e+20	9.29468e+20	RABGAP1
ENSG00000011485	5.9471e+18	-3.06046e+20	2.71952e+21	-1.12537e+21	2.60434e+21	6.09196e+20	PPP5C
ENSG00000011523	3.07486e+21	2.04804e+20	3.6041e+19	5.68254e+20	5.69862e+20	8.39293e+20	CEP68
ENSG00000011566	3.62088e+20	2.44957e+21	3.24657e+20	7.54508e+20	4.50544e+20	7.6925e+19	MAP4K3
ENSG00000011600	1.03141e+21	-1.99815e+21	1.55309e+20	-1.28656e+21	1.98247e+21	5.3307e+19	TYROBP
ENSG00000011638	5.97507e+20	2.40938e+21	2.77921e+21	8.66929e+20	3.85981e+21	7.2192e+19	LDAF1
ENSG00000012048	1.03864e+21	-1.28269e+21	6.12161e+20	-2.09535e+21	3.61402e+20	2.04287e+21	BRCA1
ENSG00000012061	1.50336e+21	-3.11347e+21	1.95834e+20	-1.58985e+20	1.11869e+21	3.98952e+21	ERCC1
ENSG00000012124	7.00174e+20	2.21979e+21	2.71035e+21	8.19004e+20	4.12784e+20	7.42522e+20	CD22
ENSG00000012174	2.77343e+20	7.52048e+18	3.6618e+19	2.05376e+21	3.99985e+20	2.17913e+19	MBTPS2
ENSG00000012211	2.43625e+20	2.8688e+19	3.83321e+20	7.48407e+20	4.54215e+20	7.7038e+19	PRICKLE3
ENSG00000012232	1.84445e+21	-5.06444e+19	4.67152e+20	-1.08411e+21	2.78316e+20	6.28999e+20	EXTL3
ENSG00000012660	1.14488e+21	-6.37312e+20	2.1331e+20	-2.98773e+21	2.81056e+21	3.4916e+20	ELOVL5
ENSG00000012779	2.23169e+21	-4.41166e+19	1.77051e+20	-2.49174e+20	8.03226e+20	9.3521e+19	ALOX5
ENSG00000012817	1.76079e+20	-1.94495e+19	5.74097e+20	-3.38784e+21	7.34773e+20	9.1282e+19	KDM5D
ENSG00000012822	2.05933e+20	-5.31469e+20	4.25877e+20	-1.24794e+21	9.00687e+20	9.67526e+20	CALCOCO1
ENSG00000012963	5.84054e+21	-2.73907e+20	2.64961e+20	-1.03376e+20	3.01246e+21	6.53934e+20	UBR7
ENSG00000012983	2.58157e+21	2.19471e+21	4.02707e+20	5.44988e+20	9.56538e+20	9.88041e+20	MAP4K5
ENSG00000013016	1.32751e+21	1.9303e+19	5.39214e+19	3.57984e+20	7.20355e+20	9.06839e+20	EHD3
ENSG00000013275	2.82285e+21	-4.39176e+21	1.71016e+19	-2.56803e+20	1.02277e+21	8.68622e+20	PSMC4
ENSG00000013288	1.51161e+21	-2.64045e+20	1.99958e+21	-1.3205e+20	1.86668e+21	5.18077e+20	MAN2B2
ENSG00000013306	1.61673e+20	-8.5837e+19	2.30117e+21	-3.73015e+21	1.91367e+16	4.44677e+20	SLC25A39
ENSG00000013364	3.50865e+21	-1.83401e+21	1.6136e+20	-1.13659e+21	2.55708e+20	6.03899e+20	MVP
ENSG00000013374	1.58446e+21	7.06749e+20	2.04001e+20	3.46444e+21	5.31339e+16	9.88531e+20	NUB1
ENSG00000013375	2.06163e+21	-3.93701e+20	4.13534e+20	-9.5204e+19	3.41077e+20	6.87122e+20	PGM3
ENSG00000013392	9.01771e+20	2.11454e+18	6.15496e+20	3.4355e+20	7.31185e+20	9.11601e+20	RWDD2A
ENSG00000013441	3.93344e+20	3.3162e+20	3.23511e+20	1.02507e+21	3.05332e+21	6.57705e+20	CLK1
ENSG00000013503	1.36225e+21	-3.52619e+20	5.01053e+19	-7.03755e+20	4.81585e+20	7.86812e+20	POLR3B
ENSG00000013523	1.3505e+20	6.0344e+19	2.08425e+21	2.89523e+20	3.78876e+21	4.2799e+19	ANGEL1
ENSG00000013561	6.75922e+20	-4.65589e+20	2.68062e+20	-1.73687e+20	8.24101e+20	3.3673e+20	RNF14
ENSG00000013563	1.39606e+20	-3.42867e+21	1.97755e+21	-1.7338e+20	8.29533e+20	3.37123e+19	DNASE1L1
ENSG00000013573	9.07089e+20	4.74184e+21	6.29856e+20	7.52844e+20	4.51543e+20	7.69604e+20	DDX11
ENSG00000013583	1.0123e+20	1.56899e+21	1.41073e+21	1.11218e+21	2.66061e+19	6.15365e+20	HEBP1
ENSG00000013810	1.07937e+21	9.25341e+20	2.38462e+21	3.88046e+21	6.97982e+20	9.00218e+19	TACC3
ENSG00000014123	8.68796e+20	-4.43587e+21	2.27995e+21	-1.9456e+20	8.45737e+20	9.5104e+19	UFL1
ENSG00000014138	3.25492e+20	-8.00597e+20	3.3508e+19	-2.38927e+21	8.11162e+19	9.37975e+19	POLA2
ENSG00000014164	3.6879e+19	4.35581e+20	3.23679e+20	1.34572e+21	1.78393e+21	5.06499e+20	ZC3H3
ENSG00000014216	2.34514e+21	-2.38652e+21	1.79996e+21	-1.32587e+21	1.84882e+21	5.16469e+19	CAPN1
ENSG00000014257	1.223e+19	-6.2076e+19	5.29808e+20	-1.17167e+21	9.06728e+20	9.69931e+20	ACP3
ENSG00000014641	9.86253e+20	-3.21669e+21	1.61546e+20	-1.9912e+20	4.64594e+20	2.42128e+21	MDH1
ENSG00000014824	6.34811e+20	-4.97971e+20	2.70696e+20	-1.83959e+21	6.58283e+20	2.94145e+21	SLC30A9
ENSG00000014919	5.40472e+21	-4.40131e+20	2.93888e+21	-1.49761e+21	8.80953e+20	9.61275e+20	COX15
ENSG00000015133	3.13132e+21	4.11629e+20	3.52495e+20	1.16776e+20	2.42904e+20	5.90616e+20	CCDC88C
ENSG00000015153	5.91258e+20	2.06696e+21	2.68628e+20	7.6945e+19	4.41626e+21	7.62636e+20	YAF2
ENSG00000015171	4.44537e+20	1.19275e+21	2.93021e+20	4.07053e+20	6.83969e+19	8.95662e+20	ZMYND11
ENSG00000015285	1.07557e+21	4.61218e+20	2.3727e+20	1.94385e+21	5.19134e+20	2.58195e+20	WAS
ENSG00000015475	5.3766e+19	-1.03951e+21	1.60406e+20	-6.48048e+20	5.16954e+20	8.09234e+19	BID
ENSG00000015532	1.44069e+21	-1.6134e+20	5.13873e+19	-3.13969e+21	1.69126e+21	2.42371e+21	XYLT2
ENSG00000015676	5.02334e+20	2.07041e+21	3.20861e+20	6.45268e+20	5.18753e+20	8.10109e+20	NUDCD3
ENSG00000016864	7.73039e+20	-5.03924e+20	2.48056e+21	-2.0315e+20	8.39018e+20	9.48969e+19	GLT8D1
ENSG00000017260	7.8936e+19	-1.36527e+20	2.38454e+20	-5.72549e+20	5.6695e+19	8.37799e+20	ATP2C1
ENSG00000017427	1.45583e+21	-1.98613e+21	2.54481e+20	-7.80466e+19	5966361882	2209286066	IGF1
ENSG00000017483	4.47751e+21	2.58868e+20	1.1147e+20	2.32232e+21	2.02159e+21	1.41514e+20	SLC38A5
ENSG00000017797	2.80361e+21	-2.48991e+21	1.69416e+21	-1.4697e+20	1.41643e+21	4.53598e+21	RALBP1
ENSG00000018189	8.08124e+20	8.93122e+20	2.43881e+21	3.66212e+21	7.14207e+20	9.04985e+20	RUFY3
ENSG00000018280	4.73003e+20	1.68357e+21	1.60674e+20	1.04782e+21	2.94721e+20	6.47485e+20	SLC11A1
ENSG00000018408	1.72056e+21	-2.25808e+19	5.29409e+20	-4.26528e+20	1.99653e+16	6.90306e+16	WWTR1
ENSG00000018510	1.10378e+20	-2.00806e+21	2.20266e+18	-9.11652e+20	3.61952e+21	7.04639e+20	AGPS
ENSG00000018610	2.52715e+21	-1.86536e+21	3.74278e+20	-4.98389e+20	6.1821e+19	8.62835e+20	STEEP1
ENSG00000018699	1.62803e+20	-2.99149e+21	4.64837e+21	-6.43556e+19	5.19863e+20	8.10109e+20	TTC27
ENSG00000018869	1.06565e+21	3.93692e+21	5.74616e+20	6.8514e+19	4.93256e+21	7.95247e+20	ZNF582
ENSG00000019144	1.52092e+21	3.29684e+21	4.89837e+20	6.73049e+19	5.00916e+20	7.98961e+20	PHLDB1
ENSG00000019169	3.58135e+20	-1.05222e+21	3.75762e+20	-2.80022e+20	5.10672e+21	5.2954e+20	MARCO
ENSG00000019485	7.66654e+21	5.38666e+20	6.58235e+20	8.18349e+20	4.13158e+20	7.42522e+20	PRDM11
ENSG00000019582	6.79268e+20	-1.53429e+21	1.46421e+20	-1.04786e+21	9.91639e+20	9.98393e+20	CD74
ENSG00000019991	7.69912e+20	-6.05101e+20	6.98228e+19	-8.66624e+20	3.86148e+21	7.2192e+19	HGF
ENSG00000019995	5.49718e+20	3.01493e+20	2.7913e+19	1.08012e+21	2.80089e+20	6.30628e+20	ZRANB1
ENSG00000020129	2.13899e+21	7.13994e+20	4.1786e+20	1.70869e+21	8.75079e+20	3.46859e+21	NCDN
ENSG00000020256	2.6865e+19	3.10277e+21	4.27e+17	7.26644e+20	4.67444e+20	7.77505e+20	ZFP64
ENSG00000020426	2.10422e+21	5.14611e+20	4.32909e+20	1.18873e+19	2.34547e+21	5.81503e+20	MNAT1
ENSG00000020577	9.4263e+19	2.1718e+20	2.29252e+21	9.47344e+20	3.43464e+20	6.88681e+18	SAMD4A
ENSG00000020633	2.84787e+21	2.20877e+21	2.10976e+20	1.04693e+21	2.95131e+21	6.47765e+20	RUNX3
ENSG00000020922	2.78197e+21	-5.36697e+20	3.60913e+20	-1.48705e+21	8.81786e+20	9.61712e+20	MRE11
ENSG00000021355	4.31163e+19	1.70269e+21	1.58904e+20	1.07152e+21	2.83936e+20	6.35398e+19	SERPINB1
ENSG00000021574	3.52073e+20	1.68493e+21	3.31232e+21	5.08686e+20	6.10972e+20	8.59479e+20	SPAST
ENSG00000021762	2.43869e+20	1.32313e+21	4.10118e+19	3.22621e+20	1.25439e+21	1.93798e+20	OSBPL5
ENSG00000021776	5.63937e+21	-4.10423e+21	2.84608e+21	-1.44207e+19	1.49284e+20	4.64651e+20	AQR
ENSG00000022267	5.77609e+20	-9.2381e+19	8.71126e+20	-1.06048e+21	2.88927e+20	6.41136e+20	FHL1
ENSG00000022277	3.261e+19	1.10167e+20	1.58608e+21	6.94586e+20	4.87315e+20	7.91438e+20	RTF2
ENSG00000022556	1.6e+17	-1.00048e+21	4.81789e+21	-2.07658e+21	8.35496e+20	9.47061e+20	NLRP2
ENSG00000022567	3.84995e+20	1.69481e+21	3.14154e+20	5.39484e+20	5.89553e+20	8.49144e+20	SLC45A4
ENSG00000022840	6.8526e+19	-1.03164e+21	2.55319e+20	-4.04061e+20	6.86168e+20	8.96167e+19	RNF10
ENSG00000022976	1.41516e+21	-6.96512e+20	5.02002e+20	-1.38747e+20	8.8965e+19	9.65337e+20	ZNF839
ENSG00000023041	7.01296e+20	-1.9818e+20	2.45885e+20	-8.05985e+20	4.20251e+21	7.45916e+20	ZDHHC6
ENSG00000023171	1.30498e+21	1.60735e+21	5.43243e+20	2.9588e+18	3.08838e+21	3.72681e+20	GRAMD1B
ENSG00000023191	1.33905e+21	-9.76674e+20	1.38325e+21	-7.06072e+20	4.80143e+19	7.86019e+20	RNH1
ENSG00000023228	1.56783e+21	-7.67474e+20	2.08683e+21	-3.6777e+20	2.35347e+17	5.12628e+20	NDUFS1
ENSG00000023287	7.38788e+20	2.1156e+20	2.53919e+20	8.33179e+20	4.04744e+21	7.37559e+20	RB1CC1
ENSG00000023318	3.40268e+20	4.11094e+20	1.60074e+21	2.56815e+20	1.02243e+21	8.68622e+20	ERP44
ENSG00000023330	4.45607e+20	-7.65192e+20	1.79007e+20	-4.27465e+20	6.6904e+19	8.89342e+20	ALAS1
ENSG00000023445	2.76181e+21	8.09103e+20	3.84142e+20	2.10626e+21	3.51815e+21	2.00529e+21	BIRC3
ENSG00000023516	4.98428e+20	-1.43615e+19	2.85255e+21	-5.03461e+20	6.1464e+19	8.61262e+20	AKAP11
ENSG00000023572	8.56201e+20	2.9207e+19	2.29609e+20	1.27203e+21	2.03361e+21	5.3921e+19	GLRX2
ENSG00000023608	1.35373e+20	1.01434e+21	5.16067e+20	1.96551e+21	4.93548e+20	2.51127e+21	SNAPC1
ENSG00000023697	1.71368e+21	2.25974e+20	1.84875e+21	1.2223e+20	2.21592e+21	5.65509e+20	DERA
ENSG00000023734	2.34309e+21	-3.141e+18	1.911e+18	-1.64364e+21	1.00251e+21	3.76506e+21	STRAP
ENSG00000023892	1.52073e+20	5.36898e+20	1.99597e+20	2.6899e+20	7.14724e+19	6.72485e+18	DEF6
ENSG00000023902	2.12318e+20	1.20163e+21	1.74069e+21	6.90317e+20	5085456952	1077158865	PLEKHO1
ENSG00000023909	9.32206e+20	-3.93679e+21	2.32217e+21	-1.69531e+20	9.00174e+20	3.51995e+21	GCLM
ENSG00000024048	6.99383e+20	-1.94818e+21	2.59287e+21	-7.51361e+20	4.52436e+19	7.69604e+20	UBR2
ENSG00000024862	8.78706e+20	4.19652e+21	2.30054e+21	1.82414e+21	8.55258e+20	9.53169e+20	CCDC28A
ENSG00000025039	3.04532e+21	-3.60793e+20	1.61047e+21	-2.2403e+20	2.50715e+21	1.6123e+19	RRAGD
ENSG00000025156	9.86366e+20	-2.44205e+21	6.1203e+18	-3.99009e+20	9.68172e+20	9.91643e+19	HSF2
ENSG00000025293	1.33377e+21	-1.4904e+20	2.04941e+21	-7.27233e+20	4.67083e+21	7.77356e+20	PHF20
ENSG00000025434	3.45377e+20	-4.02958e+21	1.84827e+21	-2.18019e+21	2.92431e+21	1.78908e+21	NR1H3
ENSG00000025708	1.03542e+20	5.85256e+20	1.50762e+21	3.88199e+21	1.03607e+16	2.70297e+20	TYMP
ENSG00000025770	3.23624e+20	-1.96857e+21	3.41292e+20	-5.76799e+20	5.64075e+20	8.37212e+19	NCAPH2
ENSG00000025772	3.29442e+20	-4.17272e+21	3.34975e+20	-1.24568e+21	9.00865e+20	9.67627e+20	TOMM34
ENSG00000025796	1.31441e+21	3.39804e+21	2.10425e+21	1.61484e+20	1.06344e+21	3.88054e+21	SEC63
ENSG00000025800	1.66719e+21	-3.08557e+20	1.96964e+21	-1.56656e+20	1.17216e+21	4.10472e+21	KPNA6
ENSG00000026025	1.70332e+21	-5.47264e+20	1.47917e+21	-3.69981e+20	2.15758e+17	4.8751e+18	VIM
ENSG00000026103	4.32884e+21	9.585e+18	3.56237e+21	2.69062e+21	7.1319e+19	6.72143e+20	FAS
ENSG00000026297	1.25591e+21	1.21224e+20	1.62687e+21	7.45139e+20	4.56188e+20	7.71038e+20	RNASET2
ENSG00000026508	1.10364e+21	2.10397e+20	1.39404e+21	1.50926e+21	1.31232e+21	4.34707e+21	CD44
ENSG00000026652	2.34003e+21	-4.52154e+20	4.05469e+20	-1.11514e+21	9.11209e+20	9.71436e+20	AGPAT4
ENSG00000026751	4.22917e+21	1.16043e+21	1.98667e+21	5.84107e+20	5.59149e+20	8.34759e+20	SLAMF7
ENSG00000026950	5.14775e+20	8.24485e+20	3.02483e+21	2.72573e+21	6.41601e+20	6.27337e+20	BTN3A1
ENSG00000027001	3.6798e+19	-8.0888e+19	3.28699e+20	-2.46086e+21	1.38606e+21	1.08235e+21	MIPEP
ENSG00000027075	1.83678e+21	4.08364e+21	4.72708e+21	8.63881e+20	3.87653e+20	7.23479e+20	PRKCH
ENSG00000027697	1.06591e+21	3.87484e+20	1.46173e+21	2.65086e+21	7.90943e+20	9.32447e+20	IFNGR1
ENSG00000027847	9.19272e+20	-2.28321e+21	2.22608e+21	-1.02566e+20	3.0505e+20	6.57705e+20	B4GALT7
ENSG00000028116	5.13909e+21	5.76187e+20	2.88889e+21	1.99449e+21	4.60987e+21	2.41188e+21	VRK2
ENSG00000028137	1.14439e+21	5.68096e+20	1.46136e+20	3.88746e+20	1.01298e+17	2.6548e+19	TNFRSF1B
ENSG00000028203	6.16647e+21	-5.56509e+21	2.60257e+21	-2.1383e+20	8.30679e+19	9.45666e+20	VEZT
ENSG00000028277	2.9749e+19	-4.78106e+21	2.22434e+21	-2.14943e+20	3.16005e+20	1.88145e+21	POU2F2
ENSG00000028310	6.53667e+20	-1.51238e+20	2.53265e+20	-5.97152e+20	5.50406e+20	8.28278e+20	BRD9
ENSG00000028528	3.88432e+19	4.21913e+21	1.63883e+21	2.57448e+21	1.00391e+21	8.58711e+20	SNX1
ENSG00000028839	3.82911e+19	7.03821e+20	3.30903e+21	2.12697e+20	3.34225e+20	1.94947e+21	TBPL1
ENSG00000029153	1.84594e+21	-2.66493e+20	4.49705e+21	-5.92594e+20	5.53453e+20	8.30167e+20	BMAL2
ENSG00000029363	9.51758e+20	-1.19326e+20	2.25487e+21	-5.29194e+20	5.96671e+20	8.53268e+20	BCLAF1
ENSG00000029364	8.89668e+20	-3.20398e+20	2.32711e+21	-1.37681e+21	1.68572e+21	4.92782e+20	SLC39A9
ENSG00000029639	2.77938e+21	5.02808e+20	3.71134e+21	1.35479e+21	8.92233e+20	9.66382e+20	TFB1M
ENSG00000029725	1.25852e+21	-1.41184e+21	2.08529e+20	-6.77044e+20	4.98378e+20	7.97974e+20	RABEP1
ENSG00000029993	4.43804e+20	-5.44319e+20	3.07595e+21	-1.7696e+20	7.67941e+19	3.23256e+20	HMGB3
ENSG00000030066	2.10973e+21	3.23051e+20	4.07298e+18	7.93157e+20	4.27687e+21	7.52055e+20	NUP160
ENSG00000030110	5.88143e+21	5.10021e+20	2.90975e+20	1.7528e+18	7.96361e+20	3.30126e+21	BAK1
ENSG00000030582	9.32733e+20	-5.56122e+20	1.44237e+21	-3.85561e+19	9.69244e+20	9.91643e+19	GRN
ENSG00000031003	2.88073e+21	1.39106e+20	3.81823e+20	3.64319e+21	7.1562e+19	9.04985e+20	FAM13B
ENSG00000031081	1.00352e+21	-8.50718e+20	2.2533e+19	-3.77542e+18	7.05771e+20	9.02792e+20	ARHGAP31
ENSG00000031691	7.85142e+20	-2.47715e+21	6.57755e+20	-3.76607e+21	7.06466e+20	9.03065e+19	CENPQ
ENSG00000031698	1.485e+19	5.42219e+20	2.11171e+20	2.56768e+20	1.02382e+21	8.68622e+20	SARS1
ENSG00000031823	1.1076e+20	2.58811e+20	2.18966e+19	1.18197e+21	2.37218e+21	5.85019e+20	RANBP3
ENSG00000032219	8.03628e+20	4.8907e+19	2.43277e+19	2.01034e+19	4.43951e+21	2.33981e+21	ARID4A
ENSG00000032389	8.21594e+20	-2.90538e+21	2.47537e+21	-1.17372e+20	2.40509e+21	5.88782e+20	EIPR1
ENSG00000032444	1.29363e+21	-7.27e+17	2.18487e+20	-3.32742e+21	8.76528e+16	1.471e+19	PNPLA6
ENSG00000032742	2.01352e+21	2.53306e+20	4.24506e+20	5.96709e+20	5.50701e+20	8.28615e+20	IFT88
ENSG00000033011	8.45962e+19	-5.87672e+20	2.32595e+20	-2.52659e+20	1.15176e+21	9.45711e+20	ALG1
ENSG00000033030	3.79714e+20	7.86841e+20	3.23242e+20	2.43422e+20	1.49239e+21	1.13829e+21	ZCCHC8
ENSG00000033050	6.09591e+21	-1.90761e+21	2.87441e+20	-6.63652e+20	5.06913e+20	8.0249e+19	ABCF2
ENSG00000033100	1.0902e+19	-4.71121e+20	2.20016e+21	-2.1413e+20	8.30445e+20	9.45666e+20	CHPF2
ENSG00000033170	2.08942e+21	2.4226e+20	4.08364e+20	5.93246e+20	5.53017e+20	8.30064e+20	FUT8
ENSG00000033178	4.10028e+21	-2.40952e+21	3.09149e+20	-7.79405e+20	4.35741e+20	7.58402e+18	UBA6
ENSG00000033327	4.48504e+20	-2.91919e+20	2.93254e+21	-9.95448e+20	3.19518e+21	6.68931e+20	GAB2
ENSG00000033627	2.25696e+21	-4.59127e+21	1.88377e+21	-2.43728e+21	1.47983e+20	1.13247e+21	ATP6V0A1
ENSG00000033800	1.82862e+20	4.04005e+16	1.93489e+20	2.088e+17	3.67978e+21	2.06655e+21	PIAS1
ENSG00000033867	9.50797e+20	2.34282e+21	2.25664e+21	1.03819e+21	2.99182e+21	6.52042e+20	SLC4A7
ENSG00000034152	2.61541e+20	-3.22046e+20	1.70033e+21	-1.89402e+21	5.82218e+21	2.75259e+21	MAP2K3
ENSG00000034510	1.2672e+18	-4.04435e+20	1.2467e+20	-3.24406e+20	7.45631e+20	9.18113e+20	TMSB10
ENSG00000034533	1.72737e+20	6.47672e+19	4.87412e+20	1.3288e+20	1.83915e+20	5.15367e+20	ASTE1
ENSG00000034677	8.00553e+20	-1.5606e+20	2.47799e+21	-6.29786e+20	5.28834e+19	8.15597e+20	RNF19A
ENSG00000034693	1.3916e+19	-6.98141e+20	4.93868e+21	-1.41362e+21	8.87584e+20	9.64097e+20	PEX3
ENSG00000034713	3.68122e+20	-1.11251e+21	1.5961e+18	-6.97017e+20	4.85792e+20	7.90196e+20	GABARAPL2
ENSG00000035115	1.18839e+20	-1.03739e+21	5.47091e+19	-1.89619e+20	5.79348e+20	2.74463e+20	SH3YL1
ENSG00000035141	1.18879e+21	-1.7357e+20	2.08071e+21	-8.34184e+20	4.04177e+21	7.36904e+20	FAM136A
ENSG00000035403	1.71542e+21	-2.68488e+21	2.09235e+21	-1.28319e+21	1.99426e+21	5.34231e+20	VCL
ENSG00000035681	8.94765e+20	-2.17349e+21	2.27384e+21	-9.55871e+20	9.23849e+20	9.75159e+19	NSMAF
ENSG00000035687	1.7625e+20	5.3507e+19	1.90254e+21	2.8124e+19	4.91741e+20	5.16393e+20	ADSS2
ENSG00000035720	1.4225e+20	2.57458e+21	6.61669e+20	3.89104e+21	99815829004	2.63399e+20	STAP1
ENSG00000035862	2.03657e+20	-4.22168e+20	1.45957e+21	-2.89242e+20	3.82292e+21	4.29387e+21	TIMP2
ENSG00000035928	7.33783e+20	8.42497e+20	2.42576e+21	3.47312e+21	7.28357e+20	9.11017e+20	RFC1
ENSG00000036054	7.76631e+20	8.49125e+20	2.48416e+20	3.41816e+20	7.3249e+19	9.11859e+20	TBC1D23
ENSG00000036257	1.30797e+20	6.61752e+20	2.01322e+20	3.28703e+21	7.4238e+19	9.16616e+20	CUL3
ENSG00000036448	6.39917e+20	-6.35019e+20	7.6584e+19	-8.2918e+18	4.07002e+20	7.39136e+20	MYOM2
ENSG00000036549	3.16875e+20	2.65991e+20	3.66825e+20	7.25118e+20	4.6838e+19	7.78192e+20	ZZZ3
ENSG00000036672	5.82452e+20	-1.17239e+21	2.89193e+20	-4.05402e+20	50345314692	1.47052e+21	USP2
ENSG00000037042	9.89153e+19	-4.34831e+21	5.76773e+20	-7.53904e+20	9.39904e+20	9.81966e+19	TUBG2
ENSG00000037241	1.19868e+21	-2.54325e+20	2.16081e+20	-1.17699e+21	2.39201e+21	5.87581e+20	RPL26L1
ENSG00000037474	3.6948e+19	-3.96895e+21	3.19542e+21	-1.24207e+21	2.1421e+20	5.54898e+20	NSUN2
ENSG00000037637	6.28948e+21	-1.09777e+21	2.81992e+20	-3.8929e+19	6.97062e+20	9.00165e+20	FBXO42
ENSG00000037749	4.48857e+20	-5.34191e+21	2.95656e+20	-1.8068e+20	8.56619e+20	9.53169e+20	MFAP3
ENSG00000037757	3.37866e+20	-4.15356e+21	3.39042e+20	-1.22509e+21	2.20543e+20	5.63733e+20	MRI1
ENSG00000037897	4.29988e+21	9.2368e+19	3.09744e+20	2.98208e+21	7.65545e+20	9.24334e+20	METTL1
ENSG00000038002	5.51309e+20	1.72402e+21	2.81092e+21	6.13329e+20	5.39659e+19	8.21475e+20	AGA
ENSG00000038210	3.05618e+21	2.13199e+21	3.71535e+20	5.73832e+20	5.66081e+19	8.37464e+20	PI4K2B
ENSG00000038219	1.93078e+20	1.84727e+21	2.11201e+20	8.7465e+19	3.81764e+20	7.19689e+20	BOD1L1
ENSG00000038274	9.42778e+20	2.73955e+21	2.27227e+20	1.20565e+21	2.27954e+21	5.73206e+20	MAT2B
ENSG00000038382	6.28821e+21	9.96795e+20	2.63704e+21	3.77997e+21	7.05433e+20	9.02792e+20	TRIO
ENSG00000038532	4.16228e+21	-2.60813e+20	3.04553e+21	-8.56378e+19	9.31754e+20	9.78645e+20	CLEC16A
ENSG00000038945	6.43426e+20	-1.00092e+21	2.05034e+21	-4.88173e+20	10516004089	55628207803	MSR1
ENSG00000039068	4.8491e+19	3.32611e+20	1.01126e+21	3.28907e+19	7.42226e+20	9.16524e+20	CDH1
ENSG00000039123	4.20903e+21	7.32699e+20	3.04486e+20	2.40634e+21	8.09839e+20	9.37975e+19	MTREX
ENSG00000039319	2.32183e+21	-5.13738e+20	1.78704e+21	-2.87481e+21	7.73744e+20	9.26638e+20	ZFYVE16
ENSG00000039523	1.92642e+21	-2.786e+19	1.93017e+20	-1.44339e+21	1.4891e+20	4.64451e+20	RIPOR1
ENSG00000039560	4.18559e+20	-9.30037e+20	3.62713e+20	-2.56412e+20	1.03439e+21	8.74998e+20	RAI14
ENSG00000039650	7.39462e+20	-1.9249e+19	2.50774e+20	-7.67582e+20	4.42736e+19	7.63431e+20	PNKP
ENSG00000040199	5.73751e+20	-3.44716e+19	8.04459e+20	-4.28507e+20	6.68282e+20	8.89342e+20	PHLPP2
ENSG00000040275	1.14844e+21	-1.56029e+20	5.4485e+19	-2.8637e+19	7.74595e+20	9.26638e+20	SPDL1
ENSG00000040341	4.32183e+20	-1.64141e+21	3.11592e+21	-5.26782e+20	5.98345e+19	8.54492e+20	STAU2
ENSG00000040487	1.78735e+20	8.58519e+20	1.92916e+21	4.45022e+21	6.56304e+20	8.83409e+20	SLC66A1
ENSG00000040531	1.14507e+21	-2.69216e+20	2.09339e+21	-1.28603e+21	1.98432e+21	5.33136e+20	CTNS
ENSG00000040608	1.48318e+21	4.32226e+19	2.02918e+19	2.13006e+21	8.31322e+20	9.45666e+20	RTN4R
ENSG00000040633	1.3011e+19	3.07599e+20	2.0154e+20	1.52624e+21	1.26949e+21	4.27722e+20	PHF23
ENSG00000040933	7.18953e+20	-1.62914e+20	2.50537e+20	-6.50258e+20	9.48153e+18	9.84786e+20	INPP4A
ENSG00000041357	2.18701e+20	7.38261e+19	1.85662e+21	3.97637e+21	69976148606	1.95916e+20	PSMA4
ENSG00000041802	4.67266e+20	2.0422e+20	3.01671e+21	6.76962e+20	4.9843e+19	7.97974e+20	LSG1
ENSG00000041880	2.74964e+21	4.50446e+19	3.70702e+21	1.21512e+21	2.24321e+20	5.68304e+20	PARP3
ENSG00000041988	2.99606e+20	4.03549e+21	3.51669e+21	1.14752e+20	2.51165e+20	5.99901e+20	THAP3
ENSG00000042088	2.37126e+20	2.45234e+21	3.921e+18	6.25438e+20	5.31684e+20	8.17028e+20	TDP1
ENSG00000042286	1.05282e+21	6.77477e+19	2.31116e+20	2.93133e+20	7.69421e+20	9.25957e+20	AIFM2
ENSG00000042317	1.27852e+21	-5.34755e+20	5.29279e+20	-1.01035e+21	9.91939e+18	9.98393e+20	SPATA7
ENSG00000042429	1.75339e+21	9.00772e+20	4.55337e+19	1.97825e+20	9.84217e+20	9.96314e+20	MED17
ENSG00000042445	7.64317e+20	4.47607e+20	2.40839e+21	1.85853e+21	8.5256e+19	9.52275e+20	RETSAT
ENSG00000042493	3.43712e+21	-1.14433e+21	1.45255e+20	-7.87811e+20	4.30807e+21	7.54422e+20	CAPG
ENSG00000042753	1.76049e+21	-2.39487e+21	1.492e+19	-1.60514e+20	1.08463e+20	3.92264e+21	AP2S1
ENSG00000042980	7.86726e+20	-1.62674e+21	2.53023e+20	-6.4292e+19	5.20276e+19	8.10109e+20	ADAM28
ENSG00000043093	4.7254e+18	3.35049e+21	2.88494e+20	1.16137e+21	2.4549e+20	5.92636e+20	DCUN1D1
ENSG00000043143	3.21927e+19	7.34059e+20	3.5698e+20	2.0563e+19	3.97535e+20	2.17136e+21	JADE2
ENSG00000043462	3.10665e+20	2.64902e+21	1.66921e+21	1.58699e+21	1.12514e+21	4.00366e+21	LCP2
ENSG00000043514	1.9558e+18	4.58688e+21	4.35435e+18	1.0534e+20	2.92157e+20	6.44512e+20	TRIT1
ENSG00000044090	2.50594e+21	-1.9087e+19	3.81775e+20	-4.99952e+20	6.17109e+20	8.62404e+20	CUL7
ENSG00000044115	5.50318e+20	-1.83428e+21	1.4822e+20	-1.23753e+21	2.1589e+20	5.56773e+20	CTNNA1
ENSG00000044446	2.8185e+19	-3.48785e+19	3.63976e+21	-9.58263e+20	3.3793e+19	6.83783e+20	PHKA2
ENSG00000044459	3.54299e+20	5.10571e+20	3.28643e+20	1.55358e+20	8.76539e+20	9.59571e+20	CNTLN
ENSG00000044574	5.22171e+20	-6.46536e+20	1.76101e+21	-3.67139e+20	2.41233e+17	5.20446e+20	HSPA5
ENSG00000046647	3.02547e+21	-3.29493e+20	3.56029e+21	-9.25467e+20	3.54723e+21	6.99272e+20	GEMIN8
ENSG00000046651	3.80565e+21	3.30123e+21	3.30684e+21	9.98304e+19	3.18132e+20	6.68061e+20	OFD1
ENSG00000047056	4.96835e+20	-4.59906e+21	2.91382e+19	-1.57836e+21	1.14482e+21	4.046e+19	WDR37
ENSG00000047188	3.37464e+20	-4.73367e+21	3.40029e+20	-1.39214e+21	1.63881e+21	4.86725e+20	YTHDC2
ENSG00000047230	1.01845e+21	-2.00637e+20	5.84813e+20	-3.43079e+21	7.31539e+20	9.11669e+20	CTPS2
ENSG00000047249	4.63494e+17	-2.67717e+20	1.60981e+21	-1.66304e+21	9.63048e+19	3.67636e+20	ATP6V1H
ENSG00000047315	7.21516e+20	-2.68494e+21	2.47526e+21	-1.08471e+21	2.78049e+21	6.28999e+20	POLR2B
ENSG00000047346	2.78303e+21	-1.74579e+20	3.67501e+20	-4.75043e+21	6.34756e+19	8.73142e+20	ATOSA
ENSG00000047365	2.5508e+20	1.10501e+21	3.77338e+19	2.92843e+20	7.69643e+20	9.25975e+20	ARAP2
ENSG00000047410	1.83112e+20	1.17996e+21	1.89998e+20	6.21037e+20	5.34575e+20	8.19496e+20	TPR
ENSG00000047578	2.14006e+20	-7.05193e+20	4.22295e+21	-1.66991e+21	9.49381e+20	3.64602e+21	KATNIP
ENSG00000047579	5.08292e+20	6.1041e+19	2.87511e+20	2.12309e+20	3.37466e+20	1.95911e+20	DTNBP1
ENSG00000047621	6.9763e+19	-1.47046e+20	2.62615e+21	-5.59929e+20	5.75528e+20	8.43069e+20	C12orf4
ENSG00000047634	2.72891e+20	3.88565e+20	3.65759e+21	1.06235e+21	2.88076e+20	6.39742e+20	SCML1
ENSG00000047644	6.59737e+20	-3.51443e+19	2.60283e+20	-1.35023e+20	8.92593e+20	9.66429e+19	WWC3
ENSG00000047648	3.66105e+20	6.86428e+20	3.34543e+21	2.05184e+21	4.01856e+20	2.18797e+20	ARHGAP6
ENSG00000047849	2.55675e+21	-2.79165e+19	1.75068e+21	-1.59461e+20	1.108e+19	3.96984e+20	MAP4
ENSG00000047932	4.34332e+21	8.53353e+20	3.21895e+20	2.65103e+20	8.0247e+18	7.3445e+19	GOPC
ENSG00000048028	2.20757e+20	3.20587e+21	4.07724e+21	7.86285e+20	4.31701e+21	7.54825e+20	USP28
ENSG00000048052	1.47712e+21	-1.98627e+21	5.49446e+19	-3.61503e+21	3.00312e+17	6.21133e+20	HDAC9
ENSG00000048140	1.32198e+21	2.22645e+20	2.48083e+21	8.97462e+20	3.69473e+21	7.10534e+20	TSPAN17
ENSG00000048162	2.87439e+20	-1.07502e+20	3.56222e+20	-3.01785e+20	7.62816e+20	9.23061e+20	NOP16
ENSG00000048342	1.23695e+21	-1.24684e+20	5.44009e+19	-2.29195e+21	8.18717e+20	9.41097e+20	CC2D2A
ENSG00000048392	9.52409e+19	4.10767e+20	2.32063e+21	1.77007e+21	7.67158e+20	3.23256e+20	RRM2B
ENSG00000048405	5.46803e+21	4.29259e+20	2.75234e+20	1.55962e+21	1.18851e+21	4.13046e+20	ZNF800
ENSG00000048471	9.58534e+20	-5.27069e+20	2.46062e+21	-2.14202e+20	3.21921e+20	1.90678e+20	SNX29
ENSG00000048544	4.97897e+20	-3.02102e+20	2.85858e+20	-1.05682e+21	2.90592e+20	6.4309e+19	MRPS10
ENSG00000048649	1.53956e+21	5.8755e+19	1.95143e+20	3.01086e+20	2.60507e+21	3.33002e+21	RSF1
ENSG00000048707	3.69618e+21	-4.05772e+20	3.45104e+20	-1.1758e+20	2.39677e+21	5.88202e+20	VPS13D
ENSG00000048740	3.2638e+19	-3.06898e+20	1.82911e+21	-1.67785e+21	9.33755e+20	3.60447e+21	CELF2
ENSG00000048828	3.06978e+20	-6.52793e+20	1.67895e+20	-3.88811e+20	1.01028e+17	2.65377e+20	FAM120A
ENSG00000048991	3.91495e+21	-3.96154e+21	3.21088e+21	-1.23379e+21	2.17282e+21	5.58732e+20	R3HDM1
ENSG00000049089	2.81331e+21	7.36236e+20	3.85116e+20	1.91172e+20	5.59116e+19	2.68434e+21	COL9A2
ENSG00000049130	1.96846e+21	1.43764e+21	4.73913e+20	3.03354e+21	2.417e+18	3.16359e+20	KITLG
ENSG00000049167	1.40783e+21	-3.76025e+20	5.13831e+20	-7.31806e+20	4.64287e+20	7.76024e+20	ERCC8
ENSG00000049239	8.97879e+20	-1.61479e+21	2.31962e+21	-6.96146e+20	4.86338e+21	7.9079e+19	H6PD
ENSG00000049245	2.56371e+20	-3.65098e+20	1.68206e+21	-2.17053e+21	2.99664e+20	1.8181e+20	VAMP3
ENSG00000049246	4.87259e+19	-5.07624e+20	2.92391e+20	-1.73612e+20	8.2543e+19	3.36833e+19	PER3
ENSG00000049249	1.44264e+20	-6.58277e+20	5.0163e+19	-1.31228e+21	1.89427e+21	5.21823e+20	TNFRSF9
ENSG00000049449	3.77058e+21	4.69863e+21	3.23653e+20	1.45175e+20	1.46571e+21	4.60921e+21	RCN1
ENSG00000049541	5.67039e+20	-3.27046e+20	2.71372e+21	-1.20516e+21	2.28141e+21	5.73426e+20	RFC2
ENSG00000049618	5.54616e+21	-4.31968e+20	2.74651e+20	-1.57279e+21	1.15768e+20	4.07403e+20	ARID1B
ENSG00000049656	2.6982e+19	-6.90711e+20	1.86819e+21	-3.69722e+20	2.17976e+17	4.89713e+20	CLPTM1L
ENSG00000049759	1.54194e+21	-6.64827e+20	4.98518e+20	-1.33361e+21	8.93908e+20	9.66536e+20	NEDD4L
ENSG00000049769	1.15351e+21	9.22669e+20	5.53894e+20	1.66579e+21	9.57559e+20	3.66638e+21	PPP1R3F
ENSG00000049860	2.1954e+20	-1.79863e+21	1.36832e+21	-1.31448e+21	1.88684e+21	5.20401e+20	HEXB
ENSG00000049883	7.07712e+20	-5.29686e+20	6.76304e+20	-7.83207e+20	9.37573e+19	9.81354e+20	PTCD2
ENSG00000050130	1.47152e+19	-1.39889e+20	1.98994e+21	-7.02984e+20	4.82066e+21	7.87033e+20	JKAMP
ENSG00000050344	3.47047e+20	7.18556e+20	3.93345e+21	1.82678e+21	6.77324e+20	2.98924e+20	NFE2L3
ENSG00000050393	1.3223e+20	-5.77674e+21	2.06665e+20	-2.79522e+21	7.79845e+20	9.28777e+19	MCUR1
ENSG00000050405	4.5259e+20	-2.85136e+21	3.10802e+19	-9.1742e+19	3.58922e+21	7.02125e+20	LIMA1
ENSG00000050426	4.67373e+19	-3.35902e+20	3.02645e+21	-1.10989e+20	2.67047e+21	6.16415e+20	LETMD1
ENSG00000050438	2.09331e+21	-1.25019e+21	4.51367e+21	-2.76979e+21	7.81796e+20	9.29299e+20	SLC4A8
ENSG00000050748	6.20584e+20	-2.79626e+21	2.58181e+20	-1.08306e+20	2.78781e+20	6.29144e+19	MAPK9
ENSG00000050767	1.68532e+21	-5.29136e+20	2.07014e+20	-2.55604e+20	7.98257e+20	9.34796e+19	COL23A1
ENSG00000050820	6.11021e+20	1.88311e+21	2.82794e+21	6.65893e+20	5.0548e+19	8.01973e+20	BCAR1
ENSG00000051009	2.95729e+20	1.66427e+21	3.55796e+21	4.6776e+19	6.39956e+20	8.7571e+19	FHIP1B
ENSG00000051108	3.30791e+20	-1.80283e+21	1.6441e+20	-1.09655e+21	2.7284e+19	6.22434e+20	HERPUD1
ENSG00000051128	2.24649e+20	-1.82156e+21	1.86e+17	-9.79334e+20	3.27415e+20	6.74348e+20	HOMER3
ENSG00000051180	5.35374e+20	-9.65497e+21	8.07157e+20	-1.19617e+21	2.3163e+20	5.78833e+20	RAD51
ENSG00000051382	7.18034e+20	-2.35998e+20	2.72314e+19	-8.66636e+20	9.30939e+19	9.78471e+20	PIK3CB
ENSG00000051523	2.55983e+21	-8.56105e+20	1.44208e+20	-5.93662e+20	5.52738e+20	8.29939e+20	CYBA
ENSG00000051596	1.53193e+21	-2.84369e+21	4.83125e+20	-5.88604e+20	9.53063e+20	9.8713e+19	THOC3
ENSG00000051620	2.60513e+20	3.86505e+21	1.74306e+21	2.2174e+20	2.65961e+20	1.67706e+21	HEBP2
ENSG00000051825	1.44738e+21	-8.91136e+20	4.98317e+20	-1.78829e+21	8.58072e+20	9.54028e+20	MPHOSPH9
ENSG00000052126	8.45882e+19	1.87519e+21	6.60232e+20	2.84019e+20	7.76396e+20	9.26722e+19	PLEKHA5
ENSG00000052723	4.34662e+20	1.26838e+21	3.0935e+19	4.10016e+21	6.81794e+20	8.94577e+20	SIKE1
ENSG00000052749	4.28368e+21	-4.32234e+20	3.00322e+21	-1.43923e+20	8.85561e+20	9.63416e+20	RRP12
ENSG00000052795	5.62626e+19	2.59785e+20	1.49012e+21	1.74339e+21	8.12658e+20	3.3401e+19	FNIP2
ENSG00000052802	2.25465e+21	-3.18574e+20	2.21234e+21	-1.43999e+21	1.49871e+21	4.65264e+20	MSMO1
ENSG00000052841	7.92186e+20	-1.31187e+21	2.37223e+21	-5.53012e+20	5.80255e+20	8.45058e+20	TTC17
ENSG00000053254	2.28972e+20	-4.85564e+20	1.8474e+20	-2.62836e+20	8.57965e+19	7.6822e+19	FOXN3
ENSG00000053371	3.23632e+21	-5.55166e+20	1.92921e+20	-2.87768e+21	4.00608e+20	4.43637e+20	AKR7A2
ENSG00000053372	1.58294e+20	3.82937e+21	2.17758e+20	1.75855e+21	8.60408e+20	9.54171e+20	MRTO4
ENSG00000053501	2.74514e+21	-5.63014e+20	3.77515e+20	-1.49137e+21	1.35865e+21	4.42563e+21	USE1
ENSG00000053770	8.99511e+20	3.64641e+21	2.45996e+21	1.4823e+20	8.82161e+20	9.61896e+20	AP5M1
ENSG00000053900	4.04343e+20	-5.38143e+20	3.30563e+20	-1.62796e+21	8.70679e+20	9.57422e+20	ANAPC4
ENSG00000053918	5.62376e+20	6.00338e+20	2.90317e+21	2.06787e+20	8.36176e+20	9.47061e+20	KCNQ1
ENSG00000054116	1.89733e+21	-3.64392e+20	1.81224e+21	-2.01073e+21	8.40641e+20	9.49112e+20	TRAPPC3
ENSG00000054118	1.72246e+21	-5.15953e+20	1.87953e+20	-2.74511e+21	7.83692e+20	9.29468e+20	THRAP3
ENSG00000054148	3.13692e+20	-3.14951e+20	1.80866e+21	-1.74135e+21	8.16219e+20	3.3486e+19	PHPT1
ENSG00000054219	1.43002e+21	4.02259e+21	5.09686e+20	7.89229e+20	4.29978e+20	7.54005e+20	LY75
ENSG00000054267	1.08479e+21	2.69048e+20	2.37235e+20	1.1341e+19	2.56753e+19	6.05448e+19	ARID4B
ENSG00000054277	1.12602e+21	7.11449e+19	2.16128e+21	3.2918e+20	7.4202e+19	9.16467e+20	OPN3
ENSG00000054282	1.50249e+20	3.81308e+20	1.91883e+21	1.98719e+20	4.69013e+21	2.43832e+21	SDCCAG8
ENSG00000054392	1.29312e+21	-3.46388e+20	5.25798e+20	-6.58785e+20	5.10034e+20	8.04656e+20	HHAT
ENSG00000054523	1.2438e+20	-2.6805e+20	2.08742e+21	-1.28412e+21	1.991e+19	5.33864e+20	KIF1B
ENSG00000054611	1.02538e+21	-3.97913e+20	2.18155e+21	-1.82399e+21	6.81532e+20	2.99973e+20	TBC1D22A
ENSG00000054965	5.17654e+20	8.36824e+20	2.82141e+20	2.96598e+21	9.76338e+20	9.94783e+19	FAM168A
ENSG00000054967	1.06882e+20	2.03128e+20	2.17708e+20	9.33029e+20	3.50805e+21	6.95908e+20	RELT
ENSG00000054983	1.18458e+20	-5.35253e+20	2.12779e+20	-2.51553e+20	1.18852e+21	9.68967e+20	GALC
ENSG00000055044	6.09559e+20	-4.10758e+20	2.61988e+20	-1.56785e+21	8.75414e+20	9.59412e+20	NOP58
ENSG00000055070	2.41026e+21	-2.17434e+21	1.89834e+20	-1.14539e+21	2.52049e+20	6.00762e+20	SZRD1
ENSG00000055130	9.18703e+20	1.05984e+21	2.31156e+20	4.58495e+21	6.46597e+20	8.79235e+20	CUL1
ENSG00000055147	3.59948e+21	-7.43387e+21	3.22466e+20	-2.30532e+21	9.81608e+20	9.95727e+20	FAM114A2
ENSG00000055163	1.71073e+20	1.16696e+21	4.64078e+20	2.51458e+21	9.79939e+20	9.95143e+20	CYFIP2
ENSG00000055208	1.30295e+21	3.38811e+21	2.1106e+20	1.60528e+20	1.08431e+21	3.92264e+21	TAB2
ENSG00000055211	2.56475e+20	2.66129e+20	1.75406e+20	1.51722e+21	1.29212e+21	4.30966e+20	GINM1
ENSG00000055332	2.3856e+20	1.35193e+21	1.95758e+21	6.90614e+20	4980274408	1077158865	EIF2AK2
ENSG00000055483	5.61024e+20	1.84697e+21	2.79046e+20	6.61889e+20	5.08043e+20	8.03074e+20	USP36
ENSG00000055609	1.18956e+21	2.21053e+21	2.06613e+20	1.06989e+21	2.84668e+20	6.36004e+20	KMT2C
ENSG00000055732	3.04745e+21	-2.54692e+20	3.7256e+19	-6.83626e+20	4.94211e+20	7.95273e+20	MCOLN3
ENSG00000055917	6.93847e+20	-7.75509e+20	2.4986e+20	-3.10377e+20	7.56274e+19	9.21026e+20	PUM2
ENSG00000055950	1.90486e+21	-2.76332e+21	1.83604e+21	-1.50504e+21	1.32314e+21	4.36544e+20	MRPL43
ENSG00000056050	5.39324e+20	9.79665e+20	2.78585e+20	3.51657e+21	7.25095e+19	9.09757e+20	HPF1
ENSG00000056097	1.33995e+21	3.69023e+21	2.04702e+21	1.80273e+21	7.14299e+20	3.0883e+19	ZFR
ENSG00000056277	5.6672e+19	1.91745e+19	7.62715e+20	2.51397e+21	8.01507e+20	9.3482e+19	ZNF280C
ENSG00000056558	1.82237e+21	1.54854e+21	4.46279e+20	3.46989e+21	7.286e+18	9.11017e+20	TRAF1
ENSG00000056586	4.47279e+21	2.19399e+21	3.09276e+20	7.09398e+20	4.78078e+20	7.84107e+20	RC3H2
ENSG00000056972	2.08262e+21	6.62719e+20	4.51274e+20	1.46855e+21	1.41955e+21	4.54279e+21	TRAF3IP2
ENSG00000057019	9.75573e+20	-5.00669e+20	6.29055e+20	-7.95907e+20	4.26086e+20	7.50255e+19	DCBLD2
ENSG00000057252	2.87213e+21	-7.18434e+20	1.62023e+20	-4.43415e+19	6.57465e+19	8.83497e+19	SOAT1
ENSG00000057608	4.13853e+20	-3.24656e+20	1.67005e+21	-1.94399e+21	5.18967e+20	2.58195e+20	GDI2
ENSG00000057657	4.88835e+20	3.29801e+20	2.8581e+19	1.15392e+21	2.48533e+21	5.96469e+20	PRDM1
ENSG00000057663	7.9914e+18	4.27134e+19	2.39568e+21	1.78293e+21	7.45973e+20	3.17891e+21	ATG5
ENSG00000057704	2.3965e+19	5.98839e+20	3.9392e+19	1.5202e+19	1.2846e+20	4.29567e+20	TMCC3
ENSG00000057757	2.28472e+21	4.22251e+20	1.8783e+20	2.24805e+20	8.22131e+20	9.42528e+20	PITHD1
ENSG00000057935	1.82098e+21	-7.06465e+20	4.48604e+21	-1.57481e+21	8.74866e+20	9.59361e+20	MTA3
ENSG00000058056	5.72155e+20	-1.22041e+21	7.96402e+19	-1.53241e+21	8.78208e+20	9.59817e+20	USP13
ENSG00000058063	3.90299e+19	-8.62264e+20	3.21793e+21	-2.67956e+20	9.78623e+20	9.94783e+19	ATP11B
ENSG00000058091	2.3055e+20	5.20866e+20	4.38664e+20	1.18739e+21	2.35073e+21	5.82683e+20	CDK14
ENSG00000058262	5.62876e+19	-2.33691e+21	1.48858e+21	-1.56989e+21	1.1644e+18	4.08877e+20	SEC61A1
ENSG00000058272	1.81943e+21	2.25131e+21	1.87487e+21	1.20078e+21	2.29835e+21	5.75918e+20	PPP1R12A
ENSG00000058335	2.51656e+21	5.04918e+20	4.79354e+21	1.05333e+21	2.92189e+21	6.44512e+20	RASGRF1
ENSG00000058404	1.79493e+21	-1.27204e+21	5.33617e+20	-2.38381e+20	1.71343e+21	1.2608e+20	CAMK2B
ENSG00000058453	1.32555e+20	8.72323e+20	5.68848e+20	1.53349e+21	1.25155e+21	4.24765e+21	CROCC
ENSG00000058600	2.78905e+20	1.01287e+21	3.73511e+20	2.71174e+20	6.69303e+19	6.46441e+20	POLR3E
ENSG00000058668	3.63898e+20	-5.36735e+20	3.43121e+20	-1.56427e+21	1.17753e+21	4.11417e+21	ATP2B4
ENSG00000058729	2.01317e+21	-2.23139e+19	4.27179e+21	-5.22354e+20	6.01424e+20	8.56756e+19	RIOK2
ENSG00000058799	1.02377e+21	-3.24589e+19	2.16623e+21	-1.4984e+19	1.34029e+21	4.40092e+19	YIPF1
ENSG00000058804	1.89791e+21	-5.14019e+20	4.28063e+21	-1.2008e+20	9.04419e+20	9.68408e+20	NDC1
ENSG00000058866	6.86515e+21	-3.40399e+21	7.28901e+20	-4.67003e+20	6.40498e+20	8.7571e+19	DGKG
ENSG00000059122	5.19176e+21	-3.75433e+21	3.06298e+20	-1.22571e+21	2.20307e+21	5.63682e+20	FLYWCH1
ENSG00000059145	1.89409e+20	4.09972e+20	4.24453e+21	9.65884e+20	9.23053e+20	9.74858e+20	UNKL
ENSG00000059377	2.07852e+21	-5.09897e+20	1.99558e+20	-2.55512e+21	1.0615e+20	8.91362e+20	TBXAS1
ENSG00000059378	2.83613e+21	7.61608e+20	1.71307e+21	4.44586e+20	8754049968	3.42962e+17	PARP12
ENSG00000059573	1.04979e+21	-1.4129e+19	5.95009e+20	-2.37459e+21	8.12301e+20	9.38413e+20	ALDH18A1
ENSG00000059588	2.83063e+21	-4.71847e+21	4.10122e+20	-1.1505e+20	2.49936e+20	5.98397e+20	TARBP1
ENSG00000059691	4.81899e+21	-2.5479e+20	2.88615e+21	-8.82803e+20	3.77343e+21	7.16427e+20	GATB
ENSG00000059728	9.9335e+19	6.14069e+19	4.95921e+21	1.23824e+21	2.15628e+21	5.56472e+20	MXD1
ENSG00000059758	3.46887e+20	5.53595e+20	3.47642e+20	1.59243e+21	1.11288e+21	3.97597e+20	CDK17
ENSG00000059769	3.78022e+20	-1.16223e+21	3.12973e+21	-3.71351e+20	7.10376e+20	9.04003e+20	DNAJC25
ENSG00000059804	1.94383e+21	8.47719e+20	1.81864e+21	4.66129e+19	3142288632	1.42009e+17	SLC2A3
ENSG00000059915	4.50123e+20	1.1516e+20	9.81074e+20	1.17382e+21	2.40467e+21	5.88782e+20	PSD
ENSG00000060069	4.67123e+20	1.1179e+20	2.9805e+19	3.75073e+20	7.07606e+19	9.03283e+20	CTDP1
ENSG00000060138	4.55002e+21	1.34448e+21	1.61405e+21	8.32988e+19	4.04851e+21	7.37559e+20	YBX3
ENSG00000060237	3.19744e+21	2.22849e+21	1.63887e+20	1.35977e+20	1.73903e+21	5.00621e+19	WNK1
ENSG00000060339	1.00303e+21	-1.3016e+19	2.23123e+21	-5.83355e+19	5.59655e+20	8.34972e+20	CCAR1
ENSG00000060491	2.08667e+21	4.6924e+19	1.90004e+21	2.46963e+21	1.35253e+21	1.0634e+20	OGFR
ENSG00000060558	2.53976e+21	-2.4889e+20	1.74859e+21	-1.42337e+21	1.54628e+20	4.72569e+20	GNA15
ENSG00000060642	3.21114e+21	5.14614e+19	3.41492e+21	1.50696e+20	1.31822e+21	4.35447e+18	PIGV
ENSG00000060688	3.66022e+20	-4.0028e+19	3.30736e+21	-1.21027e+21	9.0367e+19	9.67982e+20	SNRNP40
ENSG00000060749	5.73123e+21	3.81135e+20	2.74203e+21	1.38997e+21	1.64537e+21	4.88042e+21	QSER1
ENSG00000060762	2.7554e+19	-6.8019e+19	1.84809e+20	-3.68051e+20	2.32771e+17	5.11412e+20	MPC1
ENSG00000060971	2.38576e+21	-5.86172e+20	1.94258e+20	-3.0175e+20	7.62843e+20	9.23061e+20	ACAA1
ENSG00000060982	2.83743e+21	-1.46762e+21	2.25043e+21	-6.52151e+20	6960252527	1141381982	BCAT1
ENSG00000061273	8.58363e+20	-5.56073e+20	2.32123e+20	-2.39559e+21	8.10672e+20	9.37975e+19	HDAC7
ENSG00000061676	1.55571e+20	-3.20749e+21	5.06603e+20	-6.33138e+20	5.26644e+20	8.14297e+20	NCKAP1
ENSG00000061794	1.65465e+20	1.83069e+21	2.01656e+20	9.07826e+20	3.6397e+19	7.06682e+20	MRPS35
ENSG00000061936	7.92703e+20	3.85586e+21	2.4957e+19	1.545e+18	1.22346e+21	4.21111e+21	SFSWAP
ENSG00000061938	9.33999e+20	4.0763e+20	2.2421e+19	1.81807e+20	6.90529e+20	3.0246e+19	TNK2
ENSG00000061987	2.25358e+19	-2.01227e+21	4.20865e+20	-4.78127e+21	6.3256e+19	8.71687e+20	MON2
ENSG00000062194	7.97429e+20	6.94505e+20	2.54044e+20	2.73379e+21	6.26093e+20	6.17964e+21	GPBP1
ENSG00000062282	9.6235e+19	8.65838e+20	6.07656e+20	1.42488e+21	1.54191e+21	4.72242e+20	DGAT2
ENSG00000062485	1.86884e+21	-6.07109e+19	1.95745e+20	-3.10154e+21	1.92517e+21	2.65932e+21	CS
ENSG00000062598	1.079e+19	-1.88181e+21	2.24941e+21	-8.36575e+20	4.02831e+21	7.36439e+20	ELMO2
ENSG00000062650	1.18966e+21	-1.07827e+20	2.1152e+20	-5.0977e+19	6.10212e+20	8.59217e+20	WAPL
ENSG00000062716	3.25832e+21	7.74317e+20	1.61564e+21	4.79262e+20	6.31752e+19	8.70907e+20	VMP1
ENSG00000062725	7.53583e+20	4.44598e+21	2.41137e+21	1.84375e+21	6.5219e+19	2.92784e+21	APPBP2
ENSG00000063046	9.64219e+20	-7.21118e+20	2.32952e+21	-3.09556e+21	1.96441e+21	2.69912e+21	EIF4B
ENSG00000063169	1.43387e+21	-5.54276e+20	5.06648e+20	-1.09401e+20	9.12885e+20	9.71439e+20	BICRA
ENSG00000063176	2.40288e+21	6.46453e+19	4.00508e+20	1.61408e+21	1.06509e+20	3.88257e+19	SPHK2
ENSG00000063177	1.10491e+21	8.26702e+20	1.44979e+21	5.70223e+20	5.68526e+20	8.38638e+20	RPL18
ENSG00000063180	2.99799e+21	6.35745e+20	3.65875e+20	1.7376e+20	8.2281e+19	3.36482e+21	CA11
ENSG00000063241	5.3018e+19	-6.95956e+20	3.16526e+19	-2.19873e+21	2.78968e+21	1.72909e+21	ISOC2
ENSG00000063244	7.53709e+20	1.7868e+19	2.42045e+20	7.3821e+19	4.60387e+20	7.73422e+20	U2AF2
ENSG00000063245	1.24826e+21	-1.26978e+21	2.22791e+20	-5.69943e+20	1202063188	11864371945	EPN1
ENSG00000063322	9.29765e+20	-1.05793e+21	2.26737e+20	-4.6659e+19	6.40794e+20	8.75735e+20	MED29
ENSG00000063438	4.64215e+20	1.61338e+21	8.55853e+20	1.88511e+20	8.50476e+20	9.52021e+20	AHRR
ENSG00000063587	1.20625e+21	7.326e+17	5.51015e+20	1.32955e+21	1.83668e+20	5.15105e+19	ZNF275
ENSG00000063601	5.63116e+20	-3.58763e+20	2.73857e+19	-1.31004e+21	1.90183e+20	5.22686e+20	MTMR1
ENSG00000063660	5.09294e+20	1.09056e+21	8.99036e+20	1.21303e+21	9.03451e+20	9.67982e+20	GPC1
ENSG00000063761	3.16564e+21	-1.45181e+21	3.46209e+21	-4.19346e+21	6.74963e+20	8.91782e+20	ADCK1
ENSG00000063854	3.15955e+20	-5.18238e+21	1.65209e+21	-3.13687e+20	7.53759e+20	9.2022e+18	HAGH
ENSG00000063978	6.60947e+20	3.01781e+21	2.55081e+21	1.18308e+21	2.36777e+21	5.84498e+20	RNF4
ENSG00000064012	9.50573e+20	7.03596e+20	2.27432e+21	3.09366e+19	1.97707e+21	2.70497e+20	CASP8
ENSG00000064102	4.29445e+20	-5.65541e+20	3.28165e+20	-1.72334e+20	8.63175e+20	9.55217e+20	INTS13
ENSG00000064115	2.50616e+21	-5.38413e+19	1.83332e+21	-2.93682e+20	3.31599e+21	3.90791e+19	TM7SF3
ENSG00000064199	2.03738e+21	-4.8085e+20	4.16303e+21	-1.15505e+21	2.4807e+20	5.96106e+20	SPA17
ENSG00000064201	5.11198e+20	-4.0675e+20	2.8432e+20	-1.43061e+21	1.52543e+20	4.69562e+21	TSPAN32
ENSG00000064225	1.18211e+21	6.52635e+20	2.06811e+21	3.15571e+21	1.60107e+21	2.32641e+20	ST3GAL6
ENSG00000064313	2.27374e+21	3.51313e+21	3.93479e+21	8.92838e+19	3.71944e+21	7.12422e+20	TAF2
ENSG00000064393	1.08603e+21	-8.64197e+20	2.31226e+21	-3.73746e+21	1.85888e+17	4.35471e+20	HIPK2
ENSG00000064419	1.62393e+21	-6.26672e+19	2.03013e+21	-3.08686e+19	7.57561e+20	9.21542e+19	TNPO3
ENSG00000064490	1.00712e+21	8.77052e+19	2.27445e+20	3.85611e+20	6.99785e+20	9.00554e+20	RFXANK
ENSG00000064545	4.24422e+20	-4.66213e+20	3.05081e+21	-1.52816e+20	8.78543e+20	9.60026e+20	TMEM161A
ENSG00000064547	2.42193e+20	2.29691e+20	3.85678e+21	5.95551e+20	5.51475e+20	8.2891e+19	LPAR2
ENSG00000064601	7.81081e+20	-1.93207e+20	1.54671e+21	-1.24915e+21	2.11611e+21	5.51247e+20	CTSA
ENSG00000064607	1.08977e+21	-3.53941e+19	2.17903e+21	-1.6243e+20	8.70967e+20	9.57555e+20	SUGP2
ENSG00000064651	1.24234e+21	-1.45028e+21	5.15995e+20	-2.81065e+19	7.78661e+20	9.27812e+20	SLC12A2
ENSG00000064652	2.83744e+20	-6.66847e+20	1.68456e+21	-3.95857e+21	75398300365	2.08052e+21	SNX24
ENSG00000064666	2.22208e+21	9.05213e+19	1.77417e+21	5.10218e+20	6.09898e+20	8.59217e+20	CNN2
ENSG00000064687	2.65832e+20	-5.50445e+21	3.93132e+21	-1.40015e+21	8.88648e+20	9.64927e+20	ABCA7
ENSG00000064703	2.85549e+21	-1.09736e+20	3.58653e+21	-3.05967e+21	7.5963e+19	9.22222e+20	DDX20
ENSG00000064726	6.22898e+20	-1.96932e+21	2.69498e+19	-7.30739e+20	4.64939e+21	7.76634e+20	BTBD1
ENSG00000064763	4.13585e+20	3.47694e+21	3.25044e+20	1.06969e+20	2.84761e+21	6.36071e+20	FAR2
ENSG00000064932	9.94515e+20	5.30264e+20	2.22247e+21	2.38592e+21	1.70364e+19	1.25682e+21	SBNO2
ENSG00000064933	1.00559e+21	-2.11443e+20	5.74948e+20	-3.6776e+20	7.13052e+20	9.04745e+20	PMS1
ENSG00000064961	1.91742e+21	-3.66636e+21	1.96533e+21	-1.86552e+21	6.21086e+21	2.8495e+20	HMG20B
ENSG00000064989	5.98403e+21	-2.74931e+20	7.38244e+20	-3.72412e+21	7.09586e+20	9.04003e+20	CALCRL
ENSG00000064995	1.35355e+21	4.81159e+20	1.97226e+21	2.43964e+19	8.07259e+20	9.36669e+20	TAF11
ENSG00000064999	5.74611e+21	-3.09032e+20	2.72675e+20	-1.13334e+21	2.57073e+20	6.05448e+19	ANKS1A
ENSG00000065000	4.20132e+20	-1.40458e+21	1.64942e+21	-8.51558e+20	3.94459e+21	7.29029e+18	AP3D1
ENSG00000065029	4.73821e+19	-6.78258e+19	2.92416e+20	-2.3195e+20	8.16577e+20	9.39996e+20	ZNF76
ENSG00000065054	7.10158e+19	5.69804e+20	7.19459e+20	7.91989e+19	4.28367e+21	7.52263e+20	NHERF2
ENSG00000065057	2.41514e+19	8.72339e+20	4.2381e+20	2.05832e+21	3.95591e+20	2.16754e+21	NTHL1
ENSG00000065060	7.77975e+20	-1.62559e+21	2.37645e+20	-6.84039e+20	4.93951e+20	7.95273e+20	BLTP3A
ENSG00000065135	2.62527e+18	1.20396e+20	1.71022e+21	7.0398e+19	4.81445e+21	7.86812e+20	GNAI3
ENSG00000065150	4.46455e+21	-7.16906e+20	3.05391e+20	-2.34751e+21	1.88995e+21	1.34918e+20	IPO5
ENSG00000065154	1.15401e+21	-4.34608e+21	2.28319e+20	-1.90351e+21	5.69739e+20	2.72048e+20	OAT
ENSG00000065183	1.61612e+19	-1.77389e+21	4.77596e+20	-3.7142e+19	7.10325e+20	9.04003e+20	WDR3
ENSG00000065243	4.87115e+21	8.15987e+20	3.06802e+21	2.65966e+21	7.82204e+20	7.2062e+18	PKN2
ENSG00000065268	9.24074e+20	-7.6367e+19	2.54445e+21	-3.00132e+21	7.64077e+20	9.23732e+20	WDR18
ENSG00000065308	2.21485e+21	-3.97294e+21	4.0667e+16	-9.76946e+20	3.28596e+20	6.75167e+20	TRAM2
ENSG00000065357	1.57424e+21	1.11778e+21	4.87756e+19	2.29168e+20	2.19238e+21	1.48176e+20	DGKA
ENSG00000065413	3.83647e+20	3.94227e+20	3.15349e+20	1.25013e+21	2.11251e+21	5.50751e+20	ANKRD44
ENSG00000065427	1.46075e+20	1.63065e+21	1.93968e+21	8.40678e+20	4.00528e+20	7.34043e+20	KARS1
ENSG00000065457	5.10832e+21	-2.26003e+20	2.79241e+21	-8.09348e+20	4.18315e+21	7.44818e+20	ADAT1
ENSG00000065485	2.75086e+20	4.27372e+21	3.79032e+21	1.12754e+20	2.59515e+20	6.08451e+20	PDIA5
ENSG00000065491	3.22519e+20	-1.998e+19	3.48234e+21	-5.73751e+20	9.54246e+20	9.87417e+20	TBC1D22B
ENSG00000065518	1.06091e+21	-6.49195e+20	1.40865e+21	-4.60864e+20	6.44896e+20	8.77833e+19	NDUFB4
ENSG00000065526	1.19139e+21	4.53426e+20	2.17079e+21	2.08876e+20	3.67295e+20	2.06644e+21	SPEN
ENSG00000065534	1.14754e+21	-1.05464e+21	5.65512e+20	-1.86492e+21	8.52059e+20	9.52179e+20	MYLK
ENSG00000065548	2.92786e+20	4.01749e+21	1.73569e+20	2.31464e+20	2.06325e+20	1.42761e+21	ZC3H15
ENSG00000065559	7.49925e+20	1.75467e+21	2.51419e+20	6.97906e+20	9.4436e+20	9.83588e+20	MAP2K4
ENSG00000065600	9.58743e+20	2.35603e+21	2.22798e+20	1.05748e+21	2.90294e+20	6.42852e+20	PACC1
ENSG00000065613	1.01262e+21	-2.90391e+21	2.30949e+21	-1.25738e+21	8.9994e+19	9.67335e+20	SLK
ENSG00000065615	1.34592e+21	1.87751e+21	1.9764e+20	9.49968e+20	3.42129e+20	6.87582e+20	CYB5R4
ENSG00000065621	5.6603e+19	-8.66578e+20	9.7154e+19	-8.91964e+20	9.28926e+20	9.77017e+20	GSTO2
ENSG00000065802	4.76536e+20	5.2523e+19	2.95529e+21	1.77725e+20	7.5527e+19	3.20508e+21	ASB1
ENSG00000065809	2.67391e+21	-1.17424e+21	1.72731e+21	-6.79808e+19	4.96626e+20	7.96754e+20	FAM107B
ENSG00000065833	2.68752e+20	-4.89191e+21	2.0861e+20	-2.345e+18	1.90269e+21	1.35297e+21	ME1
ENSG00000065882	2.68391e+21	-7.72645e+20	1.87956e+21	-4.11077e+20	39434919480	1.20392e+21	TBC1D1
ENSG00000065883	7.36777e+20	2.09664e+21	2.56934e+20	8.16023e+20	4.14487e+20	7.42552e+21	CDK13
ENSG00000065911	3.90466e+21	1.99091e+21	1.83218e+21	1.08664e+20	2.77197e+19	6.28222e+20	MTHFD2
ENSG00000065923	6.92136e+20	-9.7605e+19	2.75368e+21	-3.54452e+21	3.93321e+17	7.73106e+20	SLC9A7
ENSG00000065970	4.17086e+20	3.82535e+20	3.04842e+20	1.25486e+21	2.09528e+20	5.48126e+20	FOXJ2
ENSG00000065978	1.81295e+21	-6.33299e+20	1.58622e+21	-3.99249e+19	65382906330	1.85775e+21	YBX1
ENSG00000065989	2.31915e+21	1.66797e+21	1.76212e+21	9.46568e+20	3.43859e+20	6.89099e+20	PDE4A
ENSG00000066027	1.36771e+21	-1.63052e+20	2.12138e+21	-7.6861e+19	4.42125e+20	7.62951e+20	PPP2R5A
ENSG00000066044	2.32732e+21	4.92409e+19	1.7062e+20	2.88599e+20	7.72888e+20	9.26638e+20	ELAVL1
ENSG00000066056	1.33291e+21	-6.10888e+20	5.395e+18	-1.13232e+21	2.57499e+21	6.05951e+20	TIE1
ENSG00000066084	5.30764e+21	6.12066e+20	2.7826e+19	2.19962e+21	2.78339e+21	1.72769e+21	DIP2B
ENSG00000066117	6.1969e+20	-1.11693e+21	2.70776e+21	-4.12492e+21	6.79979e+20	8.93918e+20	SMARCD1
ENSG00000066135	2.57527e+20	-2.47112e+21	3.75442e+20	-6.5819e+19	9.47522e+20	9.84776e+20	KDM4A
ENSG00000066136	1.45499e+21	6.89993e+20	1.92168e+19	3.59057e+21	7.19552e+20	9.06369e+20	NFYC
ENSG00000066185	5.74609e+21	-2.54482e+21	8.00563e+20	-3.17879e+21	7.50577e+20	9.19395e+20	ZMYND12
ENSG00000066294	1.87501e+21	-8.9288e+19	1.52474e+20	-5.85595e+20	474280184	5337511992	CD84
ENSG00000066322	3.88486e+20	1.55936e+21	1.6182e+20	9.6364e+19	3.35226e+21	6.81435e+20	ELOVL1
ENSG00000066336	1.19104e+21	2.36055e+21	1.40267e+20	1.6829e+20	9.23949e+20	3.58311e+21	SPI1
ENSG00000066379	6.70133e+20	3.53552e+20	2.51462e+20	1.40599e+21	1.59727e+21	4.80103e+20	POLR1H
ENSG00000066422	2.43638e+21	4.61358e+21	3.95236e+20	1.1673e+20	2.4309e+20	5.90943e+19	ZBTB11
ENSG00000066427	6.21174e+20	3.62819e+20	2.62196e+20	1.38377e+21	1.66428e+21	4.89979e+20	ATXN3
ENSG00000066455	5.19878e+21	1.82468e+21	2.79956e+20	6.51775e+19	5.14546e+20	8.07568e+20	GOLGA5
ENSG00000066557	1.63226e+21	2.42871e+20	4.65441e+20	5.2181e+19	6.01803e+20	8.57084e+20	LRRC40
ENSG00000066583	4.41451e+20	-1.06608e+21	3.14043e+21	-3.39469e+20	7.34256e+20	9.12604e+20	ISOC1
ENSG00000066651	8.61094e+20	2.56174e+21	6.34271e+20	4.03887e+21	6.86296e+20	8.96167e+19	TRMT11
ENSG00000066654	7.21715e+19	2.78123e+18	2.66588e+19	1.04327e+21	2.96823e+20	6.50009e+20	THUMPD1
ENSG00000066697	1.99904e+19	-1.16918e+21	1.77165e+21	-6.59937e+20	5.09294e+20	8.04153e+20	MSANTD3
ENSG00000066739	1.29574e+21	1.00258e+21	5.09138e+20	1.96918e+21	8.43892e+20	9.50258e+20	ATG2B
ENSG00000066777	5.89085e+20	-6.68459e+20	2.79325e+20	-2.39312e+21	8.10864e+20	9.37975e+19	ARFGEF1
ENSG00000066827	1.12066e+21	-6.06425e+20	5.52006e+20	-1.09858e+20	2.71949e+21	6.21482e+20	ZFAT
ENSG00000066855	1.76274e+21	5.85017e+20	4.50721e+20	1.29796e+21	8.96728e+20	9.67335e+20	MTFR1
ENSG00000066923	1.20298e+21	7.89791e+20	5.42272e+18	1.45645e+21	1.45269e+20	4.59124e+21	STAG3
ENSG00000066926	7.56034e+20	-2.30066e+21	2.5103e+20	-9.16491e+18	9.26977e+20	9.76217e+20	FECH
ENSG00000066933	3.53773e+20	-1.74368e+21	3.23239e+20	-5.39438e+20	5.89585e+20	8.49144e+20	MYO9A
ENSG00000067048	2.06392e+20	9.75838e+20	5.74293e+20	1.6992e+18	8.92816e+20	3.5062e+20	DDX3Y
ENSG00000067057	7.91465e+20	-1.16816e+21	2.47148e+20	-4.72654e+21	6.3646e+19	8.73756e+20	PFKP
ENSG00000067064	1.35158e+20	-5.57091e+20	2.10338e+20	-2.64855e+20	8.08381e+20	7.35756e+20	IDI1
ENSG00000067066	2.80025e+21	4.81337e+21	1.85725e+21	2.59167e+20	9.55109e+20	8.29954e+20	SP100
ENSG00000067082	1.0331e+19	7.27211e+20	1.88969e+21	3.84831e+21	1.18933e+17	3.0485e+19	KLF6
ENSG00000067113	1.01077e+21	7.91316e+20	5.97924e+20	1.32344e+21	1.85689e+21	5.17267e+20	PLPP1
ENSG00000067167	4.57262e+20	-6.75955e+20	1.49184e+20	-4.53102e+20	6.50475e+20	8.80568e+20	TRAM1
ENSG00000067177	4.39775e+20	-2.37448e+21	9.46881e+20	-2.50768e+21	8.01993e+20	9.35055e+20	PHKA1
ENSG00000067182	3.52744e+21	1.30952e+21	1.72642e+21	7.58521e+20	4.48139e+21	7.67335e+20	TNFRSF1A
ENSG00000067208	6.60306e+20	-2.6025e+19	2.56177e+21	-1.0159e+18	3.09678e+20	6.61857e+20	EVI5
ENSG00000067221	2.50165e+20	2.36308e+21	3.88506e+20	6.08249e+20	5.43023e+20	8.243e+18	STOML1
ENSG00000067225	2.77229e+20	-1.94276e+21	1.46345e+21	-1.32752e+21	1.84337e+21	5.15723e+20	PKM
ENSG00000067248	9.2882e+19	1.10178e+21	2.2995e+20	4.79138e+20	9.61785e+20	9.90259e+20	DHX29
ENSG00000067334	8.16439e+20	8.07979e+20	2.37424e+21	3.4031e+20	7.33623e+20	9.1228e+19	DNTTIP2
ENSG00000067365	7.86651e+20	5.29425e+19	2.68984e+20	1.96824e+21	8.43965e+20	9.50258e+20	METTL22
ENSG00000067369	2.35563e+21	4.66523e+21	4.03417e+20	1.15643e+20	2.47506e+21	5.95373e+20	TP53BP1
ENSG00000067533	3.23075e+21	-7.21821e+20	3.49674e+20	-2.06427e+21	8.36457e+20	9.47254e+20	RRP15
ENSG00000067560	2.94043e+21	-2.32552e+21	1.36945e+21	-1.69814e+21	8.9481e+19	3.51021e+21	RHOA
ENSG00000067596	6.33848e+21	1.04135e+21	2.7066e+20	3.84746e+20	7.00426e+20	9.00791e+20	DHX8
ENSG00000067646	1.04122e+21	5.41205e+20	7.56163e+20	7.15726e+20	4.74161e+20	7.81688e+20	ZFY
ENSG00000067704	1.48181e+21	-4.78988e+21	2.01738e+21	-2.37431e+20	1.7582e+20	1.28468e+19	IARS2
ENSG00000067715	8.06461e+20	-2.33372e+20	8.54065e+20	-2.73249e+21	6.28584e+20	6.18827e+21	SYT1
ENSG00000067829	1.7234e+20	-2.15156e+21	1.8847e+20	-1.1416e+20	2.53622e+20	6.02635e+20	IDH3G
ENSG00000067836	4.48967e+20	5.47677e+20	3.11874e+21	1.75608e+21	7.9074e+18	3.28873e+21	ROGDI
ENSG00000067900	2.46659e+21	5.96113e+20	1.86769e+21	3.19172e+19	7.49596e+20	9.19395e+20	ROCK1
ENSG00000067955	1.09774e+21	-1.58303e+21	2.09716e+21	-7.54844e+20	4.50342e+20	7.6925e+19	CBFB
ENSG00000067992	4.30629e+20	-4.90345e+20	3.19349e+20	-1.53545e+21	1.24673e+21	4.24538e+21	PDK3
ENSG00000068001	1.87142e+20	-2.90427e+20	1.9271e+20	-1.50707e+21	1.31793e+21	4.35447e+18	HYAL2
ENSG00000068024	2.14942e+21	-5.08705e+20	4.34218e+20	-1.17154e+21	2.4138e+20	5.89526e+20	HDAC4
ENSG00000068028	9.28253e+20	5.93823e+21	2.48357e+21	2.391e+19	8.11028e+20	9.37975e+19	RASSF1
ENSG00000068079	3.0695e+19	1.92735e+20	1.90676e+21	1.0108e+20	0.00509353	1.16937	IFI35
ENSG00000068097	4.35937e+20	6.64826e+20	3.0921e+20	2.15008e+21	3.15492e+20	1.88134e+21	HEATR6
ENSG00000068120	1.14449e+21	-3.21767e+21	2.09957e+21	-1.53254e+21	1.25389e+21	4.25085e+21	COASY
ENSG00000068137	1.52185e+20	-1.27798e+19	4.98579e+20	-2.56324e+20	9.97955e+20	9.99784e+20	PLEKHH3
ENSG00000068305	1.70613e+21	-3.61111e+20	2.08263e+21	-1.73391e+21	8.62344e+20	9.55026e+20	MEF2A
ENSG00000068308	8.43837e+20	2.91646e+21	2.4484e+19	1.19117e+21	2.33586e+21	5.80716e+20	OTUD5
ENSG00000068323	1.73178e+20	4.96972e+20	1.91362e+21	2.59702e+21	7.95093e+20	9.34227e+20	TFE3
ENSG00000068354	2.95842e+19	1.51618e+21	3.51549e+20	4.31285e+20	9.96559e+20	9.99302e+20	TBC1D25
ENSG00000068366	1.81757e+21	4.11913e+21	1.91361e+21	2.15255e+21	8.29569e+20	9.45666e+20	ACSL4
ENSG00000068383	1.65444e+21	2.37202e+20	4.62823e+20	5.12511e+20	6.08294e+20	8.5813e+19	INPP5A
ENSG00000068394	6.9459e+18	6.27053e+19	2.55895e+20	2.45043e+20	1.42684e+21	1.1022e+20	GPKOW
ENSG00000068400	3.56951e+20	2.05054e+20	3.44297e+20	5.95574e+20	5.5146e+18	8.2891e+19	GRIPAP1
ENSG00000068438	4.27897e+21	2.06951e+20	3.1526e+20	6.56444e+20	5.11538e+19	8.05726e+20	FTSJ1
ENSG00000068489	6.6064e+19	-1.64733e+21	2.91723e+20	-5.64689e+20	1633789946	15499400656	PRR11
ENSG00000068650	8.50104e+20	-4.29559e+20	2.32331e+20	-1.84891e+21	6.44708e+20	2.91019e+20	ATP11A
ENSG00000068654	3.76645e+21	-2.39924e+20	3.51098e+21	-6.83353e+20	4.94384e+20	7.95273e+20	POLR1A
ENSG00000068697	7.15381e+20	-1.0196e+20	1.67802e+21	-6.0762e+19	5.43439e+19	8.2464e+19	LAPTM4A
ENSG00000068724	9.36897e+20	3.1056e+20	2.32585e+20	1.33525e+21	8.93778e+19	9.66536e+20	TTC7A
ENSG00000068745	6.049e+18	1.94876e+21	2.68503e+20	7.25785e+20	4.67971e+20	7.78034e+20	IP6K2
ENSG00000068784	2.75135e+21	1.45457e+21	3.69498e+20	3.93662e+21	6.9383e+19	8.98947e+18	SRBD1
ENSG00000068796	7.81623e+20	-8.20764e+20	2.49134e+21	-3.29447e+20	7.41818e+18	9.16467e+20	KIF2A
ENSG00000068831	1.15056e+21	2.12353e+20	6.42517e+20	3.30502e+20	9.49693e+16	1.56857e+21	RASGRP2
ENSG00000068878	6.50994e+20	-2.53596e+21	2.56185e+21	-9.89894e+19	3.22226e+21	6.7166e+19	PSME4
ENSG00000068903	2.83066e+21	-2.19989e+21	1.65816e+20	-1.32671e+21	1.84605e+21	5.16094e+20	SIRT2
ENSG00000068912	1.85863e+21	3.87867e+21	1.97061e+19	1.96826e+21	8.43964e+20	9.50258e+20	ERLEC1
ENSG00000069011	5.32944e+20	1.62135e+21	8.09022e+20	2.00409e+20	8.41161e+20	9.49112e+20	PITX1
ENSG00000069020	5.68666e+20	2.01192e+20	7.44034e+20	2.70407e+21	7.86847e+20	9.30922e+19	MAST4
ENSG00000069248	3.18038e+21	-2.22571e+20	3.61018e+21	-6.16509e+20	5.37559e+20	8.21103e+20	NUP133
ENSG00000069275	3.88775e+20	-3.167e+19	1.64456e+21	-1.92574e+18	5.41363e+19	2.6343e+19	NUCKS1
ENSG00000069329	4.11079e+20	6.02999e+16	1.54618e+21	3.89993e+21	9.96888e+20	9.99302e+20	VPS35
ENSG00000069345	1.11861e+21	5.63548e+20	2.18275e+21	2.58183e+19	7.96266e+20	9.34617e+20	DNAJA2
ENSG00000069399	1.57618e+20	-1.015e+19	1.913e+19	-5.30581e+20	5.95709e+20	8.52871e+20	BCL3
ENSG00000069424	4.25073e+20	-1.9859e+20	1.75929e+20	-1.1288e+19	2.5898e+19	6.07693e+20	KCNAB2
ENSG00000069482	1.10572e+21	-2.36459e+21	1.78144e+19	-1.32735e+21	1.84393e+21	5.15752e+20	GAL
ENSG00000069493	2.30682e+21	5.81528e+20	3.99843e+21	1.45439e+21	8.84364e+19	9.62755e+20	CLEC2D
ENSG00000069509	3.95277e+20	-4.66179e+19	3.10648e+20	-1.50067e+21	8.80712e+20	9.61272e+20	FUNDC1
ENSG00000069812	8.173e+18	-5.63712e+20	6.67279e+20	-8.44791e+20	3.98227e+20	7.33305e+20	HES2
ENSG00000069849	8.34812e+20	-4.54206e+21	1.45274e+21	-3.12655e+21	1.7687e+20	2.49966e+21	ATP1B3
ENSG00000069943	2.63984e+21	1.98789e+21	3.74791e+20	5.30401e+19	5.95834e+20	8.52871e+20	PIGB
ENSG00000069956	8.75476e+19	-2.76483e+20	2.31994e+21	-1.19177e+21	2.33352e+21	5.80716e+20	MAPK6
ENSG00000069966	2.19245e+21	5.33092e+20	4.13977e+20	1.28773e+21	1.97839e+21	5.32952e+19	GNB5
ENSG00000069974	4.54264e+20	-1.54643e+21	2.98169e+20	-5.18643e+20	6.0401e+19	8.57425e+20	RAB27A
ENSG00000069998	1.76189e+21	-2.55654e+20	1.99997e+21	-1.27829e+21	8.98284e+20	9.67335e+20	HDHD5
ENSG00000070010	1.11949e+21	-2.74015e+20	2.08236e+21	-1.31589e+21	1.88212e+21	5.19972e+19	UFD1
ENSG00000070047	3.43264e+21	3.00626e+21	3.38714e+21	8.8755e+19	9.92918e+20	9.98456e+20	PHRF1
ENSG00000070061	2.30196e+20	-7.27644e+20	4.04974e+21	-1.79677e+21	7.23727e+19	3.11849e+21	ELP1
ENSG00000070081	7.50987e+17	-6.8e+16	2.39269e+21	-2.84198e+20	7.76258e+20	9.26722e+19	NUCB2
ENSG00000070190	1.01656e+21	3.55432e+20	2.25694e+19	1.57484e+20	1.15293e+21	4.06371e+21	DAPP1
ENSG00000070214	1.60222e+21	-1.98376e+21	1.91026e+21	-1.03847e+21	2.9905e+20	6.52002e+20	SLC44A1
ENSG00000070269	3.62432e+20	3.66503e+20	3.39344e+21	1.08004e+21	2.80126e+20	6.30628e+20	TMEM260
ENSG00000070366	3.68448e+20	4.07984e+21	3.55049e+20	1.14909e+20	2.50517e+21	5.99226e+19	SMG6
ENSG00000070367	1.33408e+21	-8.02203e+20	2.14906e+21	-3.73281e+20	7.08939e+20	9.03811e+20	EXOC5
ENSG00000070413	1.61868e+21	3.87304e+20	2.0463e+20	1.8927e+20	5.83973e+20	2.75423e+20	DGCR2
ENSG00000070423	1.03763e+21	6.88606e+20	2.31799e+20	2.9707e+20	7.66413e+20	9.24591e+20	RNF126
ENSG00000070444	5.49973e+20	1.77886e+21	2.88035e+21	6.17585e+20	5.36849e+20	8.21103e+20	MNT
ENSG00000070476	2.65416e+20	1.46989e+21	3.74895e+21	3.92081e+21	6.94998e+20	8.99498e+20	ZXDC
ENSG00000070495	5.36521e+20	2.52042e+20	2.7956e+20	9.01568e+20	3.67286e+20	7.08441e+20	JMJD6
ENSG00000070501	8.64558e+20	2.37471e+21	2.31463e+21	1.02596e+21	3.04911e+20	6.57662e+20	POLB
ENSG00000070540	1.56057e+21	1.06841e+21	2.06831e+21	5.16565e+20	6.0546e+19	8.57425e+20	WIPI1
ENSG00000070610	4.922e+17	1.39131e+19	2.96242e+21	4.69652e+21	6.38603e+20	8.74947e+20	GBA2
ENSG00000070614	6.79075e+20	1.42684e+20	2.5889e+18	5.51138e+20	5.81539e+20	8.45533e+20	NDST1
ENSG00000070718	3.83697e+19	3.20875e+21	3.18011e+20	1.00901e+21	3.12972e+20	6.64358e+20	AP3M2
ENSG00000070756	2.09986e+21	-1.21078e+20	1.61573e+19	-7.49368e+20	6697053299	2077715536	PABPC1
ENSG00000070759	2.9468e+20	7.90252e+20	3.63544e+21	2.17374e+21	2.97244e+21	1.80915e+21	TESK2
ENSG00000070761	2.82624e+21	3.7205e+19	3.65539e+21	1.01781e+20	3.08766e+20	6.61734e+20	CFAP20
ENSG00000070770	8.15219e+20	-2.1883e+20	2.3421e+19	-9.34332e+20	3.50133e+21	6.95908e+20	CSNK2A2
ENSG00000070785	2.83865e+20	-2.12165e+21	3.608e+18	-5.88041e+21	5.56505e+20	8.32404e+20	EIF2B3
ENSG00000070814	7.35965e+20	-1.05592e+21	2.46736e+20	-4.27956e+20	6.68683e+20	8.89342e+20	TCOF1
ENSG00000070831	5.32809e+20	-4.97639e+20	1.61245e+21	-3.08623e+20	7.57608e+20	9.21542e+19	CDC42
ENSG00000070882	5.06159e+21	-3.13499e+20	2.8083e+19	-1.11633e+21	2.64281e+21	6.13872e+20	OSBPL3
ENSG00000070950	8.87285e+19	7.95792e+20	6.27191e+19	1.26882e+21	2.04506e+21	5.40903e+20	RAD18
ENSG00000070961	1.19477e+21	-3.59603e+20	2.07779e+21	-1.7307e+20	8.62597e+20	9.55126e+20	ATP2B1
ENSG00000071051	6.63691e+20	-4.05516e+19	2.60651e+21	-1.55578e+21	1.1976e+20	4.1495e+19	NCK2
ENSG00000071054	1.55914e+21	-3.87027e+20	2.41115e+21	-1.60516e+21	1.0846e+20	3.92264e+21	MAP4K4
ENSG00000071073	1.25906e+21	3.18959e+20	2.03936e+21	1.56402e+20	1.17814e+21	4.11417e+21	MGAT4A
ENSG00000071082	3.01503e+21	-1.81706e+21	1.37928e+21	-1.3174e+19	1.87706e+21	5.19049e+20	RPL31
ENSG00000071127	3.94848e+21	-1.31677e+21	1.60137e+21	-8.22281e+20	1987818256	9322721366	WDR1
ENSG00000071189	5.54375e+20	-3.49184e+19	2.76025e+20	-1.26505e+21	2.05854e+21	5.4334e+19	SNX13
ENSG00000071205	1.22187e+21	-6.16967e+20	2.169e+18	-2.84448e+21	7.76067e+19	9.26722e+19	ARHGAP10
ENSG00000071242	1.96121e+21	-4.03101e+20	2.05742e+20	-1.95925e+21	5.00831e+21	2.53072e+21	RPS6KA2
ENSG00000071243	1.90005e+19	2.79125e+21	4.30008e+21	6.49117e+19	5.16263e+20	8.08814e+20	ING3
ENSG00000071246	1.04106e+20	-5.83709e+20	2.45698e+21	-2.37572e+20	1.75148e+21	1.28059e+21	VASH1
ENSG00000071462	1.27242e+21	3.85745e+21	2.10076e+21	1.83622e+21	6.63258e+20	2.95369e+20	BUD23
ENSG00000071537	7.97184e+20	-2.9148e+20	2.4485e+19	-1.19044e+21	2.33872e+20	5.80961e+20	SEL1L
ENSG00000071553	1.83965e+21	2.25085e+21	1.3857e+19	1.62434e+21	1.04302e+21	3.84239e+21	ATP6AP1
ENSG00000071564	6.21794e+20	-2.70132e+21	2.62751e+21	-1.02809e+20	3.03907e+20	6.56483e+20	TCF3
ENSG00000071626	7.26839e+20	-5.04812e+20	2.43797e+21	-2.07062e+20	3.83939e+20	2.13013e+21	DAZAP1
ENSG00000071655	1.7833e+20	1.13649e+21	1.84888e+21	6.14694e+20	5.38757e+20	8.21315e+20	MBD3
ENSG00000071794	2.53213e+21	-2.20328e+21	3.93136e+21	-5.60438e+20	5.7518e+19	8.42879e+20	HLTF
ENSG00000071859	3.43165e+21	-2.23621e+21	1.64833e+21	-1.35665e+20	8.92086e+20	9.66382e+20	FAM50A
ENSG00000071889	6.97361e+20	-2.17283e+21	2.47325e+21	-8.78531e+20	3.79656e+20	7.18442e+20	FAM3A
ENSG00000071894	9.09729e+20	-3.47855e+20	2.27027e+21	-1.53222e+21	1.25468e+21	4.25192e+21	CPSF1
ENSG00000071967	4.15467e+21	-5.51046e+19	3.37307e+20	-1.63366e+20	1.0233e+20	3.8025e+19	CYBRD1
ENSG00000071994	1.71103e+21	-5.42818e+20	1.85216e+20	-2.93073e+21	7.69466e+20	9.25957e+20	PDCD2
ENSG00000072042	2.49353e+20	-4.40656e+21	1.70488e+21	-2.58467e+20	9.74735e+20	8.44452e+20	RDH11
ENSG00000072062	2.92485e+20	-6.41206e+20	1.92891e+21	-3.32419e+21	8.86753e+16	1.48599e+20	PRKACA
ENSG00000072071	5.59059e+20	-4.10523e+20	7.69551e+20	-5.33459e+20	5.93716e+19	8.5166e+18	ADGRL1
ENSG00000072110	7.69456e+19	-3.8686e+18	1.48972e+21	-2.59687e+21	9.40778e+18	8.23109e+20	ACTN1
ENSG00000072121	9.83053e+20	-3.43009e+21	2.296e+19	-1.49394e+20	1.35191e+21	4.41874e+21	ZFYVE26
ENSG00000072134	2.0057e+20	-8.67245e+20	4.25646e+20	-2.03748e+21	4.16021e+21	2.23636e+21	EPN2
ENSG00000072135	1.96372e+21	-8.82207e+20	1.815e+19	-4.86064e+21	6.26921e+20	8.68505e+20	PTPN18
ENSG00000072163	6.37684e+21	-2.45293e+21	8.44019e+19	-2.90625e+21	7.71338e+19	9.26572e+18	LIMS2
ENSG00000072210	2.88444e+21	-2.32969e+21	1.70267e+21	-1.36826e+21	8.91168e+20	9.66382e+20	ALDH3A2
ENSG00000072274	8.18349e+20	-1.38871e+20	1.98233e+21	-7.00545e+20	2461980673	5541387481	TFRC
ENSG00000072310	1.54447e+20	1.60298e+20	2.04155e+20	7.85178e+20	4.32349e+20	7.55509e+20	SREBF1
ENSG00000072364	9.92008e+20	2.71826e+21	2.39063e+21	1.13704e+21	2.5552e+20	6.03889e+20	AFF4
ENSG00000072401	2.22949e+21	-1.30313e+21	1.72201e+21	-7.56746e+20	4.49202e+20	7.68234e+20	UBE2D1
ENSG00000072415	3.11155e+20	4.49073e+20	3.44173e+21	1.30479e+21	1.91965e+20	5.25034e+20	PALS1
ENSG00000072422	1.71731e+21	-1.12186e+21	4.53337e+18	-2.47466e+21	8.04547e+19	9.35894e+20	RHOBTB1
ENSG00000072501	8.00686e+20	-4.22998e+21	2.45953e+20	-1.71984e+21	8.5462e+19	3.42774e+21	SMC1A
ENSG00000072506	9.1724e+19	-1.26278e+21	2.44375e+21	-5.1674e+19	6.05338e+20	8.57425e+20	HSD17B10
ENSG00000072518	1.76672e+20	2.86831e+20	1.8587e+20	1.54318e+21	1.22787e+21	4.21736e+20	MARK2
ENSG00000072571	5.38917e+20	-2.17899e+21	9.37676e+20	-2.32382e+21	2.0135e+20	1.41191e+20	HMMR
ENSG00000072609	1.24909e+21	-2.89777e+21	2.07498e+21	-1.39653e+21	1.62556e+20	4.84852e+21	CHFR
ENSG00000072682	5.52395e+21	5.53684e+20	2.95076e+20	1.87641e+21	6.05985e+20	2.81019e+20	P4HA2
ENSG00000072694	2.67372e+21	5.74322e+20	2.29853e+21	2.49865e+21	8.02692e+20	9.35055e+20	FCGR2B
ENSG00000072736	7.25185e+20	-1.94503e+20	2.53986e+20	-7.658e+18	4.43795e+21	7.64225e+20	NFATC3
ENSG00000072756	9.96446e+20	9.48743e+19	5.84752e+20	1.62247e+21	8.71111e+20	9.5756e+19	TRNT1
ENSG00000072778	1.67454e+21	-9.69434e+20	2.01329e+19	-4.81516e+21	6.3015e+19	8.70037e+20	ACADVL
ENSG00000072786	1.55175e+19	-3.34103e+21	1.90114e+21	-1.75738e+20	7.88536e+20	3.28313e+19	STK10
ENSG00000072803	7.86512e+20	-3.00298e+20	2.40415e+21	-1.24909e+20	2.11634e+21	5.51247e+20	FBXW11
ENSG00000072818	1.75801e+21	2.78013e+20	5.62905e+20	4.9389e+19	7856385153	43566881723	ACAP1
ENSG00000072840	6.94379e+20	1.69764e+21	6.99748e+20	2.42607e+21	8.0831e+19	9.37229e+20	EVC
ENSG00000072849	9.16817e+19	-1.16521e+21	2.29408e+21	-5.0792e+19	6.11509e+20	8.59743e+20	DERL2
ENSG00000072864	9.0431e+19	4.94514e+20	2.35314e+21	2.10151e+20	3.55966e+20	2.02384e+20	NDE1
ENSG00000072958	2.07593e+21	6.13527e+20	1.80575e+19	3.39762e+21	9.72896e+19	9.93133e+20	AP1M1
ENSG00000073008	4.57973e+21	3.30422e+21	2.93325e+20	1.12647e+20	2.59967e+21	6.08889e+20	PVR
ENSG00000073050	5.22838e+20	1.49533e+19	2.92182e+20	5.11778e+20	6.08806e+20	8.584e+18	XRCC1
ENSG00000073060	3.81429e+20	-3.70637e+20	1.83114e+21	-2.02408e+20	4.29621e+21	2.28845e+21	SCARB1
ENSG00000073111	1.67574e+21	-6.69314e+20	4.67035e+21	-1.43312e+20	1.51825e+20	4.68117e+20	MCM2
ENSG00000073150	4.46037e+20	-3.07902e+20	8.89283e+19	-3.46236e+20	7.29165e+20	9.11234e+20	PANX2
ENSG00000073169	8.28557e+20	5.21445e+20	2.50805e+20	2.07908e+21	8.353e+18	9.47061e+20	SELENOO
ENSG00000073331	7.33013e+20	1.31709e+21	2.5404e+19	5.18456e+20	6.0414e+19	8.57425e+20	ALPK1
ENSG00000073350	2.26271e+21	3.24128e+20	3.93054e+20	8.24639e+20	4.09577e+19	7.41161e+20	LLGL2
ENSG00000073417	8.19037e+20	-2.78297e+21	2.38621e+21	-1.16627e+21	2.43504e+21	5.91323e+20	PDE8A
ENSG00000073464	4.86977e+20	-1.20115e+21	9.31239e+20	-1.28984e+20	1.97105e+21	5.32716e+20	CLCN4
ENSG00000073536	5.67586e+20	-5.48655e+20	7.69438e+20	-7.1306e+19	4.75809e+21	7.82878e+20	NLE1
ENSG00000073578	1.75932e+20	-3.30561e+20	1.94815e+21	-1.6968e+20	8.97347e+19	3.51558e+21	SDHA
ENSG00000073584	1.5079e+20	2.4214e+19	4.74475e+20	5.10332e+20	6.09819e+19	8.59217e+20	SMARCE1
ENSG00000073614	1.50633e+21	1.22134e+21	1.91187e+21	6.38817e+20	5.22942e+20	8.11853e+20	KDM5A
ENSG00000073711	1.47838e+21	1.61518e+21	4.88891e+20	3.30376e+21	7.41116e+18	9.16449e+20	PPP2R3A
ENSG00000073737	9.71186e+20	-2.50024e+20	2.46988e+19	-1.01229e+21	9.19368e+19	9.7362e+19	DHRS9
ENSG00000073792	2.30315e+21	-3.26264e+21	3.97169e+20	-8.21476e+19	4.11375e+20	7.42522e+20	IGF2BP2
ENSG00000073803	7.1294e+17	-1.01514e+21	2.5313e+20	-4.01037e+21	6062431205	1.73977e+21	MAP3K13
ENSG00000073849	5.65491e+20	-3.94651e+21	2.79576e+20	-1.41161e+21	1.58066e+21	4.78217e+21	ST6GAL1
ENSG00000073910	1.19748e+21	-4.06146e+21	5.47745e+20	-7.41488e+20	4.58397e+21	7.71882e+20	FRY
ENSG00000073921	3.99521e+20	-4.54425e+20	1.57517e+21	-2.88492e+20	7.7297e+19	9.26638e+20	PICALM
ENSG00000073969	1.07661e+21	2.54161e+20	2.27695e+20	1.11623e+21	2.64323e+21	6.13872e+20	NSF
ENSG00000074054	2.24759e+21	6.06095e+20	4.06368e+20	1.4915e+20	1.35832e+19	4.42563e+21	CLASP1
ENSG00000074071	3.03046e+21	-6.32236e+19	2.0195e+20	-3.13065e+20	1.7442e+19	2.48408e+21	MRPS34
ENSG00000074181	5.59081e+20	3.72667e+20	2.95908e+20	1.2594e+19	8.99779e+20	9.67335e+20	NOTCH3
ENSG00000074201	1.74557e+21	1.9729e+20	1.87063e+21	1.05467e+21	2.91576e+20	6.4415e+19	CLNS1A
ENSG00000074266	2.84491e+20	8.57654e+20	3.79241e+21	2.2615e+19	2.37284e+20	1.56449e+20	EED
ENSG00000074319	2.1554e+19	3.50576e+20	1.76782e+21	1.9831e+19	4.73565e+20	2.44978e+20	TSG101
ENSG00000074356	3.79792e+20	2.78939e+21	3.57187e+20	7.80932e+20	4.34843e+20	7.57674e+18	NCBP3
ENSG00000074370	1.05577e+21	2.58038e+20	2.25274e+21	1.14544e+21	2.52026e+21	6.00762e+20	ATP2A3
ENSG00000074416	1.16193e+21	-3.2084e+18	1.49989e+21	-2.13908e+21	3.24289e+20	1.91488e+21	MGLL
ENSG00000074582	1.61366e+21	5.71762e+20	4.75886e+20	1.20147e+21	9.04367e+20	9.68408e+20	BCS1L
ENSG00000074603	7.98621e+19	-4.10449e+20	2.3517e+19	-1.74533e+21	8.09282e+20	3.33564e+21	DPP8
ENSG00000074621	8.10531e+20	4.20582e+21	6.44376e+20	6.52697e+20	5.13951e+20	8.07065e+20	SLC24A1
ENSG00000074657	9.41373e+20	4.16019e+21	5.97316e+20	6.96481e+20	4.86127e+20	7.90629e+20	ZNF532
ENSG00000074660	6.7673e+19	6.70031e+20	2.61487e+20	2.56238e+20	7.97767e+20	9.34796e+19	SCARF1
ENSG00000074695	1.10336e+21	-5.51769e+20	2.44716e+21	-2.25473e+21	2.41503e+21	1.58033e+21	LMAN1
ENSG00000074696	1.28487e+19	-9.38792e+20	2.27123e+21	-4.13341e+21	3.57418e+16	1.11793e+21	HACD3
ENSG00000074706	4.87643e+20	-1.3399e+20	8.73259e+20	-1.53437e+21	1.24938e+21	4.24765e+21	IPCEF1
ENSG00000074755	8.54855e+20	-3.15876e+20	2.35361e+20	-1.34209e+21	1.79567e+20	5.08448e+20	ZZEF1
ENSG00000074800	1.44864e+21	-3.76987e+20	1.57171e+20	-2.39858e+20	1.64586e+21	1.22363e+21	ENO1
ENSG00000074842	5.31629e+19	-5.06654e+20	1.55141e+20	-3.26577e+21	1.09167e+21	1.74531e+20	MYDGF
ENSG00000074855	2.26195e+21	2.04505e+19	3.95977e+20	5.16458e+20	6.05535e+20	8.57425e+20	ANO8
ENSG00000074935	8.87862e+20	-4.22002e+21	6.49776e+19	-6.49458e+20	5.16042e+20	8.08593e+20	TUBE1
ENSG00000074964	9.25258e+20	1.05327e+21	2.24337e+21	4.69502e+21	6.38711e+20	8.74947e+20	ARHGEF10L
ENSG00000075073	7.14552e+20	-1.39406e+21	6.70975e+20	-2.07766e+21	8.35412e+20	9.47061e+20	TACR2
ENSG00000075089	1.69656e+21	2.92468e+21	4.66655e+21	6.26732e+20	5.30835e+20	8.16598e+20	ACTR6
ENSG00000075131	6.85856e+20	2.77938e+21	7.1236e+19	3.90166e+21	6.96414e+20	8.99864e+20	TIPIN
ENSG00000075142	1.21527e+21	6.66805e+20	2.19133e+20	3.04292e+21	7.60905e+20	9.22587e+20	SRI
ENSG00000075151	1.45472e+21	-3.22686e+20	2.01534e+20	-1.60115e+20	1.09344e+21	3.9436e+19	EIF4G3
ENSG00000075188	5.08004e+20	-1.27706e+20	2.77695e+21	-4.59878e+21	6.45604e+19	8.78349e+20	NUP37
ENSG00000075213	1.38707e+21	-9.75092e+20	5.20892e+20	-1.87197e+21	6.12113e+20	2.82447e+20	SEMA3A
ENSG00000075218	7.20573e+20	-2.18737e+21	7.74415e+20	-2.82455e+21	4.73471e+20	5.02773e+20	GTSE1
ENSG00000075223	2.07982e+21	3.5205e+18	4.25533e+21	8.27317e+20	4.08058e+20	7.39983e+20	SEMA3C
ENSG00000075234	5.67295e+20	-8.26822e+20	2.7538e+19	-3.00248e+21	2.67792e+20	3.39364e+20	TTC38
ENSG00000075239	3.15287e+19	-3.42328e+20	1.73588e+21	-1.97207e+21	4.86012e+21	2.48726e+21	ACAT1
ENSG00000075240	1.54744e+20	-2.758e+19	2.00165e+21	-1.37786e+21	1.68246e+21	4.92467e+20	GRAMD4
ENSG00000075275	3.7091e+19	-2.85975e+20	3.26753e+20	-8.75202e+20	3.81464e+21	7.1955e+19	CELSR1
ENSG00000075292	5.02941e+20	4.55249e+21	2.88962e+20	1.57547e+21	1.15149e+21	4.06082e+20	ZNF638
ENSG00000075303	5.74519e+21	-1.89492e+21	2.75242e+20	-6.88454e+20	4.91167e+21	7.94079e+20	SLC25A40
ENSG00000075336	2.87471e+20	-5.76552e+20	3.65059e+20	-1.57934e+20	1.14259e+21	4.04432e+19	TIMM21
ENSG00000075391	8.71965e+20	-3.2075e+20	2.48763e+20	-1.28938e+21	1.97266e+20	5.32752e+20	RASAL2
ENSG00000075399	3.87886e+20	4.69333e+21	3.2269e+19	1.45444e+21	8.8436e+19	9.62755e+20	VPS9D1
ENSG00000075407	4.16734e+20	2.27934e+21	3.08178e+20	7.39618e+19	4.59532e+20	7.72663e+20	ZNF37A
ENSG00000075413	1.22361e+21	1.8171e+20	2.02894e+21	8.9559e+19	3.70472e+20	7.10789e+20	MARK3
ENSG00000075415	1.07143e+21	-6.90993e+20	1.62151e+21	-4.26143e+20	2.03123e+16	6.98164e+16	SLC25A3
ENSG00000075420	2.50084e+20	4.66211e+21	1.99778e+21	2.33365e+21	8.15478e+20	9.39579e+20	FNDC3B
ENSG00000075426	5.07091e+20	4.07853e+20	2.89494e+21	1.40885e+21	1.5888e+20	4.79171e+20	FOSL2
ENSG00000075539	4.46279e+21	-5.25963e+20	2.97232e+21	-1.76953e+21	8.59545e+20	9.54103e+20	FRYL
ENSG00000075568	9.63795e+20	-2.99201e+21	2.29165e+20	-1.30561e+21	8.96122e+20	9.67335e+20	TMEM131
ENSG00000075618	5.17007e+20	-8.23043e+20	4.36463e+20	-1.88571e+21	5.93336e+20	2.7743e+19	FSCN1
ENSG00000075624	1.35534e+21	-1.23237e+21	1.54011e+21	-8.0018e+18	1226162937	4853491156	ACTB
ENSG00000075651	5.72869e+21	-3.92534e+20	2.69611e+21	-1.45593e+20	1.45412e+20	4.59362e+20	PLD1
ENSG00000075702	7.1365e+18	-1.77665e+21	7.40801e+20	-2.39828e+21	1.64722e+21	1.22385e+20	WDR62
ENSG00000075711	1.85917e+21	-1.7899e+20	4.48857e+21	-3.98769e+21	6.90063e+20	8.97392e+20	DLG1
ENSG00000075785	8.55099e+20	-3.94498e+20	1.54091e+21	-2.56016e+21	7.97938e+20	9.34796e+19	RAB7A
ENSG00000075790	4.44373e+20	-3.71987e+21	8.47357e+20	-4.38997e+21	6.60664e+20	8.85583e+20	BCAP29
ENSG00000075856	5.84593e+21	5.18909e+20	2.67047e+21	1.94313e+21	5.20001e+21	2.58402e+20	SART3
ENSG00000075884	8.2887e+18	-1.79606e+21	2.38639e+21	-7.52628e+19	4.51674e+19	7.69604e+20	ARHGAP15
ENSG00000075914	5.83463e+21	4.02075e+20	2.66521e+21	1.5086e+20	1.314e+18	4.34931e+20	EXOSC7
ENSG00000075945	2.94938e+21	8.98217e+20	3.54882e+21	2.53103e+20	8.00189e+19	9.3482e+19	KIFAP3
ENSG00000075975	5.30364e+21	3.35695e+20	2.88155e+20	1.16498e+20	2.44027e+21	5.91596e+20	MKRN2
ENSG00000076003	5.50222e+20	-6.66708e+20	2.89713e+21	-2.30127e+20	2.13764e+21	1.46208e+21	MCM6
ENSG00000076043	1.14323e+21	-2.55351e+20	2.26541e+21	-1.12717e+21	2.5967e+20	6.08688e+20	REXO2
ENSG00000076053	5.10596e+20	1.35494e+20	3.03949e+20	4.45777e+20	6.55758e+20	8.83176e+20	RBM7
ENSG00000076067	2.58119e+21	1.4074e+20	3.79469e+20	3.70886e+20	7.10723e+20	9.04003e+20	RBMS2
ENSG00000076108	1.04035e+21	3.70943e+20	2.23747e+21	1.65787e+21	9.73444e+21	3.70005e+21	BAZ2A
ENSG00000076201	5.77368e+19	1.10993e+21	2.67605e+21	4.14763e+19	6.78315e+20	8.93446e+20	PTPN23
ENSG00000076242	3.5066e+19	-3.45762e+21	3.52336e+20	-9.81341e+20	3.26424e+20	6.73837e+20	MLH1
ENSG00000076248	3.34589e+20	-2.79728e+21	3.55672e+20	-7.86477e+20	4.31588e+21	7.54825e+20	UNG
ENSG00000076258	1.14862e+21	-1.84118e+21	5.63081e+20	-3.26984e+21	9.73915e+20	9.93651e+20	FMO4
ENSG00000076321	2.66627e+21	2.20727e+20	3.73054e+21	5.91674e+19	5.54069e+20	8.30741e+20	KLHL20
ENSG00000076351	5.74122e+20	4.69394e+20	2.81986e+20	1.6646e+19	8.67795e+20	9.5646e+19	SLC46A1
ENSG00000076356	1.44399e+21	3.01158e+20	4.89358e+20	6.15414e+19	5.38281e+20	8.21103e+20	PLXNA2
ENSG00000076382	6.03403e+20	-2.17078e+21	8.3487e+19	-2.60014e+20	9.3186e+18	8.17518e+20	SPAG5
ENSG00000076513	5.69347e+21	3.76486e+20	2.83511e+20	1.32794e+20	1.84197e+21	5.15723e+20	ANKRD13A
ENSG00000076554	1.65799e+20	5.01924e+20	4.81144e+21	1.04319e+21	2.96861e+21	6.50009e+20	TPD52
ENSG00000076555	4.60183e+20	6.94427e+20	9.08716e+20	7.64185e+20	4.44757e+20	7.64798e+20	ACACB
ENSG00000076604	1.18712e+21	7.66067e+20	5.52515e+20	1.38651e+20	1.65592e+21	4.88981e+20	TRAF4
ENSG00000076641	1.19294e+21	3.47704e+21	2.15222e+21	1.61556e+21	1.0619e+20	3.87709e+21	PAG1
ENSG00000076650	2.63795e+21	5.36533e+20	3.91588e+21	1.37015e+21	1.70641e+21	4.9614e+19	GPATCH1
ENSG00000076662	5.00265e+21	1.23435e+21	3.01902e+21	4.08858e+19	43402109438	1.29743e+21	ICAM3
ENSG00000076685	1.06431e+21	3.21099e+21	2.15481e+21	1.49015e+21	1.36184e+20	4.43208e+20	NT5C2
ENSG00000076716	1.71572e+20	-1.10872e+21	2.04779e+21	-5.41424e+20	6155017157	4947974809	GPC4
ENSG00000076770	1.80265e+21	-1.47977e+21	4.91045e+20	-3.01352e+21	2.58237e+20	3.31207e+20	MBNL3
ENSG00000076864	2.50619e+20	2.77828e+20	4.4932e+20	6.1833e+19	5.36358e+20	8.21103e+20	RAP1GAP
ENSG00000076924	3.49707e+19	3.875e+18	3.33867e+20	1.16064e+21	2.45787e+20	5.92979e+19	XAB2
ENSG00000076928	9.83269e+20	-8.27864e+20	2.23434e+21	-3.70518e+20	7.10997e+20	9.04124e+20	ARHGEF1
ENSG00000076944	2.95549e+21	2.45637e+21	1.6569e+20	1.48251e+20	1.38205e+21	4.46885e+21	STXBP2
ENSG00000076984	1.13607e+21	1.0423e+20	2.12352e+21	4.90837e+20	6.23542e+20	8.66315e+20	MAP2K7
ENSG00000077009	2.7948e+18	-1.16327e+21	4.24667e+19	-2.73926e+21	6.1578e+19	6.12525e+19	NMRK2
ENSG00000077044	2.14356e+21	3.72333e+21	4.38342e+20	8.49411e+19	9.93223e+20	9.98456e+20	DGKD
ENSG00000077063	5.9696e+19	3.40761e+20	9.02456e+20	3.77593e+20	9.6988e+19	9.91738e+20	CTTNBP2
ENSG00000077097	8.34976e+20	-3.72911e+20	2.48242e+21	-1.50221e+21	1.33044e+19	4.38225e+20	TOP2B
ENSG00000077147	1.94755e+21	-2.29935e+21	1.87853e+21	-1.22401e+20	2.20947e+21	5.64364e+20	TM9SF3
ENSG00000077150	3.44499e+20	3.81426e+21	3.34473e+20	1.14038e+21	2.54128e+21	6.03165e+20	NFKB2
ENSG00000077152	4.98191e+20	-1.61668e+21	8.69774e+20	-1.85874e+21	6.30642e+20	2.87372e+20	UBE2T
ENSG00000077157	8.54069e+20	3.77616e+21	6.30763e+19	5.98666e+20	5.49396e+20	8.27968e+20	PPP1R12B
ENSG00000077232	9.31083e+20	-8.56124e+20	2.33078e+21	-3.67312e+20	2.39603e+17	5.18944e+21	DNAJC10
ENSG00000077235	8.95175e+20	7.41544e+20	2.26672e+21	3.27144e+21	7.43559e+20	9.17359e+20	GTF3C1
ENSG00000077238	1.70888e+21	1.7236e+20	1.92434e+21	8.95683e+19	3.70422e+21	7.10789e+20	IL4R
ENSG00000077254	5.78133e+20	2.33651e+20	2.69986e+21	8.65417e+20	3.8681e+19	7.22804e+20	USP33
ENSG00000077312	1.04854e+21	-1.20353e+21	2.64105e+20	-4.55703e+21	6.48604e+20	8.79958e+20	SNRPA
ENSG00000077348	4.6504e+19	-5.66191e+20	2.88477e+21	-1.96269e+21	8.444e+18	9.50467e+20	EXOSC5
ENSG00000077380	9.37652e+20	-5.10321e+19	2.27039e+21	-2.24772e+21	8.22156e+20	9.42528e+20	DYNC1I2
ENSG00000077420	3.38658e+21	-3.81006e+21	1.66522e+20	-2.28802e+21	8.19023e+20	9.41097e+20	APBB1IP
ENSG00000077454	7.37817e+20	3.94713e+21	6.56047e+19	6.01653e+20	9.52024e+20	9.86842e+20	LRCH4
ENSG00000077458	1.68362e+21	8.25169e+20	4.60576e+21	1.7916e+19	7.31965e+20	3.14337e+21	FAM76B
ENSG00000077463	6.03364e+21	2.44331e+21	2.62967e+19	9.29132e+20	3.52821e+21	6.97199e+20	SIRT6
ENSG00000077514	2.22721e+21	8.98714e+20	4.17815e+20	2.15098e+21	3.14775e+20	1.87899e+20	POLD3
ENSG00000077549	8.04735e+20	-2.96878e+20	1.62984e+20	-1.82152e+21	6.85284e+19	3.01509e+20	CAPZB
ENSG00000077585	2.09085e+21	-3.34483e+20	1.90423e+21	-1.75653e+21	7.8998e+19	3.28676e+21	GPR137B
ENSG00000077684	2.19458e+21	4.57537e+20	4.22547e+20	1.08281e+21	2.78894e+19	6.2921e+18	JADE1
ENSG00000077713	8.53175e+20	-2.53315e+20	2.60801e+21	-9.71296e+20	3.31401e+20	6.77494e+20	SLC25A43
ENSG00000077721	2.87818e+19	-6.11679e+21	1.86444e+21	-3.28077e+21	7.42854e+20	9.16905e+20	UBE2A
ENSG00000077782	1.63269e+21	-6.07759e+20	2.30007e+21	-2.64235e+21	8.23333e+20	7.46527e+20	FGFR1
ENSG00000077984	4.0885e+18	3.29188e+21	3.29082e+21	1.00032e+19	3.17155e+20	6.67637e+20	CST7
ENSG00000078043	2.58668e+21	8.80145e+20	3.83674e+21	2.29399e+21	8.18559e+20	9.41097e+20	PIAS2
ENSG00000078061	6.34009e+20	8.85454e+20	2.55808e+21	3.46141e+20	9.72387e+20	9.93028e+18	ARAF
ENSG00000078070	5.23911e+21	6.48789e+20	2.86386e+21	2.26544e+21	8.20779e+20	9.42078e+20	MCCC1
ENSG00000078124	1.11425e+21	-4.2334e+19	2.32541e+20	-1.8205e+20	6.86833e+20	3.01843e+19	ACER3
ENSG00000078140	2.22947e+20	3.34658e+20	1.73116e+20	1.93314e+21	8.46713e+20	9.5136e+19	UBE2K
ENSG00000078142	4.10137e+20	-2.13727e+20	3.24328e+21	-6.58982e+19	5.09907e+20	8.04652e+20	PIK3C3
ENSG00000078177	1.51095e+19	-4.65318e+21	4.85003e+20	-9.59414e+20	3.3735e+20	6.83783e+20	N4BP2
ENSG00000078237	6.93867e+20	-2.94639e+20	2.52623e+21	-1.16632e+20	2.43486e+21	5.91323e+20	TIGAR
ENSG00000078246	5.9898e+19	-8.31537e+20	7.61639e+20	-1.09177e+21	2.74933e+21	6.25065e+19	TULP3
ENSG00000078269	1.42831e+21	-7.71778e+20	5.40649e+20	-1.4275e+20	1.53435e+21	4.70929e+21	SYNJ2
ENSG00000078304	1.87381e+20	-2.68831e+20	1.93632e+21	-1.38836e+21	1.65027e+21	4.88563e+20	PPP2R5C
ENSG00000078319	1.56472e+21	-5.11179e+20	4.75871e+21	-1.0742e+20	2.82735e+21	6.33889e+20	NA
ENSG00000078369	6.07088e+20	6.66439e+20	1.4937e+20	4.46165e+20	9.64413e+20	9.91132e+20	GNB1
ENSG00000078403	4.78498e+20	-2.47605e+21	2.92837e+20	-8.4554e+19	9.32616e+20	9.78982e+20	MLLT10
ENSG00000078487	5.46299e+20	1.0602e+20	8.01523e+20	1.32274e+21	1.85923e+21	5.17635e+20	ZCWPW1
ENSG00000078618	1.8547e+20	-3.02057e+20	1.8128e+20	-1.66624e+21	9.86706e+20	9.96967e+20	NRDC
ENSG00000078668	2.36052e+21	-2.10757e+21	1.76589e+21	-1.19349e+21	2.32678e+21	5.80003e+20	VDAC3
ENSG00000078674	1.41235e+21	-1.68488e+21	2.06546e+20	-8.1574e+19	4.14649e+21	7.42552e+21	PCM1
ENSG00000078687	1.80882e+20	8.80625e+19	4.77045e+20	1.846e+18	6.48923e+20	2.92003e+20	TNRC6C
ENSG00000078699	3.25513e+19	-4.9823e+19	3.39389e+21	-1.46802e+20	8.83288e+20	9.62417e+20	CBFA2T2
ENSG00000078747	3.80825e+20	2.65967e+21	3.13086e+20	8.49503e+20	9.93222e+20	9.98456e+20	ITCH
ENSG00000078804	5.22118e+20	-1.07684e+20	2.90901e+20	-3.70175e+21	2.14117e+17	4.86703e+20	TP53INP2
ENSG00000078808	4.50787e+20	-3.95039e+19	1.66998e+21	-2.36554e+20	1.8004e+20	1.30298e+21	SDF4
ENSG00000078902	4.01332e+21	-1.49095e+21	1.55677e+19	-9.5772e+19	3.38204e+20	6.83975e+20	TOLLIP
ENSG00000078967	1.18149e+21	-5.1817e+19	2.2357e+20	-2.31771e+20	2.04651e+21	1.42465e+21	UBE2D4
ENSG00000079134	3.39442e+19	1.61074e+21	3.31344e+21	4.86125e+20	6.26879e+19	8.68505e+20	THOC1
ENSG00000079215	2.52993e+21	-5.60169e+20	1.91347e+20	-2.92751e+21	3.41692e+21	3.99418e+20	SLC1A3
ENSG00000079246	2.77814e+21	-3.5169e+20	1.65969e+21	-2.11902e+20	3.40891e+20	1.96956e+20	XRCC5
ENSG00000079257	9.33075e+20	2.01142e+21	2.49707e+21	8.05512e+21	4.20524e+19	7.45916e+20	LXN
ENSG00000079263	4.63191e+21	1.47904e+20	3.62623e+20	4.07872e+20	45285001571	1.34322e+21	SP140
ENSG00000079277	3.95983e+21	-2.39559e+20	1.7995e+20	-1.33125e+21	1.83106e+21	5.14103e+20	MKNK1
ENSG00000079308	1.54085e+21	-1.90969e+21	1.93428e+21	-9.87287e+20	3.23502e+19	6.72519e+20	TNS1
ENSG00000079313	4.5591e+20	1.67794e+21	3.01622e+21	5.56304e+19	5.78003e+20	8.44637e+20	REXO1
ENSG00000079332	1.28065e+21	-1.3578e+20	2.04075e+20	-6.65342e+20	5.05832e+20	8.01974e+20	SAR1A
ENSG00000079335	4.7222e+19	1.11197e+21	8.78685e+20	1.2655e+20	2.05694e+21	5.4317e+19	CDC14A
ENSG00000079337	1.01755e+21	-4.01098e+20	5.9449e+19	-6.74693e+20	4.99871e+21	7.9833e+19	RAPGEF3
ENSG00000079387	1.65812e+21	-1.30884e+20	4.78265e+21	-2.73665e+19	7.84342e+20	9.29468e+20	SENP1
ENSG00000079393	1.65731e+20	-3.73895e+21	5.24388e+20	-7.13013e+20	4.75838e+20	7.82878e+20	DUSP13B
ENSG00000079432	5.66747e+21	4.8217e+19	2.7275e+19	1.76781e+21	7.70927e+20	3.23833e+20	CIC
ENSG00000079459	2.30251e+20	-2.44006e+21	1.77229e+21	-1.37678e+21	1.6858e+20	4.92782e+20	FDFT1
ENSG00000079462	3.0745e+19	8.40914e+20	3.57893e+21	2.34963e+19	1.87923e+20	1.34403e+21	PAFAH1B3
ENSG00000079482	6.91212e+20	3.91095e+21	6.91235e+20	5.65792e+20	5.71535e+20	8.40101e+20	OPHN1
ENSG00000079616	6.6278e+19	-3.84274e+19	2.61477e+20	-1.46963e+20	1.41663e+21	4.53598e+21	KIF22
ENSG00000079739	2.66962e+20	-3.11598e+21	3.74323e+20	-8.32431e+20	4.05165e+21	7.37652e+20	PGM1
ENSG00000079785	1.51553e+21	1.78106e+21	1.93303e+21	9.21382e+20	3.56851e+20	7.00829e+20	DDX1
ENSG00000079805	2.55702e+21	2.03834e+21	1.77439e+21	1.14876e+21	2.50656e+20	5.99433e+20	DNM2
ENSG00000079819	4.428e+18	-3.67509e+20	3.18692e+20	-1.15318e+21	2.48836e+21	5.96697e+20	EPB41L2
ENSG00000079950	2.1794e+17	7.72068e+20	1.73828e+21	4.44157e+21	6.56929e+20	8.83497e+19	STX7
ENSG00000079974	1.66309e+20	-1.60248e+21	4.64864e+21	-3.4472e+19	7.30305e+20	9.11601e+20	RABL2B
ENSG00000079999	2.60175e+20	1.64386e+21	1.67951e+21	9.78776e+20	3.27691e+20	6.74478e+20	KEAP1
ENSG00000080189	9.47428e+20	-1.29751e+21	2.23948e+21	-5.79382e+20	5.62331e+20	8.36874e+20	SLC35C2
ENSG00000080200	3.90645e+20	9.82058e+20	3.11253e+19	3.15518e+20	9.74829e+20	9.94408e+20	CRYBG3
ENSG00000080298	7.19808e+20	-3.4023e+19	6.84956e+20	-4.96719e+21	6.19387e+20	8.63172e+20	RFX3
ENSG00000080345	5.93577e+20	5.00683e+20	2.74113e+21	1.82656e+21	6.77665e+20	2.98959e+21	RIF1
ENSG00000080371	1.33238e+21	3.29939e+21	1.9847e+20	1.66241e+21	9.64297e+20	3.67991e+18	RAB21
ENSG00000080503	1.25632e+21	8.38208e+20	2.06356e+21	4.06195e+20	6.846e+18	8.95762e+20	SMARCA2
ENSG00000080546	8.03395e+20	-1.20588e+21	2.38244e+20	-5.06153e+20	6.12749e+20	8.6015e+19	SESN1
ENSG00000080608	2.56418e+21	3.00321e+21	3.89209e+21	7.71618e+19	9.38495e+20	9.81864e+20	PUM3
ENSG00000080802	3.85742e+21	7.58848e+20	3.2603e+19	2.32754e+20	1.99365e+20	1.40056e+20	CNOT4
ENSG00000080815	1.43522e+20	3.79027e+21	1.96282e+20	1.93103e+21	8.46878e+20	9.5136e+19	PSEN1
ENSG00000080819	3.03794e+20	1.05038e+21	3.51984e+20	2.98418e+20	7.65384e+20	9.24334e+20	CPOX
ENSG00000080822	6.66546e+20	5.77077e+20	2.57977e+21	2.23693e+20	2.5291e+20	1.62006e+21	CLDND1
ENSG00000080823	4.55273e+20	-7.94666e+20	9.31117e+20	-8.53454e+20	3.93408e+20	7.28023e+20	MOK
ENSG00000080824	1.31529e+20	-6.32901e+20	1.60944e+21	-3.93243e+21	6.9414e+19	8.98947e+18	HSP90AA1
ENSG00000080839	1.49056e+21	-6.38383e+19	4.95138e+21	-1.2893e+20	1.97293e+21	5.32752e+20	RBL1
ENSG00000080845	1.0048e+20	4.47136e+20	2.31637e+19	1.93033e+21	8.46933e+20	9.5136e+19	DLGAP4
ENSG00000081014	2.68383e+19	-1.89376e+21	3.78019e+21	-5.0097e+19	6.16392e+20	8.61928e+19	AP4E1
ENSG00000081019	6.45616e+20	6.15143e+20	2.58245e+21	2.38201e+20	1.72184e+21	1.26514e+20	RSBN1
ENSG00000081041	1.68543e+21	1.9638e+20	4.63509e+20	4.2368e+19	6.71799e+20	8.89995e+20	CXCL2
ENSG00000081087	1.9263e+20	-6.66487e+20	1.82578e+21	-3.65042e+20	2.61815e+17	5.53476e+20	OSTM1
ENSG00000081154	1.79798e+21	-6.28655e+21	1.85023e+21	-3.39771e+20	9.72895e+20	9.93133e+20	PCNP
ENSG00000081177	3.42963e+20	3.16622e+21	3.39572e+20	9.32415e+20	3.51122e+21	6.95908e+20	EXD2
ENSG00000081181	2.50311e+21	8.38373e+19	4.16721e+21	2.01183e+20	4.42374e+20	2.33687e+19	ARG2
ENSG00000081189	9.13676e+20	-3.56905e+20	2.50105e+21	-1.42702e+21	1.53574e+20	4.71106e+21	MEF2C
ENSG00000081237	8.10378e+20	-8.51405e+20	1.63835e+21	-5.19672e+20	6.03292e+20	8.57425e+20	PTPRC
ENSG00000081307	3.54225e+21	-2.41375e+21	3.36621e+21	-7.17052e+20	4.73342e+20	7.80895e+20	UBA5
ENSG00000081320	6.43039e+20	1.14021e+20	2.73561e+20	4.16801e+20	3.07269e+16	97976108152	STK17B
ENSG00000081386	1.29886e+21	1.22623e+21	5.16446e+19	2.37437e+20	8.12318e+20	9.38413e+20	ZNF510
ENSG00000081665	3.30136e+20	1.16389e+21	3.36475e+20	3.45906e+21	7.29413e+20	9.1129e+19	ZNF506
ENSG00000081692	4.18179e+20	-1.89313e+20	3.15998e+20	-5.99095e+20	5.49109e+20	8.2776e+19	JMJD4
ENSG00000081721	4.97099e+20	4.29858e+20	2.98792e+20	1.43865e+21	1.50249e+21	4.65768e+20	DUSP12
ENSG00000081760	2.20993e+21	-4.96916e+20	4.13348e+20	-1.20217e+21	2.29297e+21	5.75449e+20	AACS
ENSG00000081791	8.80873e+20	-2.57752e+20	2.35883e+21	-1.09271e+20	2.74522e+20	6.24501e+20	DELE1
ENSG00000081870	1.0559e+20	2.18429e+20	2.26049e+21	9.66291e+20	9.23021e+19	9.74858e+20	IFT25
ENSG00000081913	1.52382e+21	-2.50846e+20	4.90427e+21	-5.11484e+20	6.09012e+20	8.5851e+19	PHLPP1
ENSG00000081923	1.22024e+21	-8.71333e+20	6.1411e+19	-1.41885e+21	1.55941e+21	4.74563e+19	ATP8B1
ENSG00000082014	2.80849e+21	8.63827e+19	3.70427e+20	2.33198e+20	1.9702e+20	1.39196e+20	SMARCD3
ENSG00000082068	3.34306e+19	8.63778e+20	3.36924e+21	2.56372e+21	7.97664e+20	9.34796e+19	WDR70
ENSG00000082074	7.70724e+19	5.31086e+19	1.41795e+21	3.74545e+20	7.07999e+20	9.03283e+20	FYB1
ENSG00000082146	7.44495e+19	-4.01306e+19	2.47457e+21	-1.62172e+21	1.04864e+21	3.84948e+21	STRADB
ENSG00000082153	8.96218e+20	-2.96469e+20	2.34087e+21	-1.26649e+21	2.05338e+21	5.4248e+19	BZW1
ENSG00000082212	2.18931e+21	-4.1751e+20	1.8292e+20	-2.28247e+21	8.19454e+20	9.4137e+17	ME2
ENSG00000082213	5.19118e+20	6.41651e+18	2.81797e+20	2.277e+19	2.27862e+21	1.51983e+21	C5orf22
ENSG00000082258	2.7415e+19	-6.89394e+20	3.61474e+21	-1.90717e+21	8.48747e+20	9.51834e+19	CCNT2
ENSG00000082269	1.0276e+20	9.96706e+20	5.94193e+20	1.67741e+20	9.34622e+20	3.60538e+20	FAM135A
ENSG00000082397	2.38395e+20	2.34275e+20	1.77164e+21	1.32236e+20	1.86048e+21	5.17727e+20	EPB41L3
ENSG00000082512	1.25717e+21	3.14109e+20	5.19375e+20	6.04782e+20	5.45324e+20	8.2615e+19	TRAF5
ENSG00000082515	5.2387e+19	2.31116e+21	2.95047e+20	7.83318e+20	4.3344e+19	7.56149e+19	MRPL22
ENSG00000082516	2.00378e+21	-2.73274e+21	4.17995e+21	-6.53775e+20	5.13257e+20	8.06413e+20	GEMIN5
ENSG00000082641	2.38415e+21	2.75969e+19	2.05725e+21	1.34145e+21	1.79776e+20	5.08789e+20	NFE2L1
ENSG00000082701	6.61719e+20	-6.09486e+20	2.58816e+20	-2.3549e+20	8.13828e+20	9.38992e+19	GSK3B
ENSG00000082781	1.17607e+21	-5.22484e+20	1.35622e+21	-3.8525e+19	1.16919e+17	3.01598e+20	ITGB5
ENSG00000082805	7.5453e+19	-2.8645e+20	2.46504e+21	-1.16205e+21	2.45215e+21	5.92636e+20	ERC1
ENSG00000082898	1.30491e+21	2.53963e+20	2.03087e+19	1.25051e+21	2.11113e+21	5.50612e+20	XPO1
ENSG00000082996	7.81328e+20	-1.47032e+21	1.45587e+20	-1.00993e+21	3.12529e+21	6.6413e+18	RNF13
ENSG00000083093	2.582e+19	5.57041e+20	3.80347e+21	1.46456e+21	1.43041e+21	4.5582e+19	PALB2
ENSG00000083097	9.09088e+20	6.21934e+20	6.06358e+20	1.02569e+21	3.05038e+21	6.57705e+20	DOP1A
ENSG00000083099	1.59272e+21	-1.01738e+21	1.89416e+21	-5.37112e+20	5.9119e+19	8.49984e+20	LYRM2
ENSG00000083123	1.58318e+21	-6.56186e+20	4.96272e+21	-1.32223e+21	1.86091e+20	5.17727e+20	BCKDHB
ENSG00000083168	6.24713e+20	3.40655e+20	2.64631e+20	1.28728e+21	1.97995e+19	5.32952e+19	KAT6A
ENSG00000083223	7.77617e+20	1.05613e+21	2.4767e+20	4.26428e+20	6.69796e+20	8.89883e+20	TUT7
ENSG00000083290	3.75377e+20	-6.0906e+19	3.23436e+20	-1.88309e+19	5.96878e+20	2.78746e+21	ULK2
ENSG00000083312	2.08005e+21	6.78348e+20	1.74337e+21	3.89102e+21	6.97201e+20	9.00218e+19	TNPO1
ENSG00000083444	2.68026e+21	-2.1745e+20	1.78743e+21	-1.21655e+20	2.23774e+21	5.67668e+20	PLOD1
ENSG00000083457	7.89735e+19	-1.7853e+19	2.51484e+21	-7.09908e+20	4.77761e+20	7.84107e+20	ITGAE
ENSG00000083520	4.11163e+20	-2.81914e+19	3.07408e+20	-9.17067e+20	3.59107e+20	7.02248e+19	DIS3
ENSG00000083535	9.80429e+19	-1.7277e+20	5.88062e+20	-2.93796e+20	7.68914e+20	9.25681e+20	PIBF1
ENSG00000083544	1.11231e+21	-1.06457e+21	2.38973e+21	-4.45476e+21	8398752586	3.30893e+16	TDRD3
ENSG00000083635	2.6216e+20	1.71721e+20	3.72488e+20	4.61011e+20	6.44791e+20	8.77833e+19	NUFIP1
ENSG00000083642	4.34556e+20	3.27213e+21	2.9876e+20	1.09524e+21	2.73413e+20	6.23014e+19	PDS5B
ENSG00000083720	1.39188e+20	-1.8984e+20	5.20459e+20	-3.64755e+21	7.15295e+20	9.04985e+20	OXCT1
ENSG00000083750	9.7637e+18	-1.41986e+21	5.96202e+20	-2.3815e+19	8.11765e+20	9.3828e+19	RRAGB
ENSG00000083799	8.16484e+20	9.44309e+20	2.34825e+21	4.02134e+21	6.87586e+19	8.96501e+20	CYLD
ENSG00000083807	9.98697e+20	-3.84478e+21	5.80981e+20	-6.61774e+20	5.08116e+20	8.03074e+20	SLC27A5
ENSG00000083812	1.89745e+21	7.13343e+18	4.34443e+20	1.64197e+20	9.869e+18	9.96974e+20	ZNF324
ENSG00000083814	1.07498e+20	9.18834e+20	5.9861e+19	1.53495e+21	1.24797e+21	4.24583e+20	ZNF671
ENSG00000083817	6.03923e+20	1.02192e+20	8.00089e+20	1.27726e+20	2.01512e+19	5.36492e+20	ZNF416
ENSG00000083828	1.10544e+21	-5.40507e+20	5.4859e+19	-9.85265e+20	3.24494e+20	6.73306e+20	ZNF586
ENSG00000083838	1.08736e+21	1.71994e+21	5.61452e+19	3.06338e+20	7.59347e+20	9.22222e+20	ZNF446
ENSG00000083844	2.87735e+19	-1.35913e+21	3.60029e+20	-3.77505e+20	7.05798e+20	9.02792e+20	ZNF264
ENSG00000083845	8.26536e+20	-2.97167e+20	1.79578e+21	-1.65481e+21	9.7964e+18	3.71377e+20	RPS5
ENSG00000083896	5.48643e+20	1.46893e+21	2.72324e+21	5.39406e+19	5.89607e+20	8.49144e+20	YTHDC1
ENSG00000083937	2.72786e+21	-1.46852e+20	1.6518e+20	-8.8904e+19	3.73981e+20	7.13823e+20	CHMP2B
ENSG00000084070	3.01417e+20	4.72325e+21	1.77797e+21	2.65655e+21	7.89458e+20	7.2511e+19	SMAP2
ENSG00000084072	4.84431e+20	2.03661e+20	2.84691e+20	7.15375e+20	4.74377e+21	7.8182e+19	PPIE
ENSG00000084073	6.88843e+20	-4.95085e+19	2.59019e+20	-1.91138e+21	5.59552e+20	2.68479e+20	ZMPSTE24
ENSG00000084090	3.79166e+20	-3.30673e+21	1.59162e+21	-2.07758e+20	3.77477e+20	2.10649e+21	STARD7
ENSG00000084092	3.22602e+20	1.18998e+21	3.4142e+18	3.48539e+21	7.27436e+20	9.10773e+20	NOA1
ENSG00000084093	1.86009e+21	1.39015e+21	1.85249e+21	7.50421e+20	4.53001e+21	7.69604e+20	REST
ENSG00000084112	8.5749e+19	1.23968e+21	2.56351e+20	4.83588e+20	6.28678e+20	8.6941e+19	SSH1
ENSG00000084207	9.24785e+20	3.28161e+21	1.65984e+21	1.97707e+20	4.80338e+20	2.46702e+21	GSTP1
ENSG00000084234	1.26888e+21	-4.20121e+21	1.39577e+21	-3.00995e+21	2.61287e+21	3.33628e+20	APLP2
ENSG00000084444	1.20256e+21	6.60621e+19	5.32068e+20	1.24161e+21	2.1438e+20	5.55126e+20	FAM234B
ENSG00000084463	1.47307e+20	2.40568e+21	2.05533e+21	1.17046e+21	2.41814e+20	5.90196e+20	WBP11
ENSG00000084623	3.51129e+21	-3.4464e+19	1.65034e+21	-2.08829e+21	3.67715e+21	2.06644e+21	EIF3I
ENSG00000084652	1.40698e+21	1.26652e+21	1.94623e+21	6.50754e+20	5.15206e+20	8.081e+18	TXLNA
ENSG00000084676	1.36351e+20	2.74318e+20	2.092e+19	1.31127e+20	1.89766e+21	5.22255e+20	NCOA1
ENSG00000084693	1.40139e+21	-6.67645e+20	5.0386e+19	-1.32506e+21	1.85151e+20	5.16488e+20	AGBL5
ENSG00000084710	1.52661e+21	-1.05433e+21	5.66628e+20	-1.86071e+21	6.27855e+20	2.86597e+21	EFR3B
ENSG00000084731	1.77977e+21	8.12614e+20	4.45878e+20	1.8225e+20	8.55386e+20	9.53169e+20	KIF3C
ENSG00000084733	5.27828e+19	5.90408e+19	1.47272e+21	4.00895e+20	6.88497e+20	8.97064e+20	RAB10
ENSG00000084754	4.65545e+20	-3.11227e+20	1.7365e+20	-1.79227e+20	7.30904e+20	3.13999e+20	HADHA
ENSG00000084764	2.58647e+20	-4.30978e+20	3.80045e+21	-1.13402e+20	9.09712e+20	9.71165e+19	MAPRE3
ENSG00000084774	3.40795e+21	-3.95135e+20	3.50341e+21	-1.12786e+21	2.5938e+19	6.08259e+20	CAD
ENSG00000085063	8.98276e+20	-4.558e+17	1.53231e+21	-2.97459e+21	2.93376e+21	3.58262e+21	CD59
ENSG00000085117	4.00506e+20	-3.74286e+20	1.74663e+21	-2.14291e+21	8.3032e+19	9.45666e+20	CD82
ENSG00000085185	1.33939e+21	-5.37401e+19	5.28302e+20	-1.01722e+21	3.09047e+21	6.61734e+20	BCORL1
ENSG00000085224	1.61402e+21	2.38936e+20	1.9218e+20	1.24329e+20	2.13761e+18	5.54285e+20	ATRX
ENSG00000085231	1.10469e+20	3.46867e+20	2.11986e+21	1.63628e+21	8.70024e+19	9.57117e+20	AK6
ENSG00000085265	2.80048e+21	-1.14696e+21	2.18009e+20	-5.26105e+20	1432373631	9964979943	FCN1
ENSG00000085274	2.36096e+21	5.8766e+19	4.01227e+21	1.46466e+21	1.43015e+21	4.5582e+19	MYNN
ENSG00000085365	5.88328e+20	8.23364e+20	2.671e+19	3.0826e+20	2.052e+18	2.7777e+19	SCAMP1
ENSG00000085377	5.94252e+21	-1.65072e+21	2.64497e+21	-6.24099e+19	5.32562e+20	8.17612e+20	PREP
ENSG00000085382	5.68918e+20	-5.74694e+19	7.84383e+19	-7.3267e+19	4.6376e+20	7.756e+18	HACE1
ENSG00000085415	4.72007e+20	-4.47341e+20	2.96442e+21	-1.50903e+21	1.3129e+19	4.34707e+21	SEH1L
ENSG00000085433	1.30921e+21	-6.37189e+20	5.16551e+20	-1.23354e+21	9.01826e+20	9.67982e+20	WDR47
ENSG00000085449	1.12893e+20	2.39274e+21	2.09579e+21	1.14169e+21	2.53583e+20	6.02635e+20	WDFY1
ENSG00000085491	1.44754e+21	-3.19972e+21	2.08383e+20	-1.5355e+20	1.24661e+21	4.24538e+21	SLC25A24
ENSG00000085511	2.69276e+21	3.91069e+21	3.97254e+20	9.84429e+20	3.24905e+20	6.73306e+20	MAP3K4
ENSG00000085514	1.45548e+21	5.83809e+20	1.51709e+20	3.84823e+20	1.18976e+17	3.0485e+19	PILRA
ENSG00000085644	2.43683e+21	-1.03652e+21	4.0871e+19	-2.53609e+20	9.79767e+20	9.95143e+20	ZNF213
ENSG00000085662	5.25153e+20	-2.56332e+21	1.63627e+21	-1.56657e+21	1.17215e+21	4.10472e+21	AKR1B1
ENSG00000085719	1.12509e+21	-6.63546e+20	2.13233e+21	-3.11183e+21	1.85929e+21	2.59008e+21	CPNE3
ENSG00000085721	2.36278e+21	1.37406e+19	4.03498e+21	3.40537e+20	7.33452e+20	9.12265e+20	RRN3
ENSG00000085733	5.65112e+21	-2.38664e+21	2.87801e+20	-8.29266e+20	4.06954e+19	7.39136e+20	CTTN
ENSG00000085760	7.9164e+19	7.6214e+19	2.3962e+19	3.18062e+20	7.50438e+19	9.19395e+20	MTIF2
ENSG00000085788	2.64907e+21	-3.53396e+20	3.71284e+20	-9.51822e+20	3.41187e+21	6.87223e+20	DDHD2
ENSG00000085832	1.10153e+21	4.34931e+20	2.20535e+21	1.97216e+21	9.84265e+20	9.96314e+20	EPS15
ENSG00000085871	3.72689e+21	-3.13253e+20	1.7083e+20	-1.83371e+20	6.66972e+20	2.96314e+21	MGST2
ENSG00000085872	5.35684e+20	-2.60813e+20	2.88475e+20	-9.04111e+20	3.65937e+20	7.07765e+20	CHERP
ENSG00000085978	2.13702e+21	7.2891e+19	4.05251e+21	1.79866e+21	8.57258e+20	9.5356e+19	ATG16L1
ENSG00000085982	5.80712e+20	-2.12143e+21	2.81084e+21	-7.54733e+19	4.50409e+19	7.6925e+19	USP40
ENSG00000085998	4.05645e+20	7.77585e+19	3.07908e+20	2.52538e+21	8.00625e+20	9.3482e+19	POMGNT1
ENSG00000086015	4.70673e+20	-1.3074e+20	2.87891e+20	-4.54131e+21	6.49734e+20	8.80144e+19	MAST2
ENSG00000086061	3.86901e+21	9.01878e+20	1.59473e+21	5.65538e+20	1555047958	15000332366	DNAJA1
ENSG00000086062	2.07787e+21	-4.73085e+21	1.99465e+21	-2.37177e+20	1.77032e+21	1.2878e+20	B4GALT1
ENSG00000086065	4.72624e+20	8.00405e+20	1.68798e+21	4.74179e+20	2118400814	1.00484e+17	CHMP5
ENSG00000086102	7.31678e+20	1.11067e+21	2.44588e+20	4.541e+19	6.49757e+20	8.80144e+19	NFX1
ENSG00000086189	4.59013e+20	5.62e+17	3.11367e+21	1.80494e+20	8.56764e+20	9.53169e+20	DIMT1
ENSG00000086200	2.04123e+21	4.82885e+20	4.31045e+20	1.12027e+21	2.62601e+20	6.11306e+20	IPO11
ENSG00000086232	1.2066e+20	-4.43992e+21	2.113e+19	-2.10124e+19	3.56203e+20	2.02419e+21	EIF2AK1
ENSG00000086289	3.41867e+20	1.35403e+21	3.52906e+20	3.83681e+21	7.01215e+19	9.01154e+20	EPDR1
ENSG00000086300	3.72945e+20	2.99654e+21	1.81441e+21	1.65153e+21	9.86312e+20	3.72904e+20	SNX10
ENSG00000086475	5.44913e+20	-5.06878e+20	2.73454e+21	-1.85361e+21	6.37948e+20	2.89104e+21	SEPHS1
ENSG00000086504	1.31215e+20	-9.60484e+20	2.02838e+21	-4.73524e+21	6.3584e+19	8.7335e+19	MRPL28
ENSG00000086544	1.49184e+21	3.62549e+20	4.83198e+21	7.5031e+19	4.53068e+20	7.69604e+20	ITPKC
ENSG00000086589	8.76768e+20	4.44272e+20	2.38174e+20	1.86533e+21	6.21355e+19	2.84959e+20	RBM22
ENSG00000086598	3.3841e+19	-4.97328e+21	1.6934e+20	-2.93686e+21	3.31557e+20	3.90791e+19	TMED2
ENSG00000086619	1.23517e+21	3.70645e+21	5.58485e+20	6.63661e+20	5.06907e+20	8.0249e+19	ERO1B
ENSG00000086666	1.51472e+21	1.89448e+21	1.92944e+21	9.81883e+20	3.26157e+21	6.73837e+20	ZFAND6
ENSG00000086712	2.2589e+19	5.64755e+20	4.05216e+20	1.39372e+21	1.63404e+21	4.86061e+21	TXLNG
ENSG00000086730	3.06307e+21	2.05654e+21	1.72719e+19	1.19068e+21	2.33778e+21	5.80852e+20	LAT2
ENSG00000086758	6.09198e+20	-6.203e+18	2.61045e+20	-2.37622e+21	1.74912e+20	1.28016e+20	HUWE1
ENSG00000086827	2.14479e+20	-5.74508e+20	4.20152e+21	-1.36738e+21	1.71506e+20	4.97161e+21	ZW10
ENSG00000086848	6.2259e+19	-2.18628e+20	7.31207e+19	-2.98996e+21	7.64943e+19	9.24334e+20	ALG9
ENSG00000087008	2.26909e+21	-4.9617e+19	4.15365e+20	-1.19454e+21	2.32268e+21	5.79619e+20	ACOX3
ENSG00000087053	3.3504e+19	-1.0986e+20	3.39675e+21	-3.23428e+21	1.21951e+20	1.89429e+20	MTMR2
ENSG00000087074	1.60666e+20	2.17899e+20	2.14848e+20	1.0142e+18	3.10487e+21	6.62292e+20	PPP1R15A
ENSG00000087076	7.84221e+20	4.59657e+20	2.49668e+21	1.84107e+21	6.56108e+20	2.93624e+19	HSD17B14
ENSG00000087077	1.8371e+20	1.88951e+21	2.03458e+20	9.28698e+19	3.53045e+21	6.97523e+20	TRIP6
ENSG00000087086	3.48144e+21	-3.66554e+20	1.48137e+21	-2.47443e+21	1.33449e+20	1.05201e+21	FTL
ENSG00000087087	6.20904e+20	-4.74164e+21	2.5871e+18	-1.8328e+20	6.68318e+20	2.96316e+20	SRRT
ENSG00000087088	9.80496e+20	-1.30549e+21	5.98199e+20	-2.18236e+21	8.27245e+20	9.4534e+19	BAX
ENSG00000087095	3.66633e+21	7.87232e+20	3.31767e+20	2.37284e+21	8.12436e+20	9.38414e+20	NLK
ENSG00000087111	1.58907e+21	-1.4918e+20	1.87668e+21	-7.94914e+20	4.26664e+21	7.50831e+20	PIGS
ENSG00000087152	5.22501e+20	3.8508e+19	2.90908e+21	1.32372e+21	1.85597e+21	5.1723e+19	ATXN7L3
ENSG00000087157	4.34922e+19	2.62832e+19	3.02362e+20	8.69261e+20	3.84705e+20	7.21239e+20	PGS1
ENSG00000087191	1.85663e+20	2.37921e+21	1.89411e+21	1.25611e+21	9.0004e+19	9.67335e+20	PSMC5
ENSG00000087206	2.3822e+19	2.63332e+20	3.97716e+20	6.62109e+20	5.07901e+20	8.03074e+20	UIMC1
ENSG00000087245	8.54377e+20	-2.58788e+21	2.80246e+20	-9.23432e+20	3.55782e+21	7.007e+18	MMP2
ENSG00000087253	1.81834e+21	-1.85208e+21	1.91923e+21	-9.65015e+20	3.34537e+20	6.80275e+20	LPCAT2
ENSG00000087263	7.61267e+20	9.49675e+20	2.40404e+20	3.95033e+21	6.92819e+20	8.98856e+20	OGFOD1
ENSG00000087266	2.84988e+20	-3.98229e+21	1.70645e+21	-2.33367e+20	1.96129e+21	1.38778e+21	SH3BP2
ENSG00000087269	3.36647e+21	3.52133e+20	3.48092e+21	1.01161e+21	3.11726e+20	6.63597e+20	NOP14
ENSG00000087274	2.01203e+20	-2.12638e+19	1.78656e+20	-1.19021e+20	2.33963e+21	5.8106e+19	ADD1
ENSG00000087299	9.35625e+20	-1.49934e+21	6.39072e+20	-2.34613e+20	1.89697e+19	1.35166e+20	L2HGDH
ENSG00000087301	5.73842e+20	-1.38229e+21	7.85598e+20	-1.75955e+21	7.84849e+18	3.2761e+18	TXNDC16
ENSG00000087302	4.90952e+21	-9.77962e+20	1.53064e+21	-6.38923e+20	5.22873e+19	8.11853e+20	RTRAF
ENSG00000087338	3.81633e+20	-2.76888e+21	3.26204e+20	-8.4882e+19	3.95981e+20	7.31136e+20	GMCL1
ENSG00000087365	4.34359e+20	3.59174e+20	1.73113e+21	2.0748e+19	8.35635e+20	9.47061e+20	SF3B2
ENSG00000087448	2.98619e+20	-4.44079e+20	3.46702e+21	-1.28087e+20	2.0024e+20	5.35419e+20	KLHL42
ENSG00000087460	2.98266e+20	-9.47769e+20	1.60264e+21	-5.91378e+20	3343366855	3916174298	GNAS
ENSG00000087470	8.86692e+20	-5.63798e+20	2.30961e+21	-2.44109e+21	8.07146e+20	9.36669e+20	DNM1L
ENSG00000087502	9.37372e+20	-5.15163e+20	2.25098e+20	-2.28861e+21	2.21018e+21	1.48889e+21	ERGIC2
ENSG00000087586	3.04018e+21	-3.52555e+20	3.50067e+21	-1.00711e+21	3.13884e+21	6.65265e+20	AURKA
ENSG00000087589	1.83581e+20	-6.46016e+20	4.50866e+21	-1.43283e+21	8.86066e+20	9.63587e+20	CASS4
ENSG00000087842	1.14909e+20	-3.16085e+20	2.10827e+20	-1.49926e+20	1.33805e+21	4.39858e+19	PIR
ENSG00000087884	2.91212e+20	3.33739e+20	3.54612e+21	9.41139e+20	3.46634e+20	6.92817e+20	AAMDC
ENSG00000087903	8.16875e+20	4.19363e+21	6.5099e+19	6.44193e+20	5.1945e+19	8.10109e+20	RFX2
ENSG00000087995	4.24077e+19	-4.09768e+20	3.04414e+20	-1.34609e+21	1.78274e+21	5.06309e+20	METTL2A
ENSG00000088035	2.74526e+20	8.45648e+20	3.70605e+20	2.2818e+20	8.19506e+20	9.4137e+17	ALG6
ENSG00000088038	4.02214e+20	-8.58129e+20	3.12486e+21	-2.74614e+20	7.83613e+20	9.29468e+20	CNOT3
ENSG00000088179	7.34572e+20	-5.46803e+20	6.76661e+19	-8.08089e+19	4.19039e+21	7.45182e+20	PTPN4
ENSG00000088205	1.15783e+21	-3.38045e+21	2.26313e+21	-1.49371e+21	1.35252e+20	4.41947e+20	DDX18
ENSG00000088247	2.29072e+20	-3.70405e+21	1.7447e+19	-2.12304e+21	3.37507e+20	1.95911e+20	KHSRP
ENSG00000088256	1.27316e+21	-5.50428e+20	2.0841e+19	-2.64108e+20	7.91697e+20	9.32856e+20	GNA11
ENSG00000088298	2.11065e+20	-7.91563e+20	1.82242e+21	-4.34347e+20	6.64036e+20	8.86746e+20	EDEM2
ENSG00000088325	9.31602e+20	-1.41674e+20	6.5162e+19	-2.17418e+20	2.96913e+21	1.8081e+20	TPX2
ENSG00000088356	3.18411e+20	3.5691e+20	3.50338e+18	1.01876e+21	3.08317e+20	6.6165e+19	PDRG1
ENSG00000088367	3.4165e+20	-7.04036e+19	3.47286e+20	-2.02725e+21	4.26367e+20	2.27746e+21	EPB41L1
ENSG00000088448	8.878e+18	-3.2267e+20	2.44464e+21	-1.31991e+21	8.94992e+20	9.66863e+20	ANKRD10
ENSG00000088451	1.88906e+21	3.0868e+19	4.33215e+21	7.12532e+20	4.76135e+21	7.82918e+20	TGDS
ENSG00000088538	1.36871e+21	-1.32517e+21	5.74335e+20	-2.30731e+19	2.10378e+21	1.44606e+21	DOCK3
ENSG00000088543	1.31673e+20	3.19764e+20	5.07174e+20	6.30482e+20	5.28379e+20	8.15395e+20	C3orf18
ENSG00000088682	7.10512e+19	-3.05681e+20	2.51554e+21	-1.21517e+20	2.24302e+20	5.68304e+20	COQ9
ENSG00000088727	9.38884e+20	-4.07108e+21	6.01554e+20	-6.76762e+20	4.98557e+21	7.98036e+20	KIF9
ENSG00000088808	8.83275e+20	2.58753e+20	6.45737e+20	4.0071e+19	6.88634e+20	8.97064e+20	PPP1R13B
ENSG00000088812	4.44301e+20	-1.12573e+21	3.06422e+21	-3.6738e+20	9.70694e+20	9.91864e+20	ATRN
ENSG00000088826	2.0319e+19	3.93939e+21	4.70036e+20	8.38104e+20	4.01972e+20	7.35786e+20	SMOX
ENSG00000088827	7.137e+18	7.12073e+20	1.80095e+21	3.95388e+20	76893175240	2.11162e+20	SIGLEC1
ENSG00000088832	1.04441e+21	-1.39307e+21	1.52069e+21	-9.16082e+20	3.59624e+20	7.02594e+20	FKBP1A
ENSG00000088833	1.0402e+20	-3.33873e+21	2.15935e+21	-1.54617e+21	8.77123e+20	9.59571e+20	NSFL1C
ENSG00000088836	1.07999e+21	4.15437e+21	5.62795e+20	7.38167e+18	4.60413e+20	7.73422e+20	SLC4A11
ENSG00000088854	1.37758e+21	-2.51772e+20	1.98087e+21	-1.27102e+20	2.03722e+21	5.39328e+20	DNAAF9
ENSG00000088876	6.92469e+20	-3.53538e+21	7.09647e+20	-4.98189e+21	6.18351e+20	8.62835e+20	ZNF343
ENSG00000088888	9.00478e+19	-5.86848e+20	2.27529e+21	-2.57922e+20	9.90237e+21	8.51455e+20	MAVS
ENSG00000088930	2.6311e+20	-3.54784e+21	1.8016e+20	-1.96927e+20	8.43885e+20	9.50258e+20	XRN2
ENSG00000088970	1.06733e+21	4.71064e+20	5.84488e+20	8.05942e+20	4.20276e+21	7.45916e+20	KIZ
ENSG00000088986	1.88961e+21	-8.92023e+20	1.38316e+21	-6.44918e+20	5.18981e+20	8.10109e+20	DYNLL1
ENSG00000088992	9.43392e+19	-4.71304e+20	2.71884e+21	-1.73348e+21	8.30112e+20	3.37185e+20	TESC
ENSG00000089006	4.35303e+20	-2.95951e+21	1.5188e+20	-1.94859e+21	5.13446e+21	2.56812e+21	SNX5
ENSG00000089009	1.10986e+21	-4.28736e+21	1.60097e+21	-2.67799e+20	7.40662e+20	6.91225e+20	RPL6
ENSG00000089022	8.11034e+20	-4.24057e+20	2.34843e+21	-1.8057e+20	7.09646e+19	3.07403e+20	MAPKAPK5
ENSG00000089041	2.05529e+20	3.94017e+20	1.97604e+21	1.99397e+20	4.61548e+20	2.41336e+20	P2RX7
ENSG00000089048	3.24572e+20	-6.72287e+20	3.41205e+20	-1.97033e+21	8.43802e+20	9.50258e+20	ESF1
ENSG00000089050	1.81394e+20	9.92918e+20	4.41708e+20	2.24791e+20	8.22142e+19	9.42528e+20	RBBP9
ENSG00000089053	1.21562e+21	-1.88386e+20	2.13753e+21	-8.81327e+20	3.78141e+21	7.17586e+20	ANAPC5
ENSG00000089057	8.98794e+20	-4.42184e+21	2.35008e+21	-1.88157e+21	5.98941e+20	2.79028e+21	SLC23A2
ENSG00000089060	2.04655e+21	1.37157e+21	1.83504e+21	7.4743e+19	4.54804e+21	7.70433e+20	SLC8B1
ENSG00000089063	4.17198e+20	-3.72843e+20	1.52523e+19	-2.44451e+21	1.45049e+19	1.11671e+21	TMEM230
ENSG00000089091	5.20662e+20	-9.00755e+20	8.08505e+19	-1.1141e+20	2.65236e+20	6.14596e+19	DZANK1
ENSG00000089094	7.01735e+20	-7.25159e+20	2.60377e+21	-2.78503e+19	7.80626e+20	9.28777e+19	KDM2B
ENSG00000089123	7.04229e+19	2.75779e+21	7.2252e+19	3.81691e+20	7.02691e+20	9.01644e+20	TASP1
ENSG00000089127	8.43572e+20	2.08862e+20	3.51402e+21	5.94369e+20	2786695652	3367208357	OAS1
ENSG00000089154	6.19253e+21	-3.69012e+21	2.67641e+20	-1.37876e+20	1.67969e+19	4.92363e+20	GCN1
ENSG00000089157	9.73498e+19	-4.6583e+19	1.63776e+21	-2.84431e+21	4.45081e+19	4.80177e+20	RPLP0
ENSG00000089159	3.23342e+21	-6.38341e+20	1.68389e+19	-3.79088e+21	1.50116e+17	3.67836e+21	PXN
ENSG00000089177	5.0597e+19	2.13747e+21	2.93942e+21	7.27176e+19	4.67118e+20	7.77356e+20	KIF16B
ENSG00000089195	2.35421e+20	7.94204e+20	4.03552e+21	1.96803e+21	4.90642e+20	2.50203e+20	TRMT6
ENSG00000089220	8.96283e+20	-1.00638e+20	1.40824e+21	-7.14638e+20	8909412897	2324344333	PEBP1
ENSG00000089234	3.1401e+20	3.84843e+21	3.45234e+20	1.11473e+21	2.64966e+20	6.14577e+20	BRAP
ENSG00000089248	6.34502e+19	5.65826e+20	1.54026e+21	3.67357e+20	7.13352e+19	9.04745e+20	ERP29
ENSG00000089280	2.75664e+21	1.78407e+21	1.63795e+21	1.0892e+19	9.13266e+20	9.71439e+20	FUS
ENSG00000089289	1.61911e+20	-7.22793e+20	1.87849e+21	-3.84773e+20	7.00406e+20	9.00791e+20	IGBP1
ENSG00000089327	9.97431e+20	-5.89311e+20	1.65544e+21	-3.55986e+21	7.21851e+20	9.0797e+19	FXYD5
ENSG00000089335	1.664e+19	1.41547e+21	4.66012e+21	3.03742e+20	7.61325e+20	9.22587e+20	ZNF302
ENSG00000089351	8.76911e+20	4.05068e+21	2.46986e+21	1.64005e+20	8.69727e+20	9.57017e+19	GRAMD1A
ENSG00000089486	7.35882e+20	4.10865e+20	2.46028e+21	1.66999e+21	9.49216e+20	3.64602e+21	CDIP1
ENSG00000089597	4.7648e+19	-5.13393e+20	3.17362e+20	-1.61769e+20	1.0573e+20	3.86765e+19	GANAB
ENSG00000089639	1.74032e+21	-3.42539e+20	1.89589e+20	-1.80674e+21	8.56624e+20	9.53169e+20	GMIP
ENSG00000089682	1.77167e+20	2.91656e+20	4.73313e+21	6.162e+18	5.37762e+20	8.21103e+20	RBM41
ENSG00000089685	1.04387e+21	-3.56851e+20	1.27831e+21	-2.79158e+20	5.24514e+18	5.39507e+20	BIRC5
ENSG00000089692	2.61235e+21	2.82076e+20	4.87001e+20	5.7921e+19	6951206436	7746883367	LAG3
ENSG00000089693	3.52684e+20	1.69935e+21	1.56488e+19	1.08593e+21	2.77509e+21	6.28554e+19	MLF2
ENSG00000089723	1.57973e+21	-1.93004e+21	4.75613e+20	-4.058e+18	6.8489e+19	8.95897e+20	OTUB2
ENSG00000089737	2.45287e+21	5.11761e+20	1.72619e+20	2.96469e+21	3.02989e+20	3.68043e+20	DDX24
ENSG00000089775	2.11076e+20	4.95402e+19	4.09723e+20	1.20911e+20	2.26619e+21	5.71225e+20	ZBTB25
ENSG00000089818	2.71655e+21	-1.44127e+21	3.65508e+20	-3.94318e+21	9.68546e+20	9.91643e+19	NECAP1
ENSG00000089820	2.91348e+19	-4.62866e+21	1.73961e+21	-2.66074e+21	7.79685e+19	7.19454e+20	ARHGAP4
ENSG00000089876	4.50382e+20	1.92688e+21	2.90941e+20	6.62292e+20	5.07784e+20	8.03074e+20	DHX32
ENSG00000089902	7.45856e+20	4.12384e+20	2.43354e+21	1.69459e+21	9.8648e+19	9.96967e+20	RCOR1
ENSG00000089916	6.56107e+20	-3.73441e+21	2.60318e+20	-1.43456e+19	1.51412e+21	4.67597e+21	GPATCH2L
ENSG00000090006	3.06715e+21	6.41093e+20	3.77124e+20	1.69996e+21	8.91393e+20	3.50234e+21	LTBP4
ENSG00000090013	9.74796e+20	1.30127e+21	1.64261e+20	7.922e+18	4.28244e+20	7.52263e+20	BLVRB
ENSG00000090020	1.34475e+21	4.47825e+20	2.03457e+21	2.20108e+21	2.77306e+21	1.72453e+21	SLC9A1
ENSG00000090054	6.73062e+20	3.27336e+20	2.70567e+20	1.20982e+19	9.03705e+20	9.67982e+20	SPTLC1
ENSG00000090060	2.12601e+21	1.84408e+21	1.87402e+21	9.84023e+20	3.25104e+21	6.7338e+19	PAPOLA
ENSG00000090061	1.29942e+21	3.6927e+20	2.01009e+21	1.83708e+21	6.6198e+19	2.95198e+21	CCNK
ENSG00000090104	5.22695e+21	-9.67464e+20	3.20078e+20	-3.02259e+20	2.50625e+20	3.24343e+20	RGS1
ENSG00000090238	8.47438e+20	2.5673e+20	3.00997e+21	8.52935e+20	3.93695e+21	7.28321e+20	YPEL3
ENSG00000090263	1.14009e+21	-1.20172e+21	2.09759e+20	-5.72906e+20	5.66709e+20	8.37657e+20	MRPS33
ENSG00000090266	5.09972e+19	-2.75773e+20	1.68931e+21	-1.63246e+21	1.02583e+21	3.80434e+20	NDUFB2
ENSG00000090273	1.15439e+21	1.73711e+20	2.06752e+20	8.40191e+20	9.33041e+20	9.78982e+20	NUDC
ENSG00000090316	1.21787e+21	-2.73831e+21	2.2453e+19	-1.21957e+21	2.22626e+21	5.66267e+20	MAEA
ENSG00000090339	4.06819e+20	9.98327e+20	1.66092e+21	6.0107e+19	5.47793e+20	8.27027e+20	ICAM1
ENSG00000090372	1.05814e+21	-1.96028e+21	2.23413e+20	-8.77423e+20	3.80257e+20	7.18523e+20	STRN4
ENSG00000090376	4.17443e+20	-5.37798e+20	3.469e+18	-1.55029e+21	1.21071e+21	4.17998e+20	IRAK3
ENSG00000090382	2.19252e+20	-2.91717e+21	1.66319e+21	-1.75396e+21	7.94368e+20	3.29817e+21	LYZ
ENSG00000090432	8.39259e+20	-9.76266e+20	2.39009e+21	-4.08465e+20	6.82932e+20	8.95111e+20	MUL1
ENSG00000090470	7.76299e+19	1.65156e+20	2.40315e+21	6.87246e+20	4.91927e+21	7.94434e+20	PDCD7
ENSG00000090487	5.50167e+20	4.85221e+20	1.69577e+20	2.86135e+20	7.74774e+20	9.26638e+20	SPG21
ENSG00000090520	1.04371e+21	-2.89048e+21	2.21225e+21	-1.30658e+21	1.91356e+21	5.23932e+20	DNAJB11
ENSG00000090565	1.20506e+21	2.98304e+21	5.27648e+20	5.65347e+20	5.71838e+19	8.40309e+20	RAB11FIP3
ENSG00000090581	7.66507e+20	-1.1099e+20	1.4357e+19	-7.73076e+20	4.39478e+20	7.60097e+19	GNPTG
ENSG00000090612	2.27534e+21	3.10513e+21	3.94139e+20	7.87825e+20	4.30799e+21	7.54422e+20	ZNF268
ENSG00000090615	1.01883e+21	-1.11467e+21	2.41191e+20	-4.62151e+20	38096484733	1.70159e+17	GOLGA3
ENSG00000090621	2.97996e+21	-8.96648e+20	1.70736e+21	-5.25168e+20	1507195645	1.04223e+16	PABPC4
ENSG00000090659	8.9071e+19	7.57165e+20	2.34753e+21	3.22537e+20	7.47046e+20	9.18524e+20	CD209
ENSG00000090661	3.62647e+20	4.88233e+21	3.25962e+20	1.49782e+20	1.34179e+20	4.40446e+21	CERS4
ENSG00000090674	1.63484e+21	-3.5085e+19	1.9771e+20	-1.77457e+21	8.5915e+19	9.54103e+20	MCOLN1
ENSG00000090686	6.03797e+21	8.45394e+19	2.5987e+20	3.25314e+20	7.44943e+20	9.18113e+20	USP48
ENSG00000090776	2.32483e+21	8.02842e+19	4.03663e+20	1.98889e+19	8.42349e+20	9.49797e+20	EFNB1
ENSG00000090857	6.936e+18	-6.06846e+20	2.52572e+20	-2.40267e+20	8.10123e+20	9.37975e+19	PDPR
ENSG00000090861	1.26844e+21	5.92062e+20	2.19551e+21	2.69669e+20	7.00322e+21	6.6548e+19	AARS1
ENSG00000090863	3.78777e+20	1.4817e+20	1.54176e+19	9.61042e+20	3.36531e+21	6.82855e+20	GLG1
ENSG00000090905	7.48646e+20	6.70405e+20	2.42793e+19	2.76121e+21	5.7587e+19	5.78874e+20	TNRC6A
ENSG00000090924	1.82153e+20	6.336e+18	4.85507e+21	1.30503e+21	1.91883e+21	5.24935e+19	PLEKHG2
ENSG00000090971	1.89368e+21	5.00649e+20	4.98215e+20	1.00489e+21	3.14952e+20	6.65929e+20	NAT14
ENSG00000090989	1.18721e+21	4.52194e+21	2.13738e+20	2.11564e+19	3.43754e+20	1.97792e+20	EXOC1
ENSG00000091009	2.85245e+21	2.59738e+20	3.68092e+21	7.05635e+20	4.80415e+20	7.8624e+19	RBM27
ENSG00000091039	2.50241e+21	-4.68191e+21	1.72195e+20	-2.71896e+21	6.54867e+19	6.35437e+20	OSBPL8
ENSG00000091073	1.90413e+21	3.67396e+21	1.9411e+20	1.89272e+20	5.83949e+20	2.75423e+20	DTX2
ENSG00000091106	3.77075e+21	7.93727e+20	3.28827e+21	2.41381e+20	1.57867e+21	1.18519e+21	NLRC4
ENSG00000091127	7.99829e+20	-1.8272e+20	6.34443e+20	-2.88001e+20	7.73346e+19	9.26638e+20	PUS7
ENSG00000091140	1.47701e+19	-3.09992e+21	1.93585e+20	-1.60133e+21	1.09305e+21	3.9436e+19	DLD
ENSG00000091157	3.64438e+20	-3.47372e+20	3.23759e+21	-1.07293e+21	2.83301e+20	6.34787e+20	WDR7
ENSG00000091164	2.9544e+20	-4.64844e+20	1.6194e+20	-2.87048e+21	7.74076e+20	9.26638e+20	TXNL1
ENSG00000091262	8.60264e+18	8.24829e+20	6.33868e+20	1.30126e+19	1.93168e+20	5.27265e+20	ABCC6
ENSG00000091317	8.77303e+20	-4.16796e+21	1.45241e+21	-2.86968e+21	4.10885e+20	4.5221e+20	CMTM6
ENSG00000091409	6.17001e+19	-1.34829e+21	3.21558e+21	-4.19298e+20	2.75315e+16	9.03096e+16	ITGA6
ENSG00000091436	1.00394e+21	2.68966e+21	2.31204e+21	1.16333e+21	2.44697e+21	5.92297e+20	MAP3K20
ENSG00000091483	1.47959e+20	-7.0399e+19	2.04944e+20	-3.43504e+21	5.92471e+16	1.06433e+21	FH
ENSG00000091490	3.52599e+20	-7.3362e+19	3.38786e+20	-2.16544e+20	3.0354e+20	1.83386e+21	SEL1L3
ENSG00000091527	4.70124e+20	-1.08033e+21	1.49366e+21	-7.23275e+20	4.69511e+21	7.79044e+20	CDV3
ENSG00000091542	2.05512e+21	-1.94833e+21	1.82795e+21	-1.06586e+21	2.86489e+21	6.38192e+20	ALKBH5
ENSG00000091592	1.44516e+21	5.60436e+20	5.11176e+20	1.09637e+21	2.72919e+21	6.22459e+20	NLRP1
ENSG00000091640	1.52185e+20	9.28707e+20	1.97146e+21	4.71075e+20	6.37587e+20	8.7429e+19	SPAG7
ENSG00000091651	1.28034e+21	-9.05606e+20	5.24512e+20	-1.72657e+21	8.4245e+19	3.4051e+19	ORC6
ENSG00000091732	2.87379e+21	1.35301e+21	3.65655e+20	3.70024e+18	7.11365e+20	9.0419e+19	ZC3HC1
ENSG00000091831	1.0253e+20	-1.09803e+21	5.99462e+19	-1.8317e+20	6.69963e+20	2.96702e+20	ESR1
ENSG00000091947	7.42506e+20	1.96672e+20	2.56618e+21	7.66401e+20	4.43438e+21	7.63954e+20	TMEM101
ENSG00000092010	9.55994e+20	3.97946e+20	1.4154e+20	2.81154e+21	4.93046e+20	5.16393e+20	PSME1
ENSG00000092020	7.45387e+20	2.75761e+21	2.48772e+21	1.10849e+21	2.67651e+21	6.17064e+20	PPP2R3C
ENSG00000092036	2.53942e+20	-1.92842e+20	3.90287e+20	-4.94104e+21	6.21233e+20	8.64505e+19	HAUS4
ENSG00000092051	5.73518e+21	8.33104e+19	8.01021e+20	1.04005e+21	2.98315e+21	6.5122e+19	JPH4
ENSG00000092067	9.1468e+19	1.22664e+21	6.66678e+20	1.83993e+21	6.5778e+19	2.94145e+21	CEBPE
ENSG00000092068	4.23044e+20	-3.3256e+19	1.57825e+20	-2.10715e+21	3.51046e+20	2.00529e+21	SLC7A8
ENSG00000092094	9.57067e+20	-5.44419e+20	2.34747e+21	-2.31917e+20	2.03857e+19	1.4234e+19	OSGEP
ENSG00000092108	1.0446e+20	-4.77464e+21	2.17837e+21	-2.19184e+21	8.26507e+20	9.44696e+20	SCFD1
ENSG00000092140	1.50262e+21	1.32852e+21	5.08657e+20	2.61181e+20	7.93953e+20	9.33598e+20	G2E3
ENSG00000092148	1.34008e+21	-2.73561e+20	2.14947e+20	-1.27269e+20	2.03129e+20	5.38806e+20	HECTD1
ENSG00000092199	3.35633e+20	-3.16943e+20	1.61063e+20	-1.96782e+21	4.90889e+20	2.50218e+20	HNRNPC
ENSG00000092201	9.54562e+20	3.73367e+20	2.20672e+21	1.69195e+21	9.06552e+19	3.53049e+21	SUPT16H
ENSG00000092203	9.3322e+19	2.40523e+21	2.41364e+21	9.96514e+20	3.19e+17	6.6828e+19	TOX4
ENSG00000092208	1.2602e+19	3.54594e+21	5.15846e+20	6.87403e+20	4.91829e+20	7.94434e+20	GEMIN2
ENSG00000092330	1.13729e+21	-5.27767e+20	2.11392e+21	-2.49662e+21	8.02849e+20	9.35055e+20	TINF2
ENSG00000092439	3.24695e+20	3.76398e+20	3.38467e+21	1.11207e+20	2.66109e+20	6.15365e+20	TRPM7
ENSG00000092470	8.44323e+20	-7.48e+17	6.44626e+20	-1.16036e+21	2.45901e+21	5.93129e+20	WDR76
ENSG00000092531	1.29363e+21	-4.9044e+20	2.20149e+21	-2.22776e+21	2.58967e+21	1.64683e+21	SNAP23
ENSG00000092621	1.2845e+20	1.57599e+21	6.41851e+20	2.45538e+21	1.40737e+21	1.09526e+21	PHGDH
ENSG00000092820	1.08692e+21	-1.66414e+21	2.18016e+20	-7.63308e+20	4.4528e+19	7.65404e+20	EZR
ENSG00000092841	2.09681e+20	-1.2348e+19	1.32644e+21	-9.30917e+20	3.51896e+20	6.96571e+20	MYL6
ENSG00000092847	8.20265e+20	-5.39349e+20	2.47531e+20	-2.17892e+20	2.93379e+21	1.79228e+21	AGO1
ENSG00000092853	1.15892e+21	-1.27058e+20	5.76877e+20	-2.20251e+21	2.76292e+21	1.7218e+20	CLSPN
ENSG00000092871	6.89694e+20	1.14286e+20	2.51894e+21	4.53706e+21	9.63812e+20	9.90972e+20	RFFL
ENSG00000092929	2.61433e+21	7.93083e+20	1.69607e+20	4.676e+18	6.40071e+20	8.7571e+19	UNC13D
ENSG00000092931	8.02718e+19	-9.69724e+20	2.39676e+21	-4.04598e+20	9.67727e+20	9.91643e+19	MFSD11
ENSG00000092964	1.96331e+21	-7.04335e+19	2.33227e+21	-3.01996e+20	2.52807e+20	3.26064e+20	DPYSL2
ENSG00000092978	2.37501e+20	7.42522e+19	3.98152e+20	1.86492e+21	8.52059e+20	9.52179e+20	GPATCH2
ENSG00000093000	5.85999e+21	3.5132e+19	2.68309e+20	1.30939e+21	1.90403e+21	5.22881e+20	NUP50
ENSG00000093010	8.89747e+20	9.45139e+20	1.59686e+21	5.91872e+19	5.53937e+20	8.30677e+20	COMT
ENSG00000093072	3.44756e+20	-1.84372e+21	1.82099e+21	-1.01248e+20	3.11309e+18	6.63131e+20	ADA2
ENSG00000093144	7.06665e+20	-2.96153e+21	2.53317e+20	-1.1691e+20	2.42362e+21	5.90272e+20	ECHDC1
ENSG00000093167	9.40116e+20	1.40132e+21	2.32675e+21	6.02264e+20	5.46998e+20	8.27027e+20	LRRFIP2
ENSG00000093183	1.45552e+21	-1.28184e+21	1.95135e+21	-6.56899e+20	5.11246e+20	8.05726e+20	SEC22C
ENSG00000094631	4.87428e+20	-4.56086e+20	2.88077e+21	-1.5832e+20	8.74204e+19	9.5891e+19	HDAC6
ENSG00000094841	2.25823e+20	3.45511e+20	4.01857e+20	8.59788e+20	3.89906e+21	7.25382e+20	UPRT
ENSG00000094880	5.57094e+20	-2.04121e+20	2.67858e+20	-7.62049e+20	9.39256e+20	9.81966e+19	CDC23
ENSG00000094914	4.13048e+20	-2.91076e+19	3.0842e+19	-9.43765e+19	3.4529e+20	6.91386e+20	AAAS
ENSG00000094916	3.15982e+21	-8.01887e+20	3.53801e+21	-2.26649e+21	2.34214e+20	1.54959e+21	CBX5
ENSG00000094975	2.53262e+21	-4.77297e+20	3.78187e+21	-1.26207e+21	8.99568e+20	9.67335e+20	SUCO
ENSG00000095002	1.91596e+21	-3.44687e+21	4.27072e+20	-8.07092e+20	4.19613e+21	7.45916e+20	MSH2
ENSG00000095015	1.04026e+21	1.00617e+21	2.38049e+20	4.22674e+20	23709788173	7.93483e+16	MAP3K1
ENSG00000095059	4.12851e+20	2.65866e+20	3.06777e+21	8.66642e+20	3.86138e+20	7.2192e+19	DHPS
ENSG00000095066	1.10527e+20	-8.64843e+20	5.58105e+19	-1.54961e+21	8.76852e+19	9.59571e+20	HOOK2
ENSG00000095139	1.80643e+21	-3.38512e+20	1.8949e+20	-1.78643e+21	7.40291e+20	3.16313e+20	ARCN1
ENSG00000095209	1.00677e+21	1.80956e+20	2.24593e+21	8.05707e+20	4.20412e+21	7.45916e+20	TMEM38B
ENSG00000095261	5.38156e+20	-3.35753e+20	2.75841e+19	-1.2172e+20	9.03121e+20	9.67982e+20	PSMD5
ENSG00000095303	1.36152e+20	-6.55306e+20	2.39869e+20	-2.73193e+21	6.29637e+20	6.19332e+20	PTGS1
ENSG00000095319	6.27629e+20	-2.96284e+21	2.67361e+20	-1.10818e+21	2.67785e+20	6.17234e+20	NUP188
ENSG00000095321	7.21195e+20	1.35568e+20	2.51218e+21	5.39642e+20	5.89444e+20	8.49144e+20	CRAT
ENSG00000095370	3.21603e+20	7.2975e+19	3.49103e+20	2.09035e+20	3.6586e+20	2.0607e+20	SH2D3C
ENSG00000095380	1.73211e+20	-1.35526e+21	2.06496e+21	-6.5631e+19	5.11625e+19	8.05726e+20	NANS
ENSG00000095383	2.7367e+19	-3.77669e+21	1.78397e+21	-2.11701e+20	3.42592e+20	1.97321e+21	TBC1D2
ENSG00000095485	4.37082e+21	1.45878e+21	3.00872e+21	4.84849e+21	6.27784e+20	8.68861e+20	CWF19L1
ENSG00000095564	2.47234e+20	1.0262e+20	3.77054e+21	2.72162e+21	7.85498e+20	9.30231e+20	BTAF1
ENSG00000095574	1.95442e+20	4.58141e+20	4.38458e+21	1.04489e+21	2.96073e+20	6.49087e+20	IKZF5
ENSG00000095585	7.39433e+20	1.79178e+21	2.44127e+21	7.33955e+20	4.62976e+20	7.75274e+20	BLNK
ENSG00000095739	1.63443e+21	7.78883e+19	5.03587e+20	1.54667e+21	8.77084e+20	9.59571e+20	BAMBI
ENSG00000095787	2.36227e+21	4.38111e+21	1.76064e+21	2.48836e+20	1.28333e+21	1.02301e+21	WAC
ENSG00000095794	8.4034e+19	4.16709e+19	2.33309e+21	1.78608e+21	7.40867e+20	3.16313e+20	CREM
ENSG00000095906	7.18538e+19	-1.44613e+21	2.55624e+20	-5.65724e+20	5.71582e+19	8.40101e+20	NUBP2
ENSG00000095951	3.28757e+20	3.23336e+20	3.40825e+21	9.48686e+20	3.42781e+21	6.88043e+20	HIVEP1
ENSG00000095970	1.71656e+21	-8.81461e+20	1.53139e+20	-5.75596e+20	8614991459	9329385562	TREM2
ENSG00000096060	7.8526e+19	-7.71557e+20	2.52402e+20	-3.05685e+20	7.59844e+20	9.22222e+20	FKBP5
ENSG00000096063	3.10803e+21	1.93186e+21	3.45399e+20	5.59312e+20	5.75949e+21	8.43342e+20	SRPK1
ENSG00000096070	2.29505e+20	1.06049e+20	4.04733e+20	2.62022e+20	7.93304e+20	9.33409e+20	BRPF3
ENSG00000096080	8.97644e+20	3.7799e+19	2.32944e+21	1.62266e+20	1.04662e+21	3.84826e+21	MRPS18A
ENSG00000096092	1.87656e+21	2.49706e+21	4.61032e+20	5.41625e+20	5.88077e+20	8.48591e+18	TMEM14A
ENSG00000096093	4.33759e+20	-4.41451e+21	8.54029e+20	-5.16904e+20	6.05223e+19	8.57425e+20	EFHC1
ENSG00000096384	1.58735e+21	1.43299e+21	1.38934e+21	1.03142e+21	3.02345e+19	6.54918e+20	HSP90AB1
ENSG00000096401	1.73809e+21	2.05335e+21	1.86421e+21	1.10146e+21	2.70697e+21	6.20455e+20	CDC5L
ENSG00000096717	4.35742e+21	7.1207e+19	3.1653e+19	2.24962e+20	2.44733e+21	1.59077e+21	SIRT1
ENSG00000096746	1.30574e+21	4.27362e+21	2.18152e+21	1.95901e+21	5.01118e+20	2.53072e+21	HNRNPH3
ENSG00000096872	4.27631e+20	9.34138e+20	3.04889e+20	3.06386e+20	2.18502e+21	2.92863e+20	IFT74
ENSG00000096968	5.02239e+20	7.6603e+19	3.12097e+21	2.45446e+18	1.41095e+21	1.09715e+21	JAK2
ENSG00000096996	2.64517e+21	4.22884e+20	4.17351e+20	1.01326e+21	3.10937e+20	6.62936e+20	IL12RB1
ENSG00000097007	7.39433e+19	-1.16512e+21	2.56087e+21	-4.54972e+20	6.4913e+19	8.80075e+20	ABL1
ENSG00000097021	1.76285e+21	9.8911e+19	1.92723e+21	5.13228e+20	9.59068e+20	9.89478e+20	ACOT7
ENSG00000097033	6.0852e+19	1.94128e+21	1.43882e+21	1.34922e+21	1.77268e+20	5.04802e+20	SH3GLB1
ENSG00000099139	2.09847e+21	7.85533e+20	4.47421e+20	1.75569e+21	8.60633e+20	9.54328e+20	PCSK5
ENSG00000099194	3.9719e+20	-8.8195e+19	2.0491e+20	-4.30409e+20	1.67675e+16	5.95895e+16	SCD
ENSG00000099203	1.10589e+21	6.19118e+20	2.24156e+21	2.76199e+20	5.74499e+21	5.7848e+19	TMED1
ENSG00000099219	2.58633e+21	-6.33633e+20	3.91309e+20	-1.61926e+20	8.71364e+20	9.57582e+19	ERMP1
ENSG00000099246	1.64875e+21	6.97922e+20	1.893e+19	3.68685e+20	7.12363e+19	9.04359e+20	RAB18
ENSG00000099250	3.46456e+21	-4.72803e+21	2.11944e+19	-2.23079e+20	2.56948e+20	1.6377e+20	NRP1
ENSG00000099282	1.21141e+21	-3.71902e+20	2.26843e+21	-1.63947e+21	1.01115e+21	3.78325e+21	TSPAN15
ENSG00000099284	6.08333e+20	-5.18287e+20	2.7055e+20	-1.91567e+21	5.54066e+20	2.6712e+20	MACROH2A2
ENSG00000099290	8.84585e+20	4.24327e+21	2.52308e+20	1.68178e+21	8.66443e+20	9.55602e+20	WASHC2A
ENSG00000099308	3.53161e+21	1.78112e+21	3.33044e+21	5.34799e+20	5.92789e+20	8.51536e+20	MAST3
ENSG00000099326	8.46205e+20	-1.03564e+21	6.3845e+19	-1.62212e+21	8.71139e+20	9.5756e+19	MZF1
ENSG00000099330	6.01789e+20	4.58027e+21	2.82136e+20	1.62343e+20	1.04498e+21	3.84485e+21	OCEL1
ENSG00000099331	4.3756e+19	-1.65111e+21	1.56188e+21	-1.05713e+21	2.90451e+21	6.42901e+19	MYO9B
ENSG00000099337	9.16277e+20	-7.2823e+19	2.4631e+20	-2.95656e+21	3.11089e+21	3.73973e+20	KCNK6
ENSG00000099341	4.88653e+20	-2.37882e+21	1.5483e+20	-1.53641e+20	1.24437e+21	4.24365e+20	PSMD8
ENSG00000099364	1.18273e+21	3.3634e+19	5.57689e+20	6.03096e+20	5.46445e+20	8.26798e+20	FBXL19
ENSG00000099377	2.2571e+20	-4.40982e+20	1.94462e+21	-2.2677e+19	2.33473e+21	1.54736e+21	HSD3B7
ENSG00000099381	3.09757e+21	2.32529e+21	3.58037e+21	6.49457e+20	5.16043e+20	8.08593e+20	SETD1A
ENSG00000099385	1.55523e+21	7.22702e+20	1.97962e+20	3.65071e+20	7.15059e+20	9.04985e+20	BCL7C
ENSG00000099622	2.14463e+21	-2.88136e+19	1.75975e+21	-1.63737e+21	1.01554e+21	3.79073e+21	CIRBP
ENSG00000099624	7.74857e+20	-6.69324e+20	1.80619e+21	-3.70572e+21	2107884481	4.80087e+21	ATP5F1D
ENSG00000099725	7.45027e+20	8.79103e+20	8.95339e+20	9.81866e+20	3.26166e+20	6.73837e+20	PRKY
ENSG00000099783	1.57759e+21	3.19188e+20	1.98254e+21	1.61e+17	8.72093e+20	9.57967e+20	HNRNPM
ENSG00000099785	4.02668e+21	-3.05114e+20	1.58227e+21	-1.92833e+21	5.3814e+19	2.62128e+20	MARCHF2
ENSG00000099795	2.48699e+21	-3.61582e+20	1.70675e+21	-2.11854e+20	3.41298e+20	1.96963e+20	NDUFB7
ENSG00000099797	6.96155e+19	-8.80355e+20	2.69345e+21	-3.2685e+20	7.43781e+20	9.17359e+20	TECR
ENSG00000099800	2.29622e+21	-3.37805e+20	1.71542e+21	-1.96922e+21	4.89278e+20	2.49952e+21	TIMM13
ENSG00000099804	1.47965e+20	1.07096e+19	1.93796e+20	5.52621e+20	5.80523e+20	8.45058e+20	CDC34
ENSG00000099810	7.07337e+20	-2.67333e+20	2.4693e+20	-1.08263e+21	2.78974e+21	6.29269e+20	MTAP
ENSG00000099814	1.75066e+20	2.75157e+20	4.71272e+20	5.8386e+19	5.59314e+20	8.34869e+18	CEP170B
ENSG00000099817	3.39448e+21	-8.40924e+20	1.68005e+21	-5.00536e+20	6.16698e+20	8.6204e+19	POLR2E
ENSG00000099821	3.98889e+20	4.01319e+21	3.09645e+21	1.29606e+21	8.96878e+20	9.67335e+20	POLRMT
ENSG00000099849	3.05786e+20	3.82559e+21	3.67873e+21	1.03992e+21	2.98376e+21	6.5122e+19	RASSF7
ENSG00000099860	4.45728e+20	7.82433e+20	3.1849e+19	2.45669e+21	8.05938e+20	9.36355e+20	GADD45B
ENSG00000099875	3.46699e+20	2.64085e+21	1.6643e+20	1.58676e+20	8.73924e+20	9.58877e+20	MKNK2
ENSG00000099889	1.09246e+20	5.06483e+20	5.5356e+19	9.14957e+20	3.60214e+20	7.03454e+20	ARVCF
ENSG00000099899	5.95773e+21	-1.25595e+21	2.71936e+20	-4.61856e+19	6.44184e+20	8.77801e+20	TRMT2A
ENSG00000099901	8.78835e+20	-5.62797e+20	2.43877e+21	-2.30771e+20	2.10155e+21	1.44606e+21	RANBP1
ENSG00000099904	4.1998e+19	-3.0832e+19	3.38423e+21	-9.11049e+20	3.6227e+19	7.05068e+20	ZDHHC8
ENSG00000099910	1.42162e+21	-1.15757e+21	4.8469e+20	-2.38828e+21	8.11239e+20	9.37975e+19	KLHL22
ENSG00000099917	1.29867e+20	4.06556e+21	2.18432e+21	1.86125e+21	6.27092e+20	2.86597e+21	MED15
ENSG00000099940	2.52194e+21	-5.8235e+20	1.72716e+20	-3.37172e+20	9.73103e+20	9.93176e+20	SNAP29
ENSG00000099942	7.02137e+19	2.05906e+21	2.50598e+20	8.21656e+20	4.11273e+20	7.42522e+20	CRKL
ENSG00000099949	3.60967e+21	-1.46937e+20	3.30708e+21	-4.4431e+20	6.56819e+20	8.83497e+19	LZTR1
ENSG00000099956	1.17472e+21	-4.01984e+19	2.09096e+20	-1.92249e+21	8.47547e+20	9.51427e+20	SMARCB1
ENSG00000099968	1.40856e+20	6.6858e+19	2.22025e+21	3.01129e+20	2.60143e+20	3.32908e+19	BCL2L13
ENSG00000099977	6.71802e+20	-7.62089e+19	2.76246e+21	-2.75873e+20	7.82645e+19	9.29445e+19	DDT
ENSG00000099985	7.1942e+19	-7.04655e+20	7.19048e+20	-9.79984e+20	3.27094e+20	6.74217e+20	OSM
ENSG00000099991	9.11966e+20	1.19234e+20	2.30849e+21	5.16501e+20	6.05505e+20	8.57425e+20	CABIN1
ENSG00000099992	1.69096e+21	8.72461e+20	4.61078e+21	1.89222e+21	8.49919e+20	9.52001e+20	TBC1D10A
ENSG00000099995	1.15504e+21	1.37825e+20	2.10189e+21	6.55719e+20	5.12005e+20	8.0593e+19	SF3A1
ENSG00000100003	5.37861e+21	-2.80782e+21	9.54546e+20	-2.94153e+21	7.68641e+20	9.25643e+20	SEC14L2
ENSG00000100014	3.08714e+20	-7.60055e+20	3.5462e+20	-2.14329e+21	3.20896e+19	1.90464e+21	SPECC1L
ENSG00000100023	7.30278e+20	-7.66969e+19	2.46664e+20	-3.10937e+20	7.55849e+20	9.20846e+20	PPIL2
ENSG00000100027	6.24449e+20	-1.3597e+20	7.65797e+20	-1.77554e+20	9.85834e+20	9.96853e+20	YPEL1
ENSG00000100028	9.95763e+20	1.06345e+21	2.28252e+21	4.65911e+21	6.41279e+19	8.7613e+19	SNRPD3
ENSG00000100029	5.21987e+21	-8.97145e+19	2.75202e+19	-3.25995e+21	7.44428e+20	9.1796e+19	PES1
ENSG00000100030	1.95103e+21	-7.72849e+20	1.97061e+21	-3.92187e+20	87862872275	2.36201e+21	MAPK1
ENSG00000100031	1.1082e+20	-2.8998e+19	5.6204e+19	-5.15942e+19	6.05895e+20	8.57449e+20	GGT1
ENSG00000100034	6.7357e+19	-1.87053e+21	2.59847e+20	-7.19857e+20	4.71613e+20	7.8029e+19	PPM1F
ENSG00000100036	2.4307e+20	1.06983e+20	4.38753e+20	2.43833e+20	1.47553e+21	1.12993e+21	SLC35E4
ENSG00000100038	4.87656e+20	8.63098e+20	8.34642e+20	1.03409e+20	3.01092e+21	6.53934e+20	TOP3B
ENSG00000100055	4.65279e+21	-2.18487e+21	1.52066e+21	-1.43679e+21	1.50776e+21	4.66654e+20	CYTH4
ENSG00000100056	4.02091e+21	4.26318e+20	3.09496e+20	1.37746e+21	1.6837e+20	4.92664e+20	ESS2
ENSG00000100058	2.04315e+20	6.39762e+20	4.21408e+20	1.51815e+20	1.28976e+20	4.30883e+20	NA
ENSG00000100060	1.37726e+21	2.0372e+20	2.05127e+21	9.9314e+19	3.20642e+20	6.69939e+20	MFNG
ENSG00000100075	1.48719e+20	-8.79874e+20	2.26565e+21	-3.88354e+19	6.97754e+18	9.00218e+19	SLC25A1
ENSG00000100077	1.24608e+21	-2.61673e+20	2.09004e+21	-1.252e+19	9.00365e+20	9.67362e+20	GRK3
ENSG00000100079	1.54687e+21	9.86662e+20	2.32625e+21	4.24143e+20	2.22101e+16	7.54289e+16	LGALS2
ENSG00000100083	2.44715e+20	-2.20216e+21	1.7069e+20	-1.29015e+20	1.96998e+20	5.32716e+20	GGA1
ENSG00000100092	2.49841e+21	1.2717e+20	1.75454e+21	7.24805e+20	4.68572e+21	7.78266e+20	SH3BP1
ENSG00000100097	4.99199e+20	-6.56117e+20	1.82325e+20	-3.59861e+20	3.19917e+17	6.48749e+20	LGALS1
ENSG00000100099	6.96968e+20	1.8869e+20	2.56432e+20	7.35829e+20	4.61835e+21	7.74266e+20	HPS4
ENSG00000100100	9.92882e+20	-9.40427e+20	2.26003e+21	-4.16113e+19	6.77327e+20	8.92642e+19	PIK3IP1
ENSG00000100104	4.13067e+20	1.92917e+20	3.12663e+20	6.17012e+20	5.37227e+20	8.21103e+20	SRRD
ENSG00000100105	2.8918e+20	4.97008e+21	3.57342e+21	1.39085e+21	1.64272e+20	4.87507e+21	PATZ1
ENSG00000100106	2.13018e+21	-6.09167e+20	1.76347e+21	-3.45437e+20	5.51584e+16	1.00822e+21	TRIOBP
ENSG00000100109	5.01345e+20	2.58878e+21	3.04758e+21	8.49454e+20	3.95629e+21	7.30837e+20	TFIP11
ENSG00000100116	7.58104e+20	-1.09191e+21	7.38881e+20	-1.47779e+20	1.39463e+21	4.49817e+21	GCAT
ENSG00000100122	5.77445e+19	-2.84322e+20	3.04235e+20	-9.34545e+20	3.50023e+20	6.95908e+20	CRYBB1
ENSG00000100124	3.78319e+20	-4.18925e+21	3.4112e+19	-1.22809e+21	2.19414e+21	5.62575e+19	ANKRD54
ENSG00000100129	1.17444e+21	-7.22701e+20	2.30366e+20	-3.13718e+20	1.70581e+21	2.43848e+19	EIF3L
ENSG00000100138	3.61078e+20	3.41307e+21	1.60121e+21	2.13156e+20	3.30434e+19	1.93326e+21	SNU13
ENSG00000100139	4.17525e+20	-6.71786e+19	3.18185e+21	-2.11131e+21	3.47459e+20	1.99424e+20	MICALL1
ENSG00000100142	8.52513e+20	-1.85579e+21	2.3731e+18	-7.8201e+18	9.37668e+20	9.81354e+20	POLR2F
ENSG00000100147	1.6891e+20	4.58873e+21	4.51026e+20	1.0174e+19	3.08964e+21	6.61734e+20	CCDC134
ENSG00000100150	1.4114e+20	-4.19215e+20	4.87438e+20	-8.60038e+20	3.89768e+20	7.25287e+20	DEPDC5
ENSG00000100151	3.70561e+21	-2.92227e+20	3.18774e+20	-9.16721e+20	3.59289e+21	7.02469e+20	PICK1
ENSG00000100154	2.56493e+21	-7.94791e+20	3.93163e+21	-2.02153e+21	4.32246e+20	2.29604e+21	TTC28
ENSG00000100156	5.57607e+20	6.10908e+20	7.93447e+20	7.69942e+20	9.38628e+20	9.81911e+20	SLC16A8
ENSG00000100162	9.32332e+19	-2.2975e+20	7.79105e+18	-2.9489e+19	3.18908e+21	3.8014e+19	CENPM
ENSG00000100167	6.49612e+20	2.10883e+21	8.08655e+20	2.60782e+19	9.11207e+19	8.04217e+20	SEPTIN3
ENSG00000100181	1.4061e+20	-3.71664e+20	5.13505e+20	-7.23779e+20	4.69202e+20	7.78992e+20	NA
ENSG00000100201	2.6342e+19	-1.20377e+21	1.83826e+21	-6.54842e+20	9.94775e+20	9.99088e+20	DDX17
ENSG00000100207	3.26681e+20	2.5776e+20	3.43527e+19	7.50333e+20	4.53054e+21	7.69604e+20	TCF20
ENSG00000100209	4.73511e+20	2.46777e+21	2.94601e+20	8.37668e+20	4.02217e+20	7.35786e+20	HSCB
ENSG00000100211	1.5832e+19	-1.17562e+21	4.7425e+19	-2.4789e+20	8.04219e+20	9.35894e+20	CBY1
ENSG00000100216	1.84238e+21	-3.04292e+21	1.90042e+20	-1.60118e+21	1.09336e+20	3.9436e+19	TOMM22
ENSG00000100219	2.23911e+21	-3.21083e+20	1.75721e+19	-1.82723e+21	6.76646e+20	2.98854e+21	XBP1
ENSG00000100220	1.76326e+20	5.95332e+20	1.99257e+21	2.98776e+20	2.81032e+21	3.4916e+20	RTCB
ENSG00000100221	1.17477e+21	-1.72463e+21	2.13447e+21	-8.07989e+20	9.35602e+20	9.80354e+20	JOSD1
ENSG00000100225	3.42465e+19	2.69002e+21	1.67664e+20	1.60441e+20	1.08623e+21	3.92597e+20	FBXO7
ENSG00000100226	4.12083e+20	1.24294e+21	3.17431e+21	3.91562e+21	90171710592	2.40717e+20	GTPBP1
ENSG00000100227	7.79084e+20	2.24329e+21	2.38531e+21	9.40459e+20	3.46982e+21	6.92817e+20	POLDIP3
ENSG00000100234	1.35043e+20	-3.36032e+21	2.36583e+21	-1.42035e+21	1.55505e+21	4.74092e+20	TIMP3
ENSG00000100239	1.18538e+21	1.29841e+21	2.06085e+20	6.30036e+20	5.28671e+20	8.15455e+20	PPP6R2
ENSG00000100241	7.02713e+20	-7.53815e+20	2.57487e+19	-2.92759e+20	3.41605e+21	3.99418e+20	SBF1
ENSG00000100242	3.40737e+21	2.66811e+21	1.77405e+21	1.50396e+20	1.32591e+21	4.36983e+21	SUN2
ENSG00000100243	4.87454e+20	-4.71506e+20	1.56081e+21	-3.02091e+21	2.52014e+21	3.25407e+20	CYB5R3
ENSG00000100246	2.83482e+21	-2.51642e+20	3.63976e+21	-6.91369e+20	4.89333e+21	7.92723e+20	DNAL4
ENSG00000100258	2.06273e+21	2.80123e+21	1.94713e+21	1.43864e+21	1.50252e+21	4.65768e+20	LMF2
ENSG00000100263	5.80101e+20	2.95192e+21	2.77943e+20	1.06206e+21	2.8821e+19	6.39915e+20	RHBDD3
ENSG00000100266	2.09988e+21	-1.15316e+21	1.83493e+21	-6.28451e+19	5.29708e+20	8.1616e+19	PACSIN2
ENSG00000100271	1.64706e+20	5.35384e+20	4.6396e+19	1.15394e+21	2.48523e+21	5.96469e+20	TTLL1
ENSG00000100276	1.5178e+20	-6.63188e+20	5.42034e+20	-1.22352e+18	9.0262e+19	9.67982e+20	RASL10A
ENSG00000100280	5.30375e+20	-6.16153e+20	1.63637e+21	-3.76536e+20	1.66312e+17	3.96903e+20	AP1B1
ENSG00000100281	6.99382e+20	4.55237e+21	2.68784e+21	1.69369e+21	9.03233e+20	3.5266e+20	HMGXB4
ENSG00000100284	3.23253e+21	2.40365e+21	1.66863e+20	1.44049e+21	1.49728e+20	4.65264e+20	TOM1
ENSG00000100285	1.36136e+21	-5.01738e+20	5.09099e+20	-9.85541e+20	3.24358e+20	6.73293e+20	NEFH
ENSG00000100288	1.84757e+21	-7.79098e+20	4.42428e+19	-1.76096e+20	7.8245e+19	3.27204e+20	CHKB
ENSG00000100290	4.81539e+20	1.57704e+21	9.04185e+20	1.74415e+21	8.11321e+21	3.33924e+20	BIK
ENSG00000100292	1.01252e+21	-1.48827e+21	1.66109e+21	-8.95959e+19	3.70274e+21	7.10789e+20	HMOX1
ENSG00000100294	2.39999e+20	-1.18544e+21	3.99888e+21	-2.96443e+20	7.66891e+20	9.24591e+20	MCAT
ENSG00000100296	2.23093e+21	-3.07307e+19	4.12978e+21	-7.44124e+19	4.56801e+20	7.71234e+20	THOC5
ENSG00000100297	5.08754e+20	-5.39155e+20	2.8349e+19	-1.90185e+21	5.7191e+19	2.72631e+20	MCM5
ENSG00000100298	1.07057e+21	2.46386e+20	7.64383e+20	3.22334e+20	1.26707e+21	1.94969e+21	APOBEC3H
ENSG00000100299	1.19761e+21	-1.99444e+19	2.10964e+20	-9.45393e+20	3.44458e+21	6.90059e+20	ARSA
ENSG00000100300	3.23303e+21	-5.82872e+20	1.88402e+21	-3.09376e+21	1.97635e+21	2.70497e+20	TSPO
ENSG00000100304	6.79966e+20	-3.62698e+21	2.51508e+20	-1.44209e+20	1.49276e+20	4.64651e+20	TTLL12
ENSG00000100307	2.7608e+19	2.19674e+21	3.73467e+21	5.88204e+20	9.53095e+20	9.8713e+19	CBX7
ENSG00000100311	1.03803e+20	3.14465e+20	2.27204e+21	1.38406e+21	1.66339e+21	4.89885e+21	PDGFB
ENSG00000100316	7.09114e+20	-6.36176e+20	1.733e+19	-3.67094e+20	2.41657e+17	5.20446e+20	RPL3
ENSG00000100319	6.38657e+20	-9.31271e+20	2.56163e+20	-3.63546e+20	7.16197e+20	9.05122e+20	ZMAT5
ENSG00000100320	4.96631e+20	1.14554e+21	8.3289e+19	1.37538e+19	8.90606e+20	9.66008e+19	RBFOX2
ENSG00000100321	2.69905e+20	-5.90411e+20	1.83129e+21	-3.22402e+20	1.26402e+21	1.94762e+21	SYNGR1
ENSG00000100324	4.39377e+20	3.77114e+20	2.98777e+19	1.26219e+21	2.0688e+20	5.44049e+19	TAB1
ENSG00000100325	8.68214e+20	1.89576e+21	2.4323e+20	7.79412e+20	4.35737e+20	7.58402e+18	ASCC2
ENSG00000100330	5.96925e+20	5.64366e+19	2.75919e+21	2.0454e+20	4.08152e+20	2.20999e+21	MTMR3
ENSG00000100335	1.3572e+18	-1.32844e+21	2.00561e+21	-6.62366e+19	5.07737e+20	8.03074e+20	MIEF1
ENSG00000100342	5.12139e+20	1.3308e+20	3.10069e+21	4.29195e+20	1.77107e+16	6.27472e+16	APOL1
ENSG00000100344	4.46143e+20	-1.22578e+21	9.55234e+20	-1.28323e+21	1.99412e+21	5.34231e+20	PNPLA3
ENSG00000100345	6.90632e+20	-4.77954e+20	1.59232e+21	-3.00163e+21	2.68539e+20	3.3946e+20	MYH9
ENSG00000100347	1.18809e+21	-5.8926e+19	2.12414e+21	-2.77411e+21	5.53524e+20	5.62292e+21	SAMM50
ENSG00000100348	4.88214e+21	-1.36503e+20	1.60277e+21	-8.5167e+19	9.32129e+20	9.78769e+20	TXN2
ENSG00000100350	5.21449e+20	-2.0899e+20	2.95967e+21	-7.06129e+20	4.80108e+20	7.86019e+20	FOXRED2
ENSG00000100353	2.07802e+21	-1.73792e+21	1.77193e+21	-9.8081e+19	3.26686e+20	6.74039e+20	EIF3D
ENSG00000100354	1.13005e+21	-3.09356e+20	2.15302e+20	-1.43684e+20	1.50763e+21	4.66654e+20	TNRC6B
ENSG00000100359	1.14862e+21	-5.10827e+20	5.51227e+20	-9.26708e+20	3.54078e+20	6.98481e+20	SGSM3
ENSG00000100360	5.36039e+21	-4.27382e+21	2.78977e+19	-1.53196e+20	1.25531e+20	4.25192e+21	IFT27
ENSG00000100362	7.36655e+20	-1.58166e+21	2.95458e+20	-5.35325e+20	5.92425e+20	8.51337e+20	PVALB
ENSG00000100364	2.01532e+21	-4.13092e+20	1.42532e+21	-2.89824e+21	3.75262e+21	4.26607e+21	KIAA0930
ENSG00000100365	5.90992e+20	2.37044e+21	1.63947e+20	1.44585e+21	1.48218e+20	4.63833e+21	NCF4
ENSG00000100368	1.44992e+21	5.5845e+19	2.01538e+20	2.77094e+21	5.58951e+21	5.65304e+21	CSF2RB
ENSG00000100372	3.73566e+20	-1.70978e+20	3.30234e+20	-5.17748e+20	6.04634e+20	8.57425e+20	SLC25A17
ENSG00000100376	1.87489e+21	5.62599e+20	4.61349e+20	1.21946e+21	2.22668e+21	5.66267e+20	FAM118A
ENSG00000100379	3.46179e+20	9.27839e+20	3.33158e+20	2.78498e+21	5.3531e+20	5.48156e+20	KCTD17
ENSG00000100380	4.5336e+19	-6.42272e+20	1.51245e+21	-4.24657e+21	6.71087e+20	8.89995e+20	ST13
ENSG00000100387	1.21629e+21	5.31139e+20	1.55254e+21	3.42111e+21	6.23667e+16	1.11339e+21	RBX1
ENSG00000100393	1.66073e+21	2.94673e+20	1.87858e+20	1.56859e+21	1.16743e+21	4.09688e+20	EP300
ENSG00000100395	4.61571e+19	-2.70078e+20	2.89524e+21	-9.32835e+20	3.50905e+20	6.95908e+20	L3MBTL2
ENSG00000100399	6.55354e+20	2.36459e+21	7.84112e+20	3.01562e+20	9.75942e+20	9.94783e+19	CHADL
ENSG00000100401	6.02322e+21	-2.19757e+21	2.93595e+20	-7.48505e+20	4.54156e+20	7.7038e+19	RANGAP1
ENSG00000100403	3.26507e+20	-2.45887e+21	3.39381e+20	-7.24516e+19	9.42243e+20	9.82532e+20	ZC3H7B
ENSG00000100410	3.92271e+19	5.48497e+20	3.13921e+21	1.74725e+21	8.61296e+20	9.5451e+18	PHF5A
ENSG00000100412	5.97699e+20	-7.78961e+20	1.88591e+20	-4.13043e+20	36207901100	1.12758e+21	ACO2
ENSG00000100413	7.1683e+19	-4.27267e+20	2.64593e+20	-1.61481e+21	1.06352e+21	3.88054e+21	POLR3H
ENSG00000100416	1.66344e+20	-3.04052e+21	4.54631e+20	-6.68788e+20	5.0363e+19	8.00052e+20	TRMU
ENSG00000100417	5.81806e+20	3.43925e+20	2.81703e+21	1.22088e+21	2.22133e+20	5.65785e+20	PMM1
ENSG00000100418	1.85996e+21	2.80772e+21	1.87475e+21	1.49765e+20	1.34224e+20	4.40469e+21	DESI1
ENSG00000100422	6.15565e+20	-7.35629e+20	2.76298e+20	-2.66245e+21	7.75747e+20	7.16973e+20	CERK
ENSG00000100425	1.95591e+21	4.87576e+21	4.51994e+19	1.07872e+21	9.14097e+20	9.71675e+20	BRD1
ENSG00000100426	3.2773e+19	-7.59171e+19	3.65771e+21	-2.07554e+21	8.35578e+20	9.47061e+20	ZBED4
ENSG00000100429	1.86779e+21	1.17629e+21	4.37629e+20	2.68786e+20	7.88094e+20	9.31206e+20	HDAC10
ENSG00000100439	7.79664e+20	-6.56007e+20	2.46052e+21	-2.66613e+20	7.67289e+19	7.10873e+20	ABHD4
ENSG00000100441	7.35811e+20	-1.30197e+21	2.51885e+20	-5.16889e+20	6.05234e+20	8.57425e+20	KHNYN
ENSG00000100442	7.42689e+20	-1.84186e+20	2.61043e+20	-7.05575e+20	9.4375e+18	9.83326e+20	FKBP3
ENSG00000100445	5.65545e+21	-4.77182e+19	2.66663e+21	-1.78946e+21	8.5798e+18	9.54028e+20	SDR39U1
ENSG00000100461	6.73567e+19	3.45863e+21	2.59117e+20	1.33477e+20	1.81951e+21	5.13046e+19	RBM23
ENSG00000100462	5.64197e+20	1.02454e+21	2.73805e+21	3.74188e+20	7.08265e+19	9.03283e+20	PRMT5
ENSG00000100478	1.95836e+21	-5.82441e+20	4.41732e+21	-1.31854e+21	8.951e+18	9.66863e+20	AP4S1
ENSG00000100483	6.78248e+21	-7.75955e+19	7.01354e+20	-1.10637e+21	9.91173e+20	9.98226e+20	VCPKMT
ENSG00000100485	7.44e+17	6.42498e+20	2.53213e+21	2.53738e+20	7.99698e+20	9.3482e+19	SOS2
ENSG00000100490	6.65665e+20	1.26978e+21	7.38567e+20	1.71925e+21	8.55684e+20	3.42841e+20	CDKL1
ENSG00000100503	1.44222e+20	-3.16122e+20	2.11581e+21	-1.49409e+21	1.35151e+21	4.41868e+20	NIN
ENSG00000100504	3.95322e+19	-3.12784e+20	1.94012e+20	-1.61219e+21	1.06921e+21	3.89262e+20	PYGL
ENSG00000100519	1.0438e+19	-1.35323e+20	2.20328e+21	-6.14187e+20	5.39092e+19	8.21344e+20	PSMC6
ENSG00000100522	2.68123e+21	-6.07404e+19	3.71685e+20	-1.63419e+21	8.70189e+20	9.57117e+20	GNPNAT1
ENSG00000100523	5.46428e+21	3.15936e+21	2.85363e+21	1.10713e+21	2.68236e+20	6.17709e+20	DDHD1
ENSG00000100526	1.25328e+21	-1.32237e+21	5.60666e+20	-2.35858e+21	1.83451e+21	1.32193e+20	CDKN3
ENSG00000100528	3.19251e+20	-1.32848e+21	1.62215e+20	-8.18961e+20	4.12809e+20	7.42522e+20	CNIH1
ENSG00000100532	5.13457e+20	2.60209e+20	2.84062e+19	9.16029e+20	3.59652e+20	7.02594e+20	CGRRF1
ENSG00000100554	4.0062e+19	-4.65597e+20	1.60347e+21	-2.90368e+21	3.68799e+20	4.225e+17	ATP6V1D
ENSG00000100558	2.95467e+21	-3.19738e+21	3.74515e+21	-8.53738e+19	9.31964e+20	9.78686e+20	PLEK2
ENSG00000100564	8.64856e+20	1.3308e+20	2.32098e+18	5.73378e+20	9.54276e+20	9.87417e+20	PIGH
ENSG00000100567	1.57707e+21	2.19319e+21	2.02931e+21	1.08076e+21	2.79805e+21	6.30628e+20	PSMA3
ENSG00000100568	3.92388e+19	-4.27797e+20	1.54976e+21	-2.76041e+21	5.7729e+17	5.79765e+20	VTI1B
ENSG00000100575	6.31942e+21	4.64121e+21	2.71996e+20	1.70635e+21	8.64511e+20	9.55217e+20	TIMM9
ENSG00000100577	1.03525e+21	1.38054e+20	2.2023e+20	6.26863e+20	5.30749e+20	8.16598e+20	GSTZ1
ENSG00000100578	2.62802e+21	1.49095e+20	3.76917e+20	3.95565e+21	6.92426e+20	8.98792e+20	KIAA0586
ENSG00000100580	3.64142e+20	-4.39313e+21	3.29659e+20	-1.33263e+21	8.93985e+20	9.66536e+20	TMED8
ENSG00000100591	1.63638e+21	3.30746e+20	4.66014e+19	7.09734e+20	4.77869e+21	7.84107e+20	AHSA1
ENSG00000100592	2.78493e+21	2.07993e+19	3.69132e+20	5.63464e+20	5.73119e+19	8.4139e+19	DAAM1
ENSG00000100596	1.92032e+20	9.01225e+20	2.03186e+21	4.43547e+20	9187311732	3.57495e+17	SPTLC2
ENSG00000100599	4.07797e+21	2.10442e+21	1.52634e+21	1.37874e+21	1.67975e+21	4.92363e+20	RIN3
ENSG00000100600	7.01434e+20	8.68225e+20	1.59703e+21	5.43649e+20	5.86683e+20	8.48385e+20	LGMN
ENSG00000100601	2.12576e+20	7.27849e+20	4.10649e+20	1.77244e+21	7.63221e+20	3.22333e+20	ALKBH1
ENSG00000100603	1.7292e+20	2.75568e+19	2.08484e+20	1.32178e+21	1.86243e+21	5.17742e+20	SNW1
ENSG00000100605	2.71957e+21	-2.94167e+21	1.84652e+20	-1.59309e+21	1.1114e+20	3.97314e+20	ITPK1
ENSG00000100612	4.07559e+21	-2.87306e+20	1.53478e+21	-1.87197e+19	6.12101e+20	2.82447e+20	DHRS7
ENSG00000100614	1.13565e+21	4.30189e+20	2.30307e+20	1.86789e+19	6.17777e+20	2.83999e+21	PPM1A
ENSG00000100628	8.7927e+19	-5.5662e+19	6.46503e+20	-8.60971e+20	3.89254e+20	7.25012e+20	ASB2
ENSG00000100632	4.22581e+20	1.4243e+20	3.15498e+21	4.51444e+21	6.5167e+19	8.81215e+19	ERH
ENSG00000100644	2.0006e+19	2.37941e+21	1.8003e+20	1.32167e+20	1.86277e+21	5.17742e+20	HIF1A
ENSG00000100647	3.20298e+21	2.78351e+21	1.72905e+21	1.60985e+20	1.07432e+21	3.90626e+20	SUSD6
ENSG00000100650	2.32354e+20	2.6377e+20	1.82791e+20	1.44301e+20	1.49018e+21	4.64451e+20	SRSF5
ENSG00000100664	4.3722e+20	-9.00676e+20	1.63167e+21	-5.51996e+20	5.80951e+20	8.45058e+20	EIF5
ENSG00000100697	2.38531e+19	-4.55775e+21	1.98542e+20	-2.29561e+21	2.16981e+21	1.47293e+20	DICER1
ENSG00000100711	1.1249e+20	-2.60627e+21	2.08858e+20	-1.24787e+21	2.1208e+20	5.51783e+20	ZFYVE21
ENSG00000100714	1.10544e+21	-4.66422e+20	2.21998e+21	-2.10101e+21	3.56397e+21	2.02428e+21	MTHFD1
ENSG00000100722	5.04895e+21	1.13559e+21	2.84215e+20	3.99552e+18	6.89486e+20	8.97235e+20	ZC3H14
ENSG00000100726	5.2671e+19	-3.84796e+21	2.74308e+21	-1.40279e+21	1.60679e+21	4.81576e+20	TELO2
ENSG00000100731	6.74354e+19	5.12878e+19	2.58372e+20	1.98504e+21	4.714e+18	2.44629e+20	PCNX1
ENSG00000100744	5.51166e+21	-4.70446e+20	2.73233e+19	-1.72177e+21	8.51107e+20	3.42202e+21	GSKIP
ENSG00000100749	1.21029e+21	-3.96051e+21	5.31824e+20	-7.44704e+20	4.56451e+20	7.71135e+19	VRK1
ENSG00000100764	7.6013e+19	4.40268e+20	6.49834e+20	6.77508e+20	4.98084e+21	7.97888e+20	PSMC1
ENSG00000100767	1.81531e+21	-8.77614e+20	4.5022e+18	-1.9493e+19	8.45448e+20	9.5104e+19	PAPLN
ENSG00000100784	9.0648e+18	4.49843e+21	6.26024e+20	7.18572e+20	4.72405e+21	7.80779e+20	RPS6KA5
ENSG00000100796	7.66072e+20	6.9625e+19	2.69447e+21	2.584e+19	9.76632e+20	8.44854e+20	PPP4R3A
ENSG00000100802	1.02359e+21	3.17807e+20	5.73844e+20	5.5382e+19	5.79702e+19	8.44895e+20	C14orf93
ENSG00000100804	2.32706e+20	4.65279e+21	1.77176e+20	2.62608e+20	7.92853e+19	9.33351e+20	PSMB5
ENSG00000100811	4.65988e+20	1.42032e+21	1.5372e+20	9.23965e+20	3.55505e+21	7.0043e+19	YY1
ENSG00000100813	1.57669e+21	2.0471e+20	1.94604e+21	1.05193e+21	2.9283e+19	6.45181e+20	ACIN1
ENSG00000100814	2.22871e+21	-2.04641e+21	3.95902e+20	-5.16898e+20	6.05227e+19	8.57425e+20	CCNB1IP1
ENSG00000100815	9.45042e+20	1.32413e+20	2.3366e+20	5.66688e+20	5.70926e+20	8.39998e+20	TRIP11
ENSG00000100823	3.58248e+20	-5.33169e+20	1.94078e+21	-2.74719e+20	7.83532e+20	9.29468e+20	APEX1
ENSG00000100836	3.12116e+19	2.35307e+21	3.56809e+21	6.59477e+20	5.0959e+19	8.04508e+20	PABPN1
ENSG00000100852	6.16321e+20	1.10611e+21	2.74891e+21	4.02381e+21	6.87404e+19	8.96501e+20	ARHGAP5
ENSG00000100865	1.21611e+21	7.66752e+20	2.11685e+20	3.62214e+20	7.17192e+20	9.0527e+19	CINP
ENSG00000100883	6.33033e+20	-1.63349e+21	2.6005e+19	-6.28143e+20	5.29911e+20	8.1616e+19	SRP54
ENSG00000100888	1.13037e+21	2.60908e+21	2.09426e+20	1.24583e+21	2.12827e+21	5.52475e+20	CHD8
ENSG00000100889	3.57722e+20	-1.51041e+20	1.68762e+21	-8.94992e+20	9.28685e+20	9.77017e+20	PCK2
ENSG00000100897	6.79661e+20	-1.2032e+20	2.50285e+20	-4.8073e+19	6.30708e+20	8.7039e+19	DCAF11
ENSG00000100902	4.71567e+20	-9.81381e+20	8.45211e+20	-1.16111e+21	9.07565e+20	9.70308e+19	PSMA6
ENSG00000100906	5.96117e+20	2.69331e+21	1.4617e+19	1.84258e+20	8.53811e+20	9.52877e+20	NFKBIA
ENSG00000100908	1.83792e+21	-5.12254e+19	4.52149e+20	-1.13293e+21	2.57244e+20	6.05598e+20	EMC9
ENSG00000100911	3.85709e+21	7.33782e+20	1.67179e+21	4.38921e+20	1.13761e+16	4337800000000000	PSME2
ENSG00000100916	1.32243e+21	-1.21417e+21	5.06383e+20	-2.39773e+20	8.10507e+20	9.37975e+19	BRMS1L
ENSG00000100918	7.53805e+20	2.59899e+20	7.52701e+20	3.45289e+21	7.29877e+20	9.11572e+20	REC8
ENSG00000100926	9.85791e+20	3.15258e+21	6.4069e+19	4.9206e+20	6.22677e+20	8.65445e+20	TM9SF1
ENSG00000100934	6.34972e+21	-4.44108e+21	2.59233e+20	-1.71316e+21	8.66823e+20	3.44992e+20	SEC23A
ENSG00000100938	1.06716e+21	-1.05964e+21	2.13309e+21	-4.96761e+20	6.19358e+19	8.63172e+20	GMPR2
ENSG00000100941	8.92588e+20	2.35811e+21	2.33858e+21	1.00835e+21	3.13286e+21	6.64401e+20	PNN
ENSG00000100949	8.30379e+20	2.07864e+21	2.41964e+21	8.5907e+19	3.90302e+21	7.25855e+20	RABGGTA
ENSG00000100979	5.63964e+20	-1.20002e+21	1.91989e+21	-6.25048e+20	5.3194e+19	8.17202e+20	PLTP
ENSG00000100982	4.49415e+20	9.47561e+20	3.25543e+20	2.91071e+21	3.6061e+20	4.15474e+21	PCIF1
ENSG00000100983	1.21033e+21	-3.05964e+20	2.1046e+20	-1.45379e+21	1.46005e+21	4.60009e+21	GSS
ENSG00000100985	2.13721e+21	-4.54457e+20	1.73965e+19	-2.61235e+21	8.99233e+20	7.98321e+20	MMP9
ENSG00000100991	1.78159e+21	2.54657e+21	1.83999e+21	1.38402e+20	1.66353e+21	4.89885e+21	TRPC4AP
ENSG00000100994	9.25953e+19	3.99966e+21	2.29705e+21	1.74122e+21	8.6177e+19	9.54751e+20	PYGB
ENSG00000100997	7.42216e+20	2.29552e+21	1.4073e+20	1.63115e+21	1.02859e+21	3.81038e+20	ABHD12
ENSG00000101000	2.80291e+20	1.79319e+21	4.13717e+20	4.33434e+20	14619958634	5.34467e+16	PROCR
ENSG00000101003	1.3947e+20	6.61199e+20	5.01358e+19	1.31881e+21	8.95078e+20	9.66863e+20	GINS1
ENSG00000101004	2.34545e+20	6.47226e+20	4.22928e+21	1.53035e+21	1.25931e+21	4.25917e+21	NINL
ENSG00000101017	1.37193e+21	5.9246e+19	2.14421e+20	2.76307e+20	5.72611e+20	5.77085e+21	CD40
ENSG00000101019	4.47436e+20	-2.36675e+20	3.17332e+20	-7.45827e+20	4.55772e+21	7.70857e+20	UQCC1
ENSG00000101040	1.36456e+21	3.52852e+20	2.35636e+21	1.49745e+21	8.80966e+20	9.61275e+20	ZMYND8
ENSG00000101052	4.37709e+21	-1.18841e+21	2.98311e+21	-3.9838e+19	6.9035e+19	8.97392e+20	IFT52
ENSG00000101057	7.90648e+20	-3.39486e+21	9.18227e+20	-3.69719e+21	2.18001e+17	4.89713e+20	MYBL2
ENSG00000101079	9.41427e+20	-5.37813e+20	2.2558e+20	-2.38413e+21	1.71196e+20	1.26052e+21	NDRG3
ENSG00000101084	5.44852e+20	-6.15999e+20	1.66927e+21	-3.69023e+20	7.1211e+19	9.04338e+20	RAB5IF
ENSG00000101096	1.345e+19	-1.0076e+20	5.37808e+20	-1.87353e+21	6.09949e+21	2.82209e+20	NFATC2
ENSG00000101104	5.68523e+20	6.69618e+19	7.85019e+20	8.52996e+20	3.93662e+20	7.28321e+20	PABPC1L
ENSG00000101109	1.29685e+21	-6.59e+17	2.08299e+21	-3.16373e+21	7.5172e+19	9.19788e+20	STK4
ENSG00000101126	6.88067e+20	1.89204e+21	2.55573e+20	7.40312e+20	4.59111e+20	7.72295e+20	ADNP
ENSG00000101132	2.9248e+20	5.24557e+19	3.5525e+19	1.47659e+20	8.82612e+20	9.62065e+20	PFDN4
ENSG00000101138	4.53664e+21	2.02058e+21	3.00364e+21	6.72711e+20	9.46366e+20	9.84506e+20	CSTF1
ENSG00000101146	7.05421e+19	-7.66552e+20	2.45945e+21	-3.11676e+21	7.55287e+20	9.20571e+20	RAE1
ENSG00000101150	4.32345e+21	2.61442e+21	1.55078e+19	1.68588e+21	8.66121e+20	9.55602e+20	TPD52L2
ENSG00000101152	2.77523e+21	-5.80072e+20	1.67647e+20	-3.46008e+21	7.29336e+20	9.1129e+19	DNAJC5
ENSG00000101158	6.12375e+20	-4.2237e+19	2.67262e+21	-1.58036e+21	1.14024e+21	4.03976e+20	NELFCD
ENSG00000101160	3.34607e+21	-4.98681e+20	1.83053e+21	-2.72425e+20	6.44481e+20	6.29081e+20	CTSZ
ENSG00000101161	1.30117e+21	-8.946e+18	2.17333e+21	-4.11627e+19	6.80613e+19	8.93918e+20	PRPF6
ENSG00000101166	1.19418e+21	1.30488e+20	2.14957e+21	6.07041e+20	5.43824e+20	8.24753e+19	PRELID3B
ENSG00000101181	4.55559e+20	2.66532e+21	3.12207e+21	8.53705e+20	3.93269e+20	7.28e+17	MTG2
ENSG00000101182	1.55646e+21	-1.69016e+21	1.54025e+21	-1.09733e+21	2.72497e+20	6.22238e+20	PSMA7
ENSG00000101187	1.50065e+20	-8.20751e+20	5.22514e+19	-1.57077e+21	1.16235e+21	4.08532e+20	SLCO4A1
ENSG00000101189	6.74318e+20	3.59482e+20	2.57066e+21	1.3984e+20	1.61992e+21	4.83895e+20	MRGBP
ENSG00000101190	6.85128e+20	-2.01927e+20	7.06976e+20	-2.8562e+20	7.75169e+20	9.26638e+20	TCFL5
ENSG00000101191	4.36235e+20	-2.41075e+20	2.9898e+19	-8.06323e+19	4.20057e+20	7.45916e+20	DIDO1
ENSG00000101193	8.93199e+20	1.33023e+21	2.27267e+21	5.85313e+19	5.58337e+20	8.34308e+20	GID8
ENSG00000101194	7.88925e+20	-6.92164e+20	2.72615e+20	-2.53898e+20	1.11177e+20	9.20767e+19	SLC17A9
ENSG00000101197	8.29522e+20	-3.54272e+21	8.12472e+20	-4.36042e+20	6.62806e+20	8.86339e+20	BIRC7
ENSG00000101199	6.76804e+20	-2.28866e+21	2.55695e+21	-8.95074e+20	3.70747e+21	7.11198e+18	ARFGAP1
ENSG00000101213	1.35785e+21	1.28483e+21	4.9986e+19	2.57037e+21	9.79494e+20	9.95143e+20	PTK6
ENSG00000101216	2.93959e+21	2.78144e+21	3.68414e+20	7.54977e+20	9.39819e+20	9.81966e+19	GMEB2
ENSG00000101220	2.09776e+21	-5.8554e+19	2.09522e+20	-2.79464e+21	5.19569e+20	5.35967e+20	ADISSP
ENSG00000101224	2.42901e+21	-1.44599e+21	4.0179e+20	-3.59886e+20	3.19617e+17	6.48749e+20	CDC25B
ENSG00000101236	1.42508e+21	4.18483e+21	2.0337e+20	2.05774e+20	3.96149e+20	2.16886e+21	RNF24
ENSG00000101246	5.70973e+20	1.82768e+21	2.84986e+20	6.41323e+20	5.21313e+20	8.10421e+20	ARFRP1
ENSG00000101247	3.17877e+20	-2.21121e+21	3.48482e+20	-6.34528e+20	5.25736e+19	8.13559e+20	NDUFAF5
ENSG00000101255	5.89411e+20	1.11241e+21	3.01673e+21	3.68747e+20	2.26499e+17	5.05833e+20	TRIB3
ENSG00000101265	1.164e+19	-3.56412e+21	2.44178e+21	-1.45964e+21	1.4439e+20	4.57541e+20	RASSF2
ENSG00000101266	1.23829e+21	2.6119e+19	2.1378e+20	1.22177e+21	9.02759e+20	9.67982e+20	CSNK2A1
ENSG00000101280	7.34267e+20	-1.37547e+21	7.97314e+18	-1.72512e+20	8.45052e+20	3.4078e+20	ANGPT4
ENSG00000101290	2.34149e+21	2.45529e+21	1.6993e+20	1.44489e+21	1.48489e+21	4.63833e+21	CDS2
ENSG00000101294	2.06735e+20	-4.25015e+21	1.49748e+21	-2.83821e+21	4.53679e+20	4.85801e+20	HM13
ENSG00000101307	2.03298e+20	-3.29664e+21	1.86843e+21	-1.76439e+21	7.76663e+19	3.25376e+20	SIRPB1
ENSG00000101310	1.39379e+21	-5.46489e+20	2.07402e+21	-2.63493e+20	8.4155e+19	7.55837e+20	SEC23B
ENSG00000101335	5.20478e+20	-3.5087e+19	2.87971e+21	-1.21842e+21	2.23064e+21	5.66493e+19	MYL9
ENSG00000101336	1.266e+19	1.58851e+21	1.41589e+20	1.12192e+20	2.61898e+21	6.10582e+20	HCK
ENSG00000101337	1.57537e+20	6.12146e+21	1.92144e+21	3.18587e+20	7.50039e+20	9.19395e+20	TM9SF4
ENSG00000101343	4.45001e+20	-3.6995e+19	3.00627e+20	-1.2306e+20	9.0206e+19	9.67982e+20	CRNKL1
ENSG00000101346	3.65555e+20	-2.7483e+20	3.17775e+21	-8.64857e+20	3.87117e+20	7.23026e+20	POFUT1
ENSG00000101347	7.84278e+20	-5.27878e+20	1.82209e+21	-2.8971e+20	3.76633e+20	4.26801e+20	SAMHD1
ENSG00000101350	4.83067e+20	-6.20134e+20	3.12507e+21	-1.98438e+21	4.7213e+20	2.44787e+21	KIF3B
ENSG00000101361	1.0999e+20	2.99186e+19	2.16058e+21	1.38475e+20	1.66129e+21	4.89726e+20	NOP56
ENSG00000101363	6.2324e+20	5.5125e+18	2.6173e+19	2.10618e+21	3.51889e+20	2.00529e+21	MANBAL
ENSG00000101365	1.0951e+20	-1.83281e+21	2.24131e+21	-8.1774e+19	4.13506e+20	7.42522e+20	IDH3B
ENSG00000101367	2.01744e+21	-5.17921e+21	1.79249e+21	-2.8894e+19	7.72627e+20	9.26638e+20	MAPRE1
ENSG00000101384	1.02264e+21	2.15783e+21	5.7114e+19	3.77812e+20	7.0557e+19	9.02792e+20	JAG1
ENSG00000101391	4.70531e+20	4.18111e+21	2.88736e+21	1.44807e+21	1.47597e+21	4.62914e+21	CDK5RAP1
ENSG00000101400	8.56475e+20	6.1838e+19	6.57831e+20	9.40028e+20	3.47203e+20	6.93085e+20	SNTA1
ENSG00000101407	2.68098e+21	-4.13303e+21	3.65488e+21	-1.13082e+21	9.09965e+20	9.71165e+19	TTI1
ENSG00000101412	7.99893e+19	-2.29249e+21	7.30552e+20	-3.13803e+20	1.70089e+20	2.43447e+21	E2F1
ENSG00000101413	2.61456e+20	-2.47881e+21	3.72612e+20	-6.65253e+20	5.05889e+20	8.01974e+20	RPRD1B
ENSG00000101417	3.31601e+20	-9.52862e+20	3.39438e+20	-2.80717e+21	4.99787e+20	5.20604e+21	PXMP4
ENSG00000101421	1.35249e+20	-2.10121e+21	2.00581e+21	-1.04756e+21	2.94839e+20	6.47495e+20	CHMP4B
ENSG00000101425	1.72422e+20	-7.06625e+20	5.43661e+20	-1.29975e+21	1.93686e+21	5.27855e+20	BPI
ENSG00000101439	5.54752e+20	-2.48383e+21	1.45292e+21	-1.70955e+21	8.73498e+20	3.46352e+20	CST3
ENSG00000101442	1.21895e+21	-3.35089e+21	5.6019e+19	-5.98169e+20	5.49727e+20	8.28125e+20	ACTR5
ENSG00000101444	2.20907e+21	-1.99714e+21	1.78774e+21	-1.11713e+21	2.63937e+21	6.1368e+19	AHCY
ENSG00000101452	1.70218e+20	-5.82642e+20	4.5862e+20	-1.27042e+21	2.03934e+21	5.39764e+20	DHX35
ENSG00000101457	2.31565e+21	4.34504e+21	1.9934e+20	2.17971e+21	2.9279e+20	1.78963e+21	DNTTIP1
ENSG00000101460	4.22215e+21	1.51282e+20	3.62166e+21	4.17715e+20	6.76156e+20	8.92374e+20	MAP1LC3A
ENSG00000101464	5.08013e+20	-1.14843e+21	2.93153e+19	-3.91752e+21	6.95242e+20	8.99498e+20	PIGU
ENSG00000101473	5.08623e+21	-3.49178e+21	2.97448e+20	-1.17391e+20	2.4043e+20	5.88782e+20	ACOT8
ENSG00000101474	3.08242e+20	-6.04054e+20	1.86947e+21	-3.23114e+21	1.23295e+21	1.90742e+21	APMAP
ENSG00000101493	4.59334e+20	5.59602e+21	3.1679e+19	1.76648e+20	8.59785e+20	9.54103e+20	ZNF516
ENSG00000101544	4.73699e+21	2.68482e+20	3.01089e+21	8.91705e+20	3.72551e+20	7.12677e+20	ADNP2
ENSG00000101546	2.22399e+21	-1.14556e+21	4.12026e+20	-2.78031e+21	7.80989e+20	9.28866e+20	RBFA
ENSG00000101557	1.50731e+21	-2.59554e+21	1.98651e+21	-1.30658e+21	1.91354e+21	5.23932e+20	USP14
ENSG00000101558	3.94319e+20	1.53571e+21	1.53978e+21	9.97351e+19	3.18594e+20	6.6814e+19	VAPA
ENSG00000101574	1.23348e+21	7.5318e+19	5.24468e+20	1.43609e+21	1.50978e+20	4.67011e+20	METTL4
ENSG00000101577	1.37006e+20	1.87366e+21	2.22827e+20	8.40859e+20	4.00427e+21	7.34031e+20	LPIN2
ENSG00000101596	8.26015e+20	1.20354e+21	2.48908e+21	4.83526e+20	1329747994	66948145713	SMCHD1
ENSG00000101608	2.07149e+21	1.69452e+20	1.61699e+20	1.04795e+21	2.94661e+21	6.47476e+20	MYL12A
ENSG00000101624	8.20179e+20	-2.86635e+21	6.73155e+20	-4.25809e+20	9.66036e+20	9.91605e+20	CEP76
ENSG00000101639	1.71422e+21	1.11423e+21	4.54315e+21	2.45254e+21	8.0626e+19	9.36462e+20	CEP192
ENSG00000101654	6.15776e+20	8.37201e+20	2.69004e+21	3.11223e+21	7.55631e+20	9.20698e+20	RNMT
ENSG00000101665	3.63774e+19	4.52064e+20	3.31675e+20	1.36297e+21	1.72891e+21	4.99205e+20	SMAD7
ENSG00000101695	4.26821e+21	-2.52462e+20	3.1585e+20	-7.9931e+19	4.2411e+19	7.48684e+20	RNF125
ENSG00000101745	1.52425e+21	5.11329e+20	2.07099e+21	2.46901e+21	1.35487e+21	1.06452e+20	ANKRD12
ENSG00000101751	1.14102e+21	1.21931e+21	5.89589e+19	2.06807e+21	3.86335e+20	2.13929e+21	POLI
ENSG00000101752	1.88996e+21	-5.21913e+20	4.35817e+20	-1.19755e+21	2.31092e+21	5.77873e+20	MIB1
ENSG00000101773	5.45397e+20	-3.7685e+20	2.7589e+20	-1.36594e+21	1.71956e+20	4.97532e+21	RBBP8
ENSG00000101782	1.95515e+21	3.85189e+21	1.8584e+19	2.0727e+19	8.35799e+20	9.47061e+20	RIOK3
ENSG00000101811	2.29878e+20	-2.64346e+21	3.95867e+20	-6.67767e+20	5.04283e+20	8.00977e+20	CSTF2
ENSG00000101843	6.25716e+21	-6.67498e+20	2.84702e+21	-2.34455e+21	8.14632e+20	9.39482e+20	PSMD10
ENSG00000101844	3.317e+19	-2.38045e+21	3.40715e+20	-6.98663e+19	4.84762e+20	7.89168e+20	ATG4A
ENSG00000101846	1.99483e+21	-1.04954e+20	4.71159e+21	-2.22756e+21	2.59096e+21	1.64683e+21	STS
ENSG00000101849	1.03891e+21	-5.83571e+20	2.18929e+21	-2.66558e+20	7.8981e+19	9.31984e+20	TBL1X
ENSG00000101856	1.3016e+20	2.75117e+21	1.98528e+21	1.38578e+21	9.88943e+20	9.97634e+20	PGRMC1
ENSG00000101868	7.35545e+20	-8.90069e+20	6.81907e+20	-1.30526e+21	1.91803e+20	5.2484e+19	POLA1
ENSG00000101882	1.502e+19	2.95326e+21	1.9114e+20	1.54508e+21	8.7721e+19	9.59571e+20	NKAP
ENSG00000101888	3.83374e+20	-1.4759e+20	3.16477e+19	-4.66352e+20	6.40964e+19	8.75803e+19	NXT2
ENSG00000101901	3.58541e+21	-8.42596e+20	3.3777e+20	-2.49458e+21	8.03006e+20	9.35143e+20	ALG13
ENSG00000101911	7.02831e+19	6.0649e+20	2.55482e+20	2.3739e+20	8.12354e+20	9.38413e+20	PRPS2
ENSG00000101916	1.68759e+20	4.11054e+20	2.12981e+21	1.93e+18	5.36064e+21	2.62105e+21	TLR8
ENSG00000101928	3.24907e+20	-2.15816e+21	3.3589e+20	-6.4252e+19	5.20535e+20	8.10109e+20	MOSPD1
ENSG00000101935	7.18247e+20	-9.94825e+20	6.93159e+19	-1.43521e+21	1.51229e+21	4.67408e+21	AMMECR1
ENSG00000101940	8.59863e+20	-2.95084e+21	2.47624e+21	-1.19166e+21	2.33394e+20	5.80716e+20	WDR13
ENSG00000101945	1.04027e+20	-3.41532e+20	5.90646e+20	-5.78235e+19	5.63106e+20	8.36966e+20	SUV39H1
ENSG00000101955	1.90715e+19	-1.47083e+21	4.71193e+21	-3.12151e+21	7.54926e+20	9.20327e+20	SRPX
ENSG00000101966	1.43463e+21	-5.56459e+20	2.10016e+20	-2.6496e+20	8.05872e+20	7.35756e+20	XIAP
ENSG00000101972	1.1141e+20	6.13752e+20	2.12446e+20	2.88898e+21	3.86497e+20	4.32417e+20	STAG2
ENSG00000101974	2.14558e+20	5.79188e+20	4.2404e+20	1.36588e+21	1.71977e+21	4.97532e+21	ATP11C
ENSG00000101986	1.5535e+20	2.24204e+20	2.35271e+21	9.5296e+19	3.4061e+20	6.86785e+20	ABCD1
ENSG00000101997	5.97786e+20	1.01046e+21	2.69567e+21	3.74845e+20	7.07776e+20	9.03283e+20	CCDC22
ENSG00000102007	4.20176e+20	-2.30101e+20	1.67955e+20	-1.37002e+21	1.70682e+21	4.9614e+19	PLP2
ENSG00000102024	4.36171e+20	1.43105e+21	9.73371e+19	1.4702e+20	9.8827e+19	9.97359e+20	PLS3
ENSG00000102030	1.80014e+21	-5.83079e+20	2.0389e+19	-2.85977e+21	4.2395e+19	4.6392e+19	NAA10
ENSG00000102032	9.26189e+20	-2.83121e+21	2.47151e+21	-1.14554e+21	2.51987e+21	6.00762e+20	RENBP
ENSG00000102034	5.81162e+21	1.778e+18	2.70584e+20	6.57096e+20	5.11119e+20	8.05726e+20	ELF4
ENSG00000102054	1.21467e+21	-2.23879e+21	2.08397e+20	-1.07429e+21	2.82692e+21	6.33889e+20	RBBP7
ENSG00000102078	5.64941e+20	-1.54045e+21	7.71565e+20	-1.99653e+21	8.41752e+20	9.49284e+20	SLC25A14
ENSG00000102081	7.13833e+20	4.82326e+19	2.53665e+19	1.90143e+21	5.7246e+20	2.72667e+20	FMR1
ENSG00000102096	1.27729e+21	4.75452e+20	5.26466e+20	9.03102e+20	3.66472e+20	7.08323e+20	PIM2
ENSG00000102100	7.66127e+20	-2.05491e+20	2.37844e+21	-8.63971e+20	9.31151e+20	9.78471e+20	SLC35A2
ENSG00000102103	1.01604e+20	1.32277e+20	2.27418e+21	5.81647e+20	5.60805e+19	8.36036e+20	PQBP1
ENSG00000102119	9.00977e+19	-2.61623e+20	2.26175e+21	-1.15673e+21	2.47384e+20	5.95205e+19	EMD
ENSG00000102125	6.7153e+19	-2.57438e+20	2.4992e+20	-1.03008e+21	9.17956e+20	9.73252e+20	TAFAZZIN
ENSG00000102144	1.24977e+21	-5.21526e+20	1.59796e+20	-3.2637e+19	1.09966e+20	1.75563e+21	PGK1
ENSG00000102158	1.45909e+20	-9.85504e+18	2.18781e+21	-4.50451e+20	6652479464	2.73705e+17	MAGT1
ENSG00000102172	7.04749e+20	-2.52533e+21	1.52101e+21	-1.6603e+20	9.68547e+20	3.68877e+20	SMS
ENSG00000102178	1.29218e+20	-2.83773e+21	2.03786e+21	-1.39251e+21	1.63769e+21	4.86643e+20	UBL4A
ENSG00000102181	5.67117e+21	-7.20157e+20	2.90822e+21	-2.47628e+20	1.32758e+21	1.04881e+21	CD99L2
ENSG00000102189	1.55264e+21	2.8521e+20	2.00573e+21	1.42198e+21	1.55032e+21	4.73302e+20	EEA1
ENSG00000102218	8.28561e+20	2.95994e+21	2.34915e+21	1.26e+17	8.99732e+20	9.67335e+20	RP2
ENSG00000102225	6.62396e+20	9.96401e+20	2.55593e+21	3.89839e+20	6.96655e+20	8.99864e+20	CDK16
ENSG00000102226	4.27161e+20	3.22949e+20	3.09852e+20	1.04227e+21	2.97287e+20	6.50195e+19	USP11
ENSG00000102241	9.39853e+20	2.12556e+21	2.28833e+21	9.28869e+19	9.25993e+20	9.75898e+20	HTATSF1
ENSG00000102265	1.37129e+21	-2.80554e+20	1.45017e+21	-1.93462e+21	5.30367e+20	2.60955e+21	TIMP1
ENSG00000102309	8.32266e+20	-6.19824e+20	2.47489e+21	-2.50446e+21	8.02243e+20	9.35055e+20	PIN4
ENSG00000102312	2.36273e+20	5.55045e+20	3.88386e+20	1.42911e+20	1.52973e+21	4.69891e+21	PORCN
ENSG00000102316	9.79968e+20	1.50668e+21	2.3841e+19	6.31969e+20	9.4961e+19	9.85651e+19	MAGED2
ENSG00000102317	2.79261e+20	-1.65449e+21	2.31268e+21	-7.15399e+20	8429283099	2250226528	RBM3
ENSG00000102349	8.01179e+20	2.47211e+21	6.53831e+20	3.78096e+20	7.05359e+20	9.02792e+20	KLF8
ENSG00000102390	2.61483e+21	2.79793e+19	1.71492e+20	1.63152e+21	1.0278e+20	3.80952e+21	PBDC1
ENSG00000102393	4.17691e+21	-2.35185e+21	1.65916e+20	-1.41749e+21	1.56339e+20	4.75395e+19	GLA
ENSG00000102401	9.23611e+20	-2.72308e+20	2.29675e+21	-1.18562e+21	2.35771e+21	5.83418e+20	ARMCX3
ENSG00000102409	6.01815e+20	3.30709e+21	2.72072e+21	1.21552e+20	2.24167e+21	5.68163e+20	BEX4
ENSG00000102445	2.28607e+20	1.00197e+21	4.11015e+20	2.4378e+20	8.07401e+20	9.36669e+20	RUBCNL
ENSG00000102471	1.35902e+19	-8.73303e+20	5.32598e+20	-1.6397e+19	1.01067e+21	3.78268e+20	NDFIP2
ENSG00000102524	8.68704e+20	1.26629e+21	1.67538e+20	7.55818e+20	4087352026	1308536757	TNFSF13B
ENSG00000102531	8.03797e+20	2.70332e+20	2.36737e+20	1.14191e+21	2.53493e+21	6.02635e+20	FNDC3A
ENSG00000102543	8.86044e+20	6.76133e+20	6.22225e+20	1.08664e+21	9.13469e+20	9.71439e+20	CDADC1
ENSG00000102547	2.49462e+21	-4.0774e+18	3.98969e+21	-1.02199e+21	3.06788e+21	6.59355e+20	CAB39L
ENSG00000102572	2.36139e+21	4.26533e+20	1.71171e+21	2.49185e+20	1.27078e+21	1.01654e+20	STK24
ENSG00000102575	8.20404e+20	3.06458e+20	1.88185e+20	1.6285e+20	1.03419e+21	3.82458e+20	ACP5
ENSG00000102580	1.66512e+21	-7.9301e+18	1.99674e+20	-3.97153e+19	71413081659	1.98895e+21	DNAJC3
ENSG00000102595	1.79658e+20	-2.31865e+21	4.55141e+20	-5.09434e+20	6.10448e+20	8.59217e+20	UGGT2
ENSG00000102606	5.36466e+20	1.95047e+21	2.72095e+21	7.16835e+19	4.73476e+20	7.80895e+20	ARHGEF7
ENSG00000102699	9.01133e+19	-2.13499e+21	2.37146e+20	-9.00284e+20	3.67969e+20	7.08441e+20	PARP4
ENSG00000102710	7.28844e+19	4.65538e+20	2.62702e+20	1.77212e+21	7.63753e+19	3.22361e+21	SUPT20H
ENSG00000102738	3.91292e+20	4.29132e+20	3.16236e+20	1.357e+19	1.74782e+21	5.01706e+20	MRPS31
ENSG00000102743	5.42621e+19	6.85134e+20	7.9631e+19	8.60386e+20	3.89576e+20	7.25141e+20	SLC25A15
ENSG00000102753	1.08192e+21	1.55025e+21	2.12373e+21	7.29964e+20	9.41809e+20	9.82374e+20	KPNA3
ENSG00000102755	1.75448e+21	-8.6859e+19	5.50176e+20	-1.57875e+21	1.14394e+21	4.04586e+20	FLT1
ENSG00000102760	1.07025e+21	-1.10757e+21	1.51145e+21	-7.3279e+19	2337915615	6709233336	RGCC
ENSG00000102763	2.15986e+21	-7.19439e+20	4.17229e+21	-1.72433e+20	8.46484e+19	3.4094e+20	VWA8
ENSG00000102780	1.97916e+21	-5.03984e+20	4.49733e+20	-1.12063e+21	9.10774e+20	9.71319e+20	DGKH
ENSG00000102781	1.39317e+21	-6.09005e+20	5.65897e+20	-1.07618e+21	2.81848e+21	6.32891e+20	KATNAL1
ENSG00000102786	4.26901e+20	1.12687e+20	3.11227e+21	3.62074e+20	7.17297e+20	9.0527e+19	INTS6
ENSG00000102796	2.55483e+21	-1.1766e+19	3.74198e+20	-3.14433e+20	7.53192e+20	9.20129e+20	DHRS12
ENSG00000102804	1.78933e+21	-1.42463e+21	2.09048e+21	-6.81485e+20	4.95565e+21	7.95909e+20	TSC22D1
ENSG00000102805	9.49196e+20	-3.55045e+20	2.275e+19	-1.56064e+21	1.18609e+20	4.12706e+21	CLN5
ENSG00000102858	7.08283e+20	-3.94572e+20	2.49483e+21	-1.58156e+21	1.1375e+18	4.03377e+21	MGRN1
ENSG00000102870	3.66337e+20	1.75996e+20	3.20519e+21	5.49096e+20	5.82939e+20	8.46663e+18	ZNF629
ENSG00000102871	4.85027e+20	-1.65868e+21	2.92088e+21	-5.67869e+20	5.70124e+20	8.39463e+20	TRADD
ENSG00000102878	8.75391e+20	-1.62239e+21	6.0774e+18	-2.66955e+20	7.89504e+20	9.31984e+20	HSF4
ENSG00000102879	1.88146e+20	2.13212e+20	2.22737e+21	9.57239e+20	3.38446e+21	6.84345e+20	CORO1A
ENSG00000102882	8.38048e+20	4.63237e+21	2.45183e+21	1.88935e+20	5.88451e+20	2.76384e+21	MAPK3
ENSG00000102893	6.63351e+20	-7.99616e+20	2.85351e+20	-2.80222e+21	5.07525e+20	5.26752e+20	PHKB
ENSG00000102897	2.53134e+20	3.47633e+21	3.78735e+20	9.17879e+20	3.58682e+21	7.02014e+20	LYRM1
ENSG00000102898	2.14343e+21	-2.34621e+21	1.80472e+21	-1.30004e+21	1.93588e+21	5.27712e+20	NUTF2
ENSG00000102900	9.34772e+20	1.95713e+21	2.40498e+20	8.13785e+20	4.15768e+21	7.43511e+20	NUP93
ENSG00000102901	1.85027e+21	-2.98256e+18	4.47186e+20	-6.66962e+20	5.04796e+20	8.0146e+19	CENPT
ENSG00000102908	1.81673e+21	6.77114e+20	4.59356e+21	1.47405e+20	1.40468e+20	4.50919e+21	NFAT5
ENSG00000102910	1.12397e+21	9.78174e+20	2.19915e+21	4.44797e+20	6.56467e+19	8.83463e+20	LONP2
ENSG00000102921	1.68975e+21	6.59097e+20	2.01383e+21	3.27285e+20	1.06468e+21	1.71892e+20	N4BP1
ENSG00000102931	1.31041e+21	-1.69343e+21	2.04042e+21	-8.29943e+20	4.06571e+21	7.39069e+20	ARL2BP
ENSG00000102962	4.70112e+20	-1.11272e+21	2.10662e+21	-5.28202e+21	1277692706	9080522290	CCL22
ENSG00000102967	4.31027e+20	-3.29242e+20	8.5766e+19	-3.83884e+20	7.01064e+20	9.01077e+20	DHODH
ENSG00000102974	1.01276e+21	2.58244e+21	2.32802e+21	1.10929e+21	2.67307e+21	6.16644e+20	CTCF
ENSG00000102977	2.43642e+21	3.86505e+20	3.97452e+20	9.72458e+20	3.30823e+21	6.77297e+20	ACD
ENSG00000102978	1.5354e+19	1.12551e+21	1.92804e+21	5.83758e+20	5.59383e+20	8.34869e+18	POLR2C
ENSG00000102981	2.44386e+20	-1.59318e+21	3.86376e+21	-4.12339e+20	6.80091e+20	8.93918e+20	PARD6A
ENSG00000102984	1.24543e+21	7.95112e+20	5.53599e+20	1.43626e+21	1.50928e+21	4.66983e+20	ZNF821
ENSG00000102996	4.65066e+20	-3.21302e+21	8.54434e+19	-3.7604e+19	9.70003e+20	9.91776e+20	MMP15
ENSG00000103005	1.25049e+20	-4.05646e+20	2.04237e+21	-1.98615e+21	4.70163e+20	2.44146e+21	USB1
ENSG00000103018	1.19409e+21	-4.46873e+20	2.0962e+20	-2.13182e+20	8.31185e+20	9.45666e+20	CYB5B
ENSG00000103024	1.92537e+21	-4.56621e+20	1.80424e+21	-2.53083e+21	8.00204e+20	9.3482e+19	NME3
ENSG00000103035	2.61313e+20	1.39143e+21	2.09467e+21	6.64273e+20	5.06516e+20	8.02281e+20	PSMD7
ENSG00000103037	1.19471e+21	-7.15192e+20	5.61498e+19	-1.27372e+21	2.02763e+21	5.38277e+20	SETD6
ENSG00000103042	3.21717e+21	-1.89988e+21	1.78535e+21	-1.06415e+20	9.15253e+20	9.72192e+18	SLC38A7
ENSG00000103043	3.96784e+21	1.61928e+21	1.58511e+20	1.02156e+21	9.18633e+20	9.73413e+20	VAC14
ENSG00000103047	2.26509e+20	-5.91315e+20	4.05212e+21	-1.45927e+21	8.83979e+20	9.62755e+20	TANGO6
ENSG00000103051	5.8372e+19	-3.93361e+21	2.75014e+21	-1.43033e+20	1.52622e+19	4.69562e+21	COG4
ENSG00000103061	4.32911e+20	2.40176e+20	3.03716e+21	7.90792e+20	9.3697e+19	9.80981e+20	SLC7A6OS
ENSG00000103064	2.27761e+21	-5.57137e+20	4.01305e+19	-1.38831e+21	1.65042e+21	4.88563e+20	SLC7A6
ENSG00000103066	4.18876e+21	-9.06882e+17	1.64401e+21	-5.51627e+20	3462780181	30113070986	PLA2G15
ENSG00000103089	4.47203e+20	-1.53582e+21	1.01699e+21	-1.51016e+21	1.31002e+21	4.34707e+21	FA2H
ENSG00000103091	2.09717e+21	-2.28368e+21	4.27909e+20	-5.33684e+20	5.9356e+19	8.5166e+18	WDR59
ENSG00000103111	1.30567e+21	-3.62304e+20	2.03301e+21	-1.78211e+21	7.47313e+20	3.18117e+20	MON1B
ENSG00000103121	8.29224e+20	4.80941e+20	2.42717e+21	1.98149e+20	8.42929e+20	9.49981e+20	CMC2
ENSG00000103126	8.35784e+20	3.70313e+20	2.4376e+19	1.51917e+20	1.28719e+21	4.30152e+20	AXIN1
ENSG00000103145	2.31763e+21	-6.42072e+20	1.7268e+20	-3.71829e+20	7.1002e+19	9.04003e+20	HCFC1R1
ENSG00000103148	4.94862e+21	-3.56783e+21	2.92273e+20	-1.22072e+20	2.22194e+20	5.65785e+20	NPRL3
ENSG00000103150	4.97022e+20	1.90778e+21	2.81643e+21	6.77376e+20	4.98167e+20	7.97888e+20	MLYCD
ENSG00000103152	3.94305e+20	-5.10882e+20	1.58336e+21	-3.22657e+20	7.46955e+20	9.18524e+20	MPG
ENSG00000103160	1.85572e+21	-1.61013e+20	4.40862e+20	-3.65224e+20	7.14944e+20	9.04985e+20	HSDL1
ENSG00000103168	1.79022e+21	5.87158e+20	4.43257e+21	1.32464e+21	1.85289e+20	5.16622e+20	TAF1C
ENSG00000103174	2.61427e+21	2.03008e+20	1.85939e+20	1.0918e+20	2.74921e+20	6.25065e+19	NAGPA
ENSG00000103187	1.97068e+21	-4.08575e+20	1.47424e+21	-2.77144e+21	5.58097e+20	5.64937e+21	COTL1
ENSG00000103194	9.36627e+20	4.88768e+20	2.25703e+21	2.16554e+21	3.03463e+21	1.83386e+21	USP10
ENSG00000103196	1.28926e+21	1.53262e+21	5.76937e+20	2.65648e+21	7.89605e+20	7.2511e+19	CRISPLD2
ENSG00000103197	4.05355e+20	-3.58825e+20	3.12791e+19	-1.14717e+21	2.51311e+18	6.00015e+20	TSC2
ENSG00000103199	2.26797e+20	-1.54728e+21	4.00204e+21	-3.86623e+20	6.99036e+19	9.00429e+20	ZNF500
ENSG00000103202	1.58514e+21	-9.38905e+20	2.14978e+21	-4.36744e+20	1.25709e+16	4.73118e+17	NME4
ENSG00000103222	1.5044e+19	-6.11817e+19	1.93825e+21	-3.15653e+20	1.59656e+21	2.32575e+21	ABCC1
ENSG00000103227	1.10487e+21	-1.06599e+20	5.72966e+20	-1.86048e+20	6.2817e+19	2.86597e+21	LMF1
ENSG00000103245	5.12736e+20	-2.97897e+20	2.84035e+21	-1.0488e+20	2.94268e+21	6.47272e+18	CIAO3
ENSG00000103248	2.31991e+21	5.06682e+20	4.10896e+20	1.23312e+20	9.0186e+19	9.67982e+20	MTHFSD
ENSG00000103249	3.70153e+21	1.38923e+21	1.66375e+21	8.34996e+20	4.0372e+19	7.36689e+20	CLCN7
ENSG00000103253	7.61909e+20	-9.88238e+20	2.62421e+21	-3.76585e+20	1.65985e+17	3.96903e+20	HAGHL
ENSG00000103254	1.36399e+21	-5.59198e+20	2.17359e+21	-2.57269e+21	1.00911e+21	8.61233e+19	ANTKMT
ENSG00000103257	1.10337e+21	1.24305e+21	2.55544e+21	4.86433e+20	11484397327	60196071653	SLC7A5
ENSG00000103260	3.62899e+20	1.95239e+21	3.36726e+21	5.79816e+20	5.62039e+20	8.36661e+20	METRN
ENSG00000103264	2.23012e+21	5.60089e+20	4.17305e+21	1.34216e+21	1.79545e+20	5.08448e+20	FBXO31
ENSG00000103266	2.51737e+20	-5.36854e+20	1.69162e+21	-3.1736e+19	1.50562e+21	2.24164e+21	STUB1
ENSG00000103274	9.04596e+20	1.92812e+21	2.27255e+21	8.48439e+20	3.96194e+21	7.3141e+19	NUBP1
ENSG00000103275	3.1726e+19	-2.09541e+21	1.61641e+19	-1.29634e+21	1.9486e+18	5.30046e+20	UBE2I
ENSG00000103319	6.54935e+20	-5.93804e+19	2.63862e+20	-2.25043e+20	2.44214e+21	1.58919e+20	EEF2K
ENSG00000103326	7.4759e+19	1.92266e+21	2.59267e+20	7.41575e+20	4.58345e+19	7.71882e+20	CAPN15
ENSG00000103335	1.44991e+21	-5.50285e+20	2.18418e+21	-2.51941e+20	1.17551e+21	9.604e+18	PIEZO1
ENSG00000103342	2.46888e+21	-4.93271e+20	1.68546e+21	-2.92662e+21	7.6978e+19	9.26044e+20	GSPT1
ENSG00000103343	1.82567e+20	4.5593e+20	4.66085e+21	9.78211e+20	3.2797e+19	6.7493e+19	ZNF174
ENSG00000103351	2.01053e+20	-1.3717e+20	4.22209e+20	-3.24887e+21	7.45267e+20	9.18113e+20	CLUAP1
ENSG00000103353	3.57244e+20	8.371e+18	3.24155e+20	2.58241e+21	7.96221e+20	9.34617e+20	UBFD1
ENSG00000103356	1.43434e+21	-1.03841e+21	5.70676e+20	-1.8196e+20	6.88192e+20	3.02213e+20	EARS2
ENSG00000103363	2.49188e+20	-2.25573e+21	1.63069e+21	-1.3833e+19	1.66573e+21	4.90262e+21	ELOB
ENSG00000103365	1.16575e+20	1.92488e+21	2.20099e+21	8.74549e+20	3.81819e+21	7.19689e+20	GGA2
ENSG00000103381	2.9749e+19	-1.89985e+20	1.63211e+21	-1.16405e+21	2.44404e+21	5.9213e+18	CPPED1
ENSG00000103404	8.4933e+18	-2.92771e+20	6.41832e+19	-4.56149e+20	6.48283e+20	8.79784e+20	USP31
ENSG00000103415	1.63706e+20	-3.6266e+20	1.95621e+20	-1.85389e+21	8.52924e+19	9.52443e+20	HMOX2
ENSG00000103423	3.94601e+21	2.90588e+19	3.16787e+21	9.173e+18	3.58986e+21	7.02129e+20	DNAJA3
ENSG00000103429	1.34937e+21	-4.97706e+21	1.9889e+20	-2.50242e+20	8.024e+19	9.35055e+20	BFAR
ENSG00000103479	8.03961e+20	-1.42577e+21	2.48343e+21	-5.74113e+20	5.65891e+20	8.37464e+20	RBL2
ENSG00000103485	2.84844e+20	7.80801e+19	2.28081e+21	3.42335e+20	7.32099e+20	9.11669e+20	QPRT
ENSG00000103489	3.62877e+20	-5.6317e+19	3.2719e+19	-1.72123e+21	8.52084e+19	3.42305e+21	XYLT1
ENSG00000103490	6.55007e+20	1.5069e+20	1.4378e+20	1.04806e+21	2.9461e+20	6.47476e+20	PYCARD
ENSG00000103495	3.5131e+20	-3.32365e+20	1.69306e+21	-1.9631e+20	4.96347e+20	2.51386e+21	MAZ
ENSG00000103496	1.69972e+21	-3.24383e+21	1.89234e+20	-1.71419e+21	8.64939e+20	3.44984e+21	STX4
ENSG00000103502	3.21377e+21	-6.17241e+20	1.66864e+21	-3.69906e+21	7.11452e+20	9.0419e+19	CDIPT
ENSG00000103507	3.69723e+19	-1.50927e+21	1.94852e+20	-7.74574e+20	4.38592e+21	7.59768e+20	BCKDK
ENSG00000103510	9.76487e+20	2.13655e+20	2.19954e+20	9.71362e+20	3.31368e+21	6.77494e+20	KAT8
ENSG00000103512	4.23131e+20	-3.50409e+20	3.16941e+21	-1.1056e+20	2.68902e+21	6.18458e+20	NOMO1
ENSG00000103522	3.36087e+20	2.92736e+20	3.37276e+21	8.67943e+20	3.85426e+21	7.21887e+20	IL21R
ENSG00000103528	1.26153e+21	1.36305e+20	5.29058e+20	2.57638e+20	7.96686e+19	9.34617e+20	SYT17
ENSG00000103540	1.90843e+21	2.91994e+20	4.44894e+20	6.56322e+20	5.11617e+20	8.05726e+20	CCP110
ENSG00000103544	1.37463e+19	-2.2228e+20	2.13283e+19	-1.04218e+21	2.97326e+20	6.50195e+19	VPS35L
ENSG00000103549	1.01654e+19	-1.28772e+21	2.22124e+21	-5.79727e+20	5.62099e+20	8.36661e+20	RNF40
ENSG00000103550	7.52467e+19	1.80749e+21	2.44071e+20	7.4056e+19	4.5896e+19	7.72266e+20	KNOP1
ENSG00000103569	1.83842e+21	1.16357e+21	2.41068e+21	4.82674e+21	6.29327e+20	8.6972e+19	AQP9
ENSG00000103591	3.4806e+19	2.85883e+20	3.76206e+20	7.5991e+18	4.47308e+21	7.67168e+20	AAGAB
ENSG00000103642	4.83128e+20	-1.31752e+21	1.57637e+20	-8.35793e+20	4.03272e+20	7.36625e+20	LACTB
ENSG00000103653	4.63427e+21	-2.38974e+20	1.52194e+20	-1.57019e+21	1.1637e+20	4.08863e+20	CSK
ENSG00000103657	7.20217e+20	-2.55041e+20	2.53406e+20	-1.00645e+20	3.14199e+20	6.65562e+20	HERC1
ENSG00000103671	5.43141e+21	2.80348e+21	2.89861e+20	9.67181e+20	3.33453e+20	6.799e+18	TRIP4
ENSG00000103707	3.80869e+20	1.31254e+20	3.18393e+21	4.12237e+20	9.67118e+19	9.91643e+19	MTFMT
ENSG00000103769	5.26053e+20	3.78983e+21	1.49247e+21	2.5393e+20	9.79741e+20	9.95143e+20	RAB11A
ENSG00000103811	2.12527e+21	2.06759e+20	1.48276e+21	1.39442e+21	1.63192e+21	4.85841e+21	CTSH
ENSG00000103852	2.77007e+21	-1.26934e+21	4.3623e+19	-2.9098e+20	7.71067e+20	9.26572e+18	TTC23
ENSG00000103855	6.45699e+20	-5.33162e+20	1.4489e+19	-3.67976e+21	2.33453e+17	5.11412e+20	CD276
ENSG00000103876	1.62102e+21	-7.87916e+20	2.07111e+21	-3.80432e+21	7.03625e+20	9.02244e+20	FAH
ENSG00000103932	3.53458e+19	-1.71934e+21	3.45883e+20	-4.97089e+21	6.19127e+20	8.63172e+20	RPAP1
ENSG00000103966	3.9599e+19	7.94913e+20	1.65897e+20	4.7916e+19	6.31825e+20	8.70907e+20	EHD4
ENSG00000103978	1.95003e+21	-6.55791e+18	1.89798e+21	-3.45521e+20	7.29703e+20	9.11553e+20	TMEM87A
ENSG00000103994	2.53126e+21	-5.01442e+20	1.69984e+21	-2.94993e+21	3.17841e+20	3.80052e+20	ZNF106
ENSG00000103995	8.64305e+20	4.34133e+20	6.34886e+20	6.83797e+20	4.94103e+21	7.95273e+20	CEP152
ENSG00000104043	6.69652e+20	-8.15669e+20	2.80251e+21	-2.9105e+20	3.60857e+21	4.15474e+21	ATP8B4
ENSG00000104047	1.2158e+20	5.43939e+20	5.27265e+20	1.03162e+21	3.02249e+20	6.54918e+20	DTWD1
ENSG00000104064	1.66192e+21	4.52215e+21	4.57027e+21	9.89471e+20	3.22433e+20	6.71945e+20	GABPB1
ENSG00000104067	4.36456e+21	2.68383e+21	8.74213e+20	3.07e+18	7.58844e+20	9.22067e+20	TJP1
ENSG00000104081	9.89671e+19	1.19478e+21	2.70677e+20	4.41402e+20	1.01467e+16	3.92168e+16	BMF
ENSG00000104093	1.4347e+20	3.39847e+21	2.20956e+21	1.53808e+21	1.2403e+19	4.23859e+21	DMXL2
ENSG00000104129	2.23554e+21	-2.74382e+21	4.09639e+21	-6.69814e+20	9.46597e+20	9.84594e+20	DNAJC17
[truncated: 9,480 more rows]
