# Supplementary material for: Xylosyltransferase-II deficiency rewires innate immune signaling and destabilizes polarization in human macrophages
Source: Front Immunol. 2026 Jun 26;17:1850248. doi: 10.3389/fimmu.2026.1850248 (PMC13349761; doi:10.3389/fimmu.2026.1850248)
Supplement: Supplementary file 2 [file Table2.xlsx]

## Sheet: M1_mRNASeq
gene	baseMean	log2FoldChange	lfcSE	stat	pvalue	padj	gene_name
ENSG00000000419	7.95681e+18	2.9839e+16	2.11573e+19	1.41034e+19	8.87843e+19	9.72569e+19	DPM1
ENSG00000000457	4.48264e+19	-2.63431e+19	2.69569e+19	-9.77227e+18	9.22152e+19	9.82542e+19	SCYL3
ENSG00000000938	7.80498e+19	-1.8662e+18	9.56571e+19	-1.95092e+19	5.10663e+18	2.82735e+19	FGR
ENSG00000001036	4.02243e+19	7.24007e+19	1.12913e+19	6.41207e+19	9.48874e+21	9.90315e+19	FUCA2
ENSG00000001084	9.60232e+19	-9.58148e+19	1.97798e+18	-4.84407e+17	6.28097e+19	8.79309e+19	GCLC
ENSG00000001561	7.12297e+19	4.93434e+19	2.25544e+19	2.18775e+19	2.86878e+19	2.01808e+19	ENPP4
ENSG00000001629	1.22788e+19	8.22499e+19	1.75249e+19	4.69332e+19	6.38833e+19	8.82963e+19	ANKIB1
ENSG00000002330	9.13719e+19	2.66125e+19	1.95804e+19	1.35914e+19	8.91889e+19	9.72836e+17	BAD
ENSG00000002549	1.19909e+19	-1.4412e+18	9.1643e+18	-1.57263e+19	1.15805e+19	4.31364e+19	LAP3
ENSG00000002586	7.86733e+19	-1.5599e+17	1.02437e+19	-1.52279e+19	1.27812e+19	4.5287e+18	CD99
ENSG00000002834	3.98192e+19	-2.16786e+19	1.15158e+19	-1.88251e+19	5.97672e+19	3.0256e+18	LASP1
ENSG00000002919	8.55404e+19	2.28567e+19	2.0708e+17	1.10376e+19	2.69697e+19	6.41902e+19	SNX11
ENSG00000002933	8.69128e+19	-4.62759e+19	2.22124e+19	-2.08333e+19	3.72209e+19	2.35557e+19	TMEM176A
ENSG00000003056	3.68949e+19	1.07482e+19	1.17072e+18	9.18085e+19	3.58574e+19	7.21143e+19	M6PR
ENSG00000003400	1.14956e+19	-1.65771e+19	1.82e+16	-9.10827e+18	3.62387e+19	7.23132e+19	CASP10
ENSG00000003402	6.54257e+18	2.26618e+19	9.82653e+19	2.30618e+18	2.11004e+19	1.68492e+19	CFLAR
ENSG00000003756	1.17848e+19	7.22237e+19	1.81183e+19	3.98623e+18	6.90171e+19	9.0155e+18	RBM5
ENSG00000004059	6.12793e+19	2.44458e+19	2.47546e+19	9.87524e+19	9.21335e+19	9.82542e+19	ARF5
ENSG00000004142	1.14978e+19	-9.81041e+19	1.80039e+19	-5.44905e+18	5.85819e+19	8.60914e+19	POLDIP2
ENSG00000004399	1.57482e+19	-2.74098e+19	1.683e+17	-1.62863e+19	1.03392e+19	4.08788e+19	PLXND1
ENSG00000004455	1.42643e+19	3.17138e+19	1.74545e+19	1.81694e+19	6.92259e+19	3.28684e+19	AK2
ENSG00000004468	9.33456e+19	3.23938e+18	1.09881e+19	2.94809e+19	3.19748e+19	4.72355e+19	CD38
ENSG00000004478	7.43681e+19	-7.37991e+17	2.20504e+19	-3.34684e+19	7.37864e+19	9.1796e+18	FKBP4
ENSG00000004487	7.05197e+19	1.58309e+19	2.2231e+18	7.1211e+18	4.76397e+19	7.98293e+19	KDM1A
ENSG00000004700	7.06957e+21	-2.39522e+19	2.22258e+19	-1.07768e+19	9.1418e+18	9.79748e+19	RECQL
ENSG00000004779	2.91814e+19	-1.99113e+19	1.32861e+19	-1.49866e+19	8.80871e+19	9.72428e+19	NDUFAB1
ENSG00000004897	8.36057e+19	-8.34882e+19	2.06813e+19	-4.03689e+19	6.86441e+19	9.00068e+19	CDC27
ENSG00000004961	4.19775e+19	-1.36371e+19	2.89642e+19	-4.70826e+18	9.62447e+19	9.94738e+19	HCCS
ENSG00000004975	5.63927e+19	-8.25213e+19	2.4356e+18	-3.38813e+19	7.3475e+18	9.16989e+19	DVL2
ENSG00000005007	1.10949e+18	-2.56789e+19	1.821e+17	-1.41015e+19	1.58494e+19	5.03464e+19	UPF1
ENSG00000005020	1.77254e+18	-2.02448e+19	1.53179e+18	-1.32165e+19	1.86286e+19	5.42302e+19	SKAP2
ENSG00000005022	5.50888e+19	-1.4332e+18	1.20316e+18	-1.1912e+18	2.33576e+19	6.02244e+19	SLC25A5
ENSG00000005059	1.75579e+19	3.98169e+19	1.6805e+18	2.36936e+19	1.78191e+19	1.51801e+19	MCUB
ENSG00000005075	2.07394e+19	5.48579e+19	1.45319e+19	3.77501e+19	7.05801e+19	9.05803e+19	POLR2J
ENSG00000005175	4.00151e+18	1.13039e+18	2.87099e+19	3.9373e+18	6.93781e+19	9.0291e+18	RPAP3
ENSG00000005194	9.10315e+19	6.41194e+19	1.99081e+19	3.22078e+19	7.47394e+18	9.21721e+19	CIAPIN1
ENSG00000005238	2.45226e+19	-3.81209e+19	1.3773e+18	-2.7678e+16	5.64369e+19	7.01557e+19	ATOSB
ENSG00000005249	6.08117e+19	-2.93153e+19	2.34732e+19	-1.24889e+19	2.11706e+19	5.76906e+19	PRKAR2B
ENSG00000005302	6.40512e+19	-4.31446e+19	2.36051e+19	-1.82777e+19	6.75846e+17	3.23877e+19	MSL3
ENSG00000005339	1.62198e+19	1.8203e+18	1.61977e+19	1.1238e+20	2.61099e+19	6.32083e+19	CREBBP
ENSG00000005483	1.6074e+18	1.99442e+18	1.58285e+19	1.26002e+19	2.07663e+19	5.71468e+19	KMT2E
ENSG00000005486	1.09384e+19	-4.2693e+16	1.8512e+18	-2.30624e+18	8.17607e+19	9.48976e+19	RHBDD2
ENSG00000005700	4.62267e+19	-1.46933e+19	2.84914e+19	-5.15711e+19	6.06057e+18	8.70901e+19	IBTK
ENSG00000005801	4.99282e+19	-3.57553e+18	2.64368e+19	-1.35248e+19	8.92416e+19	9.72836e+17	ZNF195
ENSG00000005810	1.56487e+19	-3.83413e+19	1.673e+17	-2.29176e+19	8.18732e+19	9.49027e+19	MYCBP2
ENSG00000005812	8.46277e+19	4.26943e+19	2.03034e+19	2.10282e+19	3.54815e+19	2.29482e+19	FBXL3
ENSG00000005844	1.70426e+18	8.26511e+19	1.6459e+18	5.02164e+19	6.15552e+19	8.74607e+19	ITGAL
ENSG00000005889	5.24332e+19	-4.66959e+19	2.53649e+19	-1.84097e+19	8.53938e+19	9.63174e+19	ZFX
ENSG00000005893	8.75045e+19	-2.24233e+18	9.26931e+19	-2.41909e+19	1.55593e+19	1.38163e+19	LAMP2
ENSG00000006007	5.06444e+19	-1.17717e+18	1.06923e+19	-1.10095e+19	2.70917e+19	6.43134e+19	GDE1
ENSG00000006015	8.53591e+19	3.12324e+19	2.06574e+19	1.51193e+19	1.30553e+19	4.57685e+19	REX1BD
ENSG00000006118	1.33573e+19	-4.91464e+17	1.91919e+19	-2.56079e+19	1.04435e+19	1.04873e+19	TMEM132A
ENSG00000006125	8.0433e+18	-9.22709e+19	2.07602e+19	-4.4446e+16	6.5671e+18	8.90965e+19	AP2B1
ENSG00000006327	1.31297e+19	-5.63081e+19	1.86893e+19	-3.01285e+19	2.58809e+19	4.10308e+19	TNFRSF12A
ENSG00000006451	1.55649e+19	2.42477e+18	1.06838e+19	2.26957e+19	2.32336e+19	1.7679e+18	RALA
ENSG00000006459	1.04521e+19	-4.0751e+18	1.90417e+19	-2.14009e+19	8.3054e+18	9.52061e+19	KDM7A
ENSG00000006534	2.77547e+19	1.56233e+18	1.3268e+18	1.17752e+19	9.06264e+19	9.76739e+19	ALDH3B1
ENSG00000006625	1.16192e+19	-2.48327e+19	1.8478e+18	-1.34391e+19	1.78978e+19	5.35369e+19	GGCT
ENSG00000006634	5.76037e+19	-2.37305e+19	2.41971e+19	-9.80716e+19	3.26733e+19	6.94814e+19	DBF4
ENSG00000006652	1.40001e+19	3.24952e+19	1.72417e+19	1.88469e+19	5.94717e+19	3.02241e+19	IFRD1
ENSG00000006695	4.37417e+19	-1.81724e+19	2.76538e+19	-6.57138e+19	5.11092e+19	8.16296e+19	COX10
ENSG00000006704	4.9851e+18	-2.56076e+19	2.64033e+19	-9.69862e+19	3.32115e+19	7.00356e+19	GTF2IRD1
ENSG00000006712	6.29392e+19	7.70951e+19	2.40124e+19	3.21063e+18	7.48162e+17	9.22155e+19	PAF1
ENSG00000006715	7.39137e+19	-3.37225e+19	2.15547e+19	-1.56451e+19	1.17697e+19	4.35172e+19	VPS41
ENSG00000006744	7.24475e+19	5.38263e+19	2.28628e+19	2.35432e+19	8.13873e+19	9.47586e+19	ELAC2
ENSG00000006756	2.11621e+19	1.83383e+19	1.41322e+19	1.29762e+19	1.94417e+19	5.5353e+18	ARSD
ENSG00000006831	9.65539e+19	-1.84227e+18	1.97753e+19	-9.31602e+18	3.51542e+19	7.1545e+18	ADIPOR2
ENSG00000007080	4.85067e+19	2.55218e+18	2.59359e+18	9.84033e+19	3.25099e+19	6.92834e+19	CCDC124
ENSG00000007168	2.01469e+19	-4.0737e+18	1.45661e+19	-2.7967e+18	7.79731e+19	9.38429e+19	PAFAH1B1
ENSG00000007202	4.74522e+19	-8.85987e+19	2.64431e+19	-3.35053e+19	7.37585e+19	9.17921e+19	BLTP2
ENSG00000007237	2.64893e+19	-9.60454e+19	1310000000000000	-7.3317e+18	4.63455e+19	7.93265e+18	GAS7
ENSG00000007255	4.03937e+19	6.6026e+17	2.87989e+19	2.29266e+19	2.18678e+19	1.71667e+19	TRAPPC6A
ENSG00000007264	1.29982e+19	-8.15488e+19	1.83196e+19	-4.45145e+18	8529276998	4658848781	MATK
ENSG00000007392	4.59806e+19	2.54965e+19	2.65633e+19	9.5984e+18	3.37136e+19	7.03042e+19	LUC7L
ENSG00000007520	7.67212e+18	2.04899e+19	2.16299e+19	9.47295e+19	3.43489e+19	7.09206e+19	TSR3
ENSG00000007944	7.8828e+18	-3.31639e+19	2.0925e+18	-1.58489e+18	1.1299e+18	4.26999e+19	MYLIP
ENSG00000008018	4.51653e+19	2.48716e+19	1.08422e+19	2.29396e+19	2.1793e+18	1.71494e+19	PSMB1
ENSG00000008083	1.69807e+19	-4.84095e+19	1.5217e+18	-3.18129e+19	1.46623e+19	2.66214e+19	JARID2
ENSG00000008118	1.08151e+19	-2.72645e+19	1.87998e+19	-1.45025e+19	8.84691e+19	9.72517e+19	CAMK1G
ENSG00000008130	2.61599e+19	1.22672e+18	1.35785e+19	9.03428e+19	3.66299e+19	7.25233e+19	NADK
ENSG00000008282	2.42921e+19	2.54955e+19	1.33996e+19	1.9027e+18	5.70795e+19	2.97928e+18	SYPL1
ENSG00000008283	9.08679e+19	-1.98296e+19	1.99627e+19	-9.93334e+19	3.20547e+19	6.90069e+19	CYB561
ENSG00000008294	1.98831e+19	-9.87718e+19	1.44175e+19	-6.85081e+19	4.93293e+19	8.04618e+18	SPAG9
ENSG00000008324	5.15543e+19	1.63333e+18	2.65322e+19	6.15601e+19	5.38158e+19	8.31646e+19	SS18L2
ENSG00000008382	1.0463e+18	-4.84417e+19	2.33172e+19	-2.07751e+19	3.77543e+19	2.37086e+19	MPND
ENSG00000008394	1.93366e+19	2.98848e+19	9.96357e+19	2.9994e+18	2.70508e+19	4.24249e+19	MGST1
ENSG00000008513	5.49681e+19	-9.08346e+19	1.12896e+19	-8.04583e+19	9.35873e+19	9.85798e+19	ST3GAL1
ENSG00000008516	9.94526e+19	1.15174e+19	2.45741e+19	4.6868e+18	6.39299e+19	8.83197e+19	MMP25
ENSG00000008517	1.40709e+18	-1.12104e+19	8.94278e+19	-1.25357e+19	2.09998e+18	5.7449e+18	IL32
ENSG00000008838	7.81323e+19	-2.18492e+19	2.08706e+19	-1.04689e+18	2.95151e+19	6.69085e+19	MED24
ENSG00000008952	2.67676e+19	-8.89375e+19	1.27921e+19	-6.95254e+18	4.86896e+19	8.02512e+19	SEC62
ENSG00000008988	3.46063e+19	1.5978e+18	1.21169e+19	1.31866e+19	1.87284e+19	5.42488e+19	RPS20
ENSG00000009307	4.98033e+19	-3.21445e+19	1.09849e+18	-2.92624e+19	3.43091e+19	4.9121e+18	CSDE1
ENSG00000009335	5.33605e+19	-3.34532e+19	2.61507e+19	-1.27925e+19	2.0081e+18	5.61404e+18	UBE3C
ENSG00000009413	4.69667e+19	-3.56255e+19	2.79402e+19	-1.27506e+19	2.02288e+18	5.63115e+19	REV3L
ENSG00000009790	6.38012e+19	4.21538e+19	2.74525e+19	1.53552e+19	1.24657e+19	4.48406e+19	TRAF3IP3
ENSG00000009844	7.15321e+19	1.42316e+19	2.23467e+18	6.36854e+19	9.49221e+19	9.90323e+18	VTA1
ENSG00000009954	3.09949e+19	-8.01048e+19	1.35186e+19	-5.92553e+19	5.5348e+18	8.39949e+19	BAZ1B
ENSG00000010017	9.08395e+19	1.38596e+19	2.00404e+19	6.91584e+19	4.89199e+19	8.03181e+19	RANBP9
ENSG00000010030	3.75977e+18	-1.42093e+19	1.14823e+19	-1.2375e+18	2.15903e+19	5.81828e+18	ETV7
ENSG00000010165	5.62479e+19	-1.67322e+19	2.50512e+19	-6.67922e+19	5.04183e+19	8.11186e+19	METTL13
ENSG00000010219	8.10838e+19	4.53412e+19	2.13781e+18	2.12092e+19	8.32035e+19	9.52824e+19	DYRK4
ENSG00000010244	2.27435e+18	4.76523e+19	1.35878e+19	3.507e+16	7.25814e+19	9.13415e+19	ZNF207
ENSG00000010256	2.39833e+19	-9.97065e+19	1.33419e+19	-7.47321e+19	4.5487e+18	7.86936e+19	UQCRC1
ENSG00000010270	2.17418e+19	9.92449e+19	1.41595e+19	7.00907e+19	4.83361e+19	8.0005e+18	STARD3NL
ENSG00000010278	3.55211e+19	-5.51357e+19	1.30244e+19	-4.23327e+19	2303141579	1.02537e+19	CD9
ENSG00000010292	4.44462e+19	2.46011e+19	2.81477e+19	8.73999e+19	3.82119e+19	7.36826e+19	NCAPD2
ENSG00000010295	5.95738e+19	-3.10708e+19	2.3759e+18	-1.30775e+19	1.90959e+19	5.47522e+18	IFFO1
ENSG00000010404	4.41826e+19	-3.42066e+19	2.87753e+19	-1.18875e+19	2.34539e+19	6.03525e+19	IDS
ENSG00000010539	5.71381e+19	3.62528e+19	2.42318e+19	1.49608e+19	1.34632e+19	4.65484e+19	ZNF200
ENSG00000010610	1.43847e+19	-3.59332e+19	1.67259e+19	-2.14835e+19	3.1686e+18	2.1589e+18	CD4
ENSG00000010818	5.78135e+19	4.40222e+19	2.57018e+19	1.71281e+19	8.67479e+19	3.7194e+18	HIVEP2
ENSG00000011007	1.68136e+19	-7.8512e+18	1.54671e+19	-5.07605e+19	3853640112	3630240685	ELOA
ENSG00000011009	1.01553e+19	-8.86858e+19	1.95232e+19	-4.54258e+18	6.49643e+19	8.87117e+19	LYPLA2
ENSG00000011114	4.3614e+17	-6.56511e+19	2.77997e+19	-2.36157e+19	1.81975e+19	1.53456e+19	BTBD7
ENSG00000011132	1.29384e+19	1.23913e+19	1.74937e+19	7.08329e+19	4.78741e+19	7.99639e+19	APBA3
ENSG00000011198	1.66155e+19	-1.77443e+18	1.57163e+18	-1.12904e+19	2.5888e+18	6.29586e+18	ABHD5
ENSG00000011243	8.38957e+19	1.55271e+19	2.03381e+19	7.63448e+19	9.39145e+19	9.86158e+19	AKAP8L
ENSG00000011260	1.23414e+19	3.30112e+19	1.74275e+19	1.8942e+18	5.81986e+19	2.99952e+19	UTP18
ENSG00000011275	1.43095e+19	2.29641e+19	1.64903e+19	1.39258e+19	8.89246e+19	9.72569e+19	RNF216
ENSG00000011304	1.38284e+19	-2.20975e+19	2.01584e+19	-1.0962e+18	5.82308e-09	1.8925e-06	PTBP1
ENSG00000011422	2.22147e+19	1.03984e+19	8.45194e+19	1.2303e+18	2.18585e+19	5.84681e+18	PLAUR
ENSG00000011451	4.8811e+18	-1.25284e+18	2.61062e+18	-4.79901e+19	9.61724e+19	9.94488e+19	WIZ
ENSG00000011454	6.36932e+19	-2.48847e+19	2.3438e+18	-1.06172e+19	2.88361e+19	6.62127e+19	RABGAP1
ENSG00000011523	4.56187e+19	-8.95767e+19	2.73275e+19	-3.2779e+18	7.43071e+19	9.19493e+19	CEP68
ENSG00000011566	5.73253e+19	1.83531e+19	2.42038e+19	7.58273e+18	4.48287e+19	7.82845e+19	MAP4K3
ENSG00000011600	4.4194e+18	-2.86262e+19	8.60992e+19	-3.3248e+18	8848263816	1.80861e+19	TYROBP
ENSG00000011638	6.50903e+19	2.37379e+19	2.46432e+18	9.63263e+19	3.35416e+19	7.01706e+19	LDAF1
ENSG00000012061	4.01285e+19	-1.40465e+19	3.11413e+19	-4.51056e+19	9.64023e+19	9.94862e+19	ERCC1
ENSG00000012660	4.59433e+19	1.29363e+19	2.73073e+19	4.7373e+18	6.35692e+19	8.8234e+18	ELOVL5
ENSG00000012779	5.61583e+19	-4.35007e+19	2.52079e+18	-1.72568e+18	8.44047e+19	3.65267e+19	ALOX5
ENSG00000012983	5.36492e+18	4.00664e+19	2.63677e+19	1.51953e+19	1.2863e+18	4.53981e+17	MAP4K5
ENSG00000013275	1.95771e+19	-1.89612e+18	1.46742e+19	-1.29215e+19	1.96305e+19	5.55016e+19	PSMC4
ENSG00000013288	1.30177e+19	-2.13729e+19	1.71327e+19	-1.24749e+19	2.12216e+19	5.77641e+19	MAN2B2
ENSG00000013306	7.96531e+19	-2.04139e+19	2.13234e+19	-9.57349e+19	3.38391e+19	7.03629e+19	SLC25A39
ENSG00000013364	3.96192e+19	-1.56769e+19	1.15785e+19	-1.35397e+19	8.92298e+19	9.72836e+17	MVP
ENSG00000013374	9.67876e+19	2.86915e+19	9.0083e+18	3.18501e+18	1.44751e+19	2.65037e+19	NUB1
ENSG00000013441	6.1485e+18	9.58999e+19	2.32651e+19	4.12205e+19	6.80189e+18	8.96983e+19	CLK1
ENSG00000013523	1.62659e+19	2.55915e+19	1.56688e+19	1.63327e+19	1.02412e+19	4.06326e+19	ANGEL1
ENSG00000013563	8.37279e+19	-4.26438e+19	2.06676e+19	-2.06331e+19	3.90829e+19	2.39885e+19	DNASE1L1
ENSG00000013583	5.7944e+18	-1.94377e+19	1.14553e+19	-1.69683e+19	8.97289e+19	3.80207e+19	HEBP1
ENSG00000013810	4.27544e+19	-3.29004e+19	2.80151e+19	-1.17438e+19	2.40243e+19	6.08794e+19	TACC3
ENSG00000014123	8.86965e+19	-1.75148e+19	2.0981e+18	-8.34794e+19	4.03834e+19	7.53854e+19	UFL1
ENSG00000014164	9.88738e+19	3.58933e+19	1.98505e+19	1.80819e+19	7.05777e+19	3.3195e+17	ZC3H3
ENSG00000014216	1.88929e+18	-1.99866e+19	1.49428e+19	-1.33753e+18	1.81048e+19	5.37348e+19	CAPN1
ENSG00000014641	5.05521e+19	-2.39421e+19	1.04841e+19	-2.28366e+19	2.23913e+19	1.73266e+19	MDH1
ENSG00000014824	4.53858e+19	-3.92457e+19	2.74741e+19	-1.42846e+19	8.86412e+19	9.72569e+19	SLC30A9
ENSG00000014919	4.12502e+19	-1.00765e+19	2.80605e+19	-3.59098e+19	9.71354e+19	9.96405e+19	COX15
ENSG00000015153	8.36127e+19	4.26596e+19	2.04204e+19	2.08907e+19	3.67015e+19	2.34111e+19	YAF2
ENSG00000015285	9.2505e+18	2.62341e+19	2.04143e+19	1.28508e+19	1.98763e+19	5.57714e+19	WAS
ENSG00000015475	9.26365e+19	7.77359e+19	9.9343e+18	7.825e+17	4.33921e+18	7.713e+17	BID
ENSG00000015676	5.16714e+18	2.05866e+19	2.54868e+19	8.07737e+19	4.19242e+19	7.61406e+19	NUDCD3
ENSG00000016864	6.96441e+19	-2.18122e+19	2.27747e+19	-9.57736e+19	3.38196e+19	7.03629e+19	GLT8D1
ENSG00000017260	7.52424e+19	1.379e+17	2.12678e+19	6.48398e+19	5.16728e+19	8.18272e+19	ATP2C1
ENSG00000017797	2.92183e+19	-3.68354e+19	1.30516e+17	-2.8223e+17	7.77767e+19	9.37764e+19	RALBP1
ENSG00000018189	1.16351e+19	1.75611e+19	1.81557e+19	9.6725e+17	3.33419e+19	7.00913e+19	RUFY3
ENSG00000018280	1.67476e+19	-2.51662e+19	1.62421e+19	-1.54944e+19	1.21275e+19	4.41098e+19	SLC11A1
ENSG00000018510	1.00884e+19	-1.67708e+19	1.95957e+19	-8.55841e+17	9.31797e+19	9.84536e+19	AGPS
ENSG00000019169	1.28179e+18	-1.58833e+19	1.98159e+18	-8.01542e+19	4.22818e+19	7.63845e+19	MARCO
ENSG00000019582	1.17847e+19	-3.0722e+18	9.93492e+19	-3.09232e+19	1.98596e+18	3.3356e+18	CD74
ENSG00000019995	6.50216e+19	-2.23688e+19	2.31623e+19	-9.65743e+19	9.23065e+18	9.82542e+19	ZRANB1
ENSG00000020577	8.08628e+19	8.20368e+19	2.40846e+19	3.40619e+18	7.3339e+18	9.16225e+19	SAMD4A
ENSG00000020633	5.2263e+18	8.73896e+19	1.07023e+19	8.1655e+18	9.34921e+18	9.85684e+19	RUNX3
ENSG00000021355	4.51427e+19	1.34601e+18	1.1081e+18	1.2147e+18	2.2448e+18	5.90096e+19	SERPINB1
ENSG00000021574	4.60233e+19	-1.15023e+19	2.70555e+19	-4.25136e+19	6.70738e+19	8.95371e+19	SPAST
ENSG00000021776	4.17045e+19	2.05616e+19	2.84412e+19	7.22952e+19	4.6971e+18	7.95452e+19	AQR
ENSG00000022277	2.6375e+18	-7.06553e+19	1.28964e+19	-5.47867e+19	9.56308e+19	9.94347e+19	RTF2
ENSG00000022567	4.53883e+19	-7.65784e+19	2.78765e+19	-2.74706e+19	6.01318e+19	7.2921e+18	SLC45A4
ENSG00000022840	8.14872e+19	-8.5547e+18	2.08096e+18	-4.11094e+19	6.81004e+19	8.97329e+19	RNF10
ENSG00000023041	9.41448e+19	-4.98642e+19	2.00943e+19	-2.48151e+19	8.04017e+19	9.4622e+18	ZDHHC6
ENSG00000023171	4.27496e+19	1.16868e+19	3.03149e+19	3.85512e+19	6.99858e+19	9.03815e+19	GRAMD1B
ENSG00000023191	8.5859e+18	6.81379e+19	1.09442e+19	6.22592e+19	5.33553e+19	8.27723e+17	RNH1
ENSG00000023228	7.5729e+18	-1.59991e+19	2.11512e+19	-7.56415e+18	4.494e+17	7.83229e+19	NDUFS1
ENSG00000023287	1.19666e+19	-2.60051e+19	1.82723e+19	-1.42319e+19	1.5468e+18	4.97364e+19	RB1CC1
ENSG00000023318	4.22563e+19	1.68709e+19	1.10232e+18	1.53049e+19	1.25895e+19	4.50876e+18	ERP44
ENSG00000023330	8.09057e+19	1.5881e+18	9.90191e+19	1.60384e+19	1.0875e+18	4.20509e+19	ALAS1
ENSG00000023445	3.86452e+19	6.95151e+19	1.3971e+18	4.97567e+19	6.18789e+19	8.75518e+19	BIRC3
ENSG00000023572	1.17121e+19	3.01269e+19	1.85711e+19	1.62224e+19	1.04751e+19	4.12407e+19	GLRX2
ENSG00000023697	1.85353e+19	-1.17673e+19	1.51792e+19	-7.75225e+19	4.38207e+19	7.74428e+19	DERA
ENSG00000023734	1.33831e+19	-7.0179e+18	1.72035e+19	-4.07934e+19	6.83322e+19	8.98563e+19	STRAP
ENSG00000023902	4.92281e+18	1.91408e+18	8.57344e+19	2.23257e+19	2.5577e+18	1.88473e+19	PLEKHO1
ENSG00000023909	1.66599e+19	1.95831e+18	1.62623e+18	1.2042e+18	9.90392e+19	9.97654e+19	GCLM
ENSG00000024048	1.37147e+18	1.75059e+19	1.71089e+19	1.0232e+18	3.06212e+19	6.76011e+19	UBR2
ENSG00000024862	1.03516e+19	-6.09911e+19	1.94215e+19	-3.14039e+19	7.53492e+19	9.24442e+19	CCDC28A
ENSG00000025039	3.28782e+19	-1.24305e+19	1.22607e+19	-1.01385e+18	3.10655e+19	6.80114e+19	RRAGD
ENSG00000025293	1.34478e+19	-1.79643e+19	1.69519e+19	-1.05972e+19	2.89273e+19	6.6347e+18	PHF20
ENSG00000025434	1.27454e+19	-1.23797e+17	9.30684e+19	-1.33017e+19	1.83462e+19	5.39595e+19	NR1H3
ENSG00000025708	1.43913e+19	-6.17067e+19	9.55246e+21	-6.45977e+19	5.18294e+19	8.18272e+19	TYMP
ENSG00000025772	4.76598e+19	2.94974e+19	2.64201e+19	1.11648e+19	2.64219e+19	6.35773e+19	TOMM34
ENSG00000025796	9.47668e+19	3.26928e+19	2.04084e+19	1.60193e+19	1.09172e+19	4.21116e+19	SEC63
ENSG00000025800	1.47527e+19	-1.96525e+17	1.66955e+19	-1.17711e+19	2.39151e+19	6.08246e+19	KPNA6
ENSG00000026025	9.66827e+19	-1.65921e+19	8.11552e+19	-2.0445e+18	4.09047e+19	2.46414e+19	VIM
ENSG00000026103	2.82318e+18	3.39688e+19	1.50723e+19	2.25373e+19	2.42133e+19	1.81321e+19	FAS
ENSG00000026297	4.00024e+19	1.13617e+19	1.23281e+19	9.2161e+18	9.2657e+18	9.83941e+19	RNASET2
ENSG00000026508	2.8766e+18	2.58639e+19	8.02569e+19	3.22264e+19	1.27016e+19	2.44262e+19	CD44
ENSG00000026751	8.32939e+19	-2.90076e+19	7.39967e+18	-3.92012e+18	6.95049e+19	9.0291e+18	SLAMF7
ENSG00000026950	1.29224e+19	1.47703e+19	1.71211e+19	8.62694e+19	3.88306e+19	7.41695e+19	BTN3A1
ENSG00000027697	4.2829e+18	-2.29619e+19	1.11193e+19	-2.06505e+18	3.89182e+19	2.39885e+19	IFNGR1
ENSG00000027847	8.18273e+19	3.20057e+19	2.06758e+19	1.54798e+19	1.21627e+19	4.41313e+19	B4GALT7
ENSG00000028116	1.53551e+19	-8.50719e+19	1.60401e+19	-5.3037e+18	5.95856e+18	8.65604e+18	VRK2
ENSG00000028137	1.49237e+19	9.91016e+19	8.44007e+19	1.17418e+19	2.40323e+19	6.08794e+19	TNFRSF1B
ENSG00000028203	7.28856e+19	6.1632e+18	2.22306e+19	2.7724e+18	7.81596e+19	9.39592e+19	VEZT
ENSG00000028277	4.66787e+19	2.3148e+18	2.85286e+19	8.11395e+19	4.17139e+19	7.60217e+18	POU2F2
ENSG00000028310	5.34583e+19	-3.55584e+19	2.6011e+18	-1.36705e+19	1.71609e+19	5.25663e+19	BRD9
ENSG00000028528	3.37729e+19	7.20174e+19	1.33258e+19	5.40435e+19	5.88897e+19	8.62124e+19	SNX1
ENSG00000028839	5.85744e+19	1.37144e+19	2.41425e+19	5.6806e+18	5.69994e+19	8.51911e+19	TBPL1
ENSG00000029153	1.53414e+19	2.84623e+19	1.62566e+19	1.75082e+19	7.99776e+18	3.55577e+17	BMAL2
ENSG00000029363	9.26215e+19	-3.50252e+19	1.96977e+19	-1.77814e+19	9.85813e+19	9.97654e+19	BCLAF1
ENSG00000029364	8.5035e+18	3.49421e+19	2.1233e+18	1.64565e+19	9.98359e+19	4.01568e+19	SLC39A9
ENSG00000029725	1.00601e+19	-1.85868e+18	1.97916e+19	-9.39127e+19	3.47666e+19	7.12429e+19	RABEP1
ENSG00000030110	1.1117e+18	-2.78879e+18	1.78952e+19	-1.5584e+18	8.76159e+19	9.70599e+19	BAK1
ENSG00000030582	1.10749e+19	-2.84388e+19	7.64824e+19	-3.71834e+19	2005345862	5.97924e+19	GRN
ENSG00000031081	1.00486e+19	-1.09674e+18	1.95191e+19	-5.61879e+19	5.74199e+19	8.53215e+19	ARHGAP31
ENSG00000031698	2.33776e+19	1.80349e+19	1.34844e+19	1.33746e+19	1.81072e+19	5.37348e+19	SARS1
ENSG00000031823	1.23003e+19	7.09179e+19	1.77272e+19	4.00052e+19	6.89118e+19	9.00718e+19	RANBP3
ENSG00000032219	9.80045e+19	7.03148e+19	1.98149e+19	3.54857e+19	7.22696e+17	9.12575e+19	ARID4A
ENSG00000032389	4.35887e+19	-2.88694e+19	2.86398e+19	-1.00802e+18	3.13446e+19	6.84095e+19	EIPR1
ENSG00000033011	4.23701e+19	-1.63691e+19	2.817e+17	-5.81081e+19	5.61186e+19	8.46533e+18	ALG1
ENSG00000033030	5.20282e+19	8.14827e+19	2.61695e+19	3.11365e+19	7.55523e+19	9.25711e+18	ZCCHC8
ENSG00000033100	8.85217e+19	-4.30032e+18	2.00776e+19	-2.14185e+19	8.30403e+19	9.52061e+19	CHPF2
ENSG00000033178	4.85031e+17	-2.14763e+19	2.6898e+18	-7.98434e+19	4.24618e+17	7.65397e+18	UBA6
ENSG00000033327	5.19752e+19	1.25109e+19	2.6356e+18	4.74688e+19	6.35009e+19	8.82146e+19	GAB2
ENSG00000033627	1.15394e+19	-5.53113e+19	1.88075e+18	-2.94092e+18	3.27236e+19	4.7797e+18	ATP6V0A1
ENSG00000033800	2.42312e+19	8.34982e+19	1.36632e+19	6.11118e+19	5.41122e+19	8.32189e+19	PIAS1
ENSG00000034152	4.31711e+19	6.83379e+19	1.10481e+19	6.18549e+18	5.36214e+18	8.29657e+19	MAP2K3
ENSG00000034510	1.52364e+19	-6.80296e+19	7.52704e+19	-9.03802e+19	3.661e+17	7.25233e+19	TMSB10
ENSG00000034677	8.7818e+18	-9.84341e+19	2.00258e+19	-4.91537e+19	6.23046e+19	8.7734e+18	RNF19A
ENSG00000034713	3.87741e+19	-4.11732e+19	1.15365e+18	-3.56895e+19	3584193217	9.00285e+18	GABARAPL2
ENSG00000035141	8.3812e+18	2.08065e+18	2.09537e+19	9.92974e+18	3.20723e+19	6.90069e+19	FAM136A
ENSG00000035403	1.23546e+19	-3.8793e+18	1.78076e+19	-2.17844e+18	2.9373e+18	2.04635e+19	VCL
ENSG00000035681	1.02531e+19	-3.70406e+19	1.99832e+19	-1.85359e+19	6.37975e+19	3.13187e+19	NSMAF
ENSG00000035687	1.87485e+18	1.31067e+19	1.54388e+19	8.48949e+19	9.32345e+19	9.84536e+19	ADSS2
ENSG00000035720	7.5679e+18	-8.66408e+19	2.25927e+19	-3.83491e+19	7.01356e+18	9.03815e+19	STAP1
ENSG00000035862	9.23901e+19	-2.05547e+19	1008000000000000	-2.03914e+19	4.14357e+19	2.49151e+19	TIMP2
ENSG00000035928	8.88223e+19	-4.83038e+19	2.00008e+19	-2.41509e+19	8.09161e+18	9.46587e+18	RFC1
ENSG00000036054	9.06164e+19	-8.38157e+19	2.01129e+19	-4.16726e+19	6.76879e+19	8.95778e+19	TBC1D23
ENSG00000036257	1.10029e+19	-2.914e+17	1.9322e+18	-1.50813e+19	1.31522e+19	4.58926e+19	CUL3
ENSG00000037241	7.66607e+19	-6.21699e+19	2.11322e+19	-2.94195e+19	7.68609e+19	9.32081e+19	RPL26L1
ENSG00000037637	7.11709e+19	-3.59372e+18	2.18471e+19	-1.64495e+19	9.99809e+19	4.01899e+19	FBXO42
ENSG00000037749	4.40188e+19	-2.10962e+19	2.79833e+19	-7.53884e+19	4.50919e+19	7.84102e+19	MFAP3
ENSG00000037897	5.74163e+19	2.12589e+19	2.51678e+19	8.44687e+19	3.98286e+19	7.49958e+19	METTL1
ENSG00000038002	7.93529e+19	-3.19727e+19	2.20158e+19	-1.45226e+19	1.46429e+19	4.85606e+19	AGA
ENSG00000038219	1.92331e+19	-2.51978e+19	1.44888e+19	-1.73912e+19	8.20136e+19	3.59366e+19	BOD1L1
ENSG00000038274	1.27801e+18	5.13521e+19	1.72279e+19	2.98075e+18	7.65646e+19	9.30398e+19	MAT2B
ENSG00000038382	6.70085e+19	1534125838	2.30475e+19	6656351409	9.99469e+19	9.99777e+18	TRIO
ENSG00000038532	4.97301e+19	-2.58092e+19	2.68683e+19	-9.60582e+19	3.36763e+19	7.0294e+18	CLEC16A
ENSG00000038945	8.8212e+18	-9.63775e+19	2.15961e+19	-4.46273e+19	8092156916	4534398272	MSR1
ENSG00000039319	1.91726e+19	-2.0475e+18	1.54883e+19	-1.32196e+19	1.8618e+18	5.42302e+19	ZFYVE16
ENSG00000039523	1.47773e+18	2.67465e+19	1.62251e+19	1.64846e+19	9.9258e+18	4.00234e+19	RIPOR1
ENSG00000039560	4.60397e+19	5.83067e+19	3.02693e+19	1.92627e+19	8.47251e+19	9.59941e+19	RAI14
ENSG00000040487	2.35325e+19	-1.84329e+19	1.39652e+19	-1.31992e+19	8.94991e+19	9.73467e+19	SLC66A1
ENSG00000040531	1.2996e+18	1.43078e+19	1.68667e+19	8.48283e+19	9.93232e+19	9.98189e+19	CTNS
ENSG00000040633	1.9337e+17	-1.83364e+19	1.43644e+19	-1.27652e+19	2.01772e+19	5.62693e+19	PHF23
ENSG00000041357	4.47288e+19	1.97865e+19	1.1365e+18	1.741e+17	8.16833e+19	3.58987e+19	PSMA4
ENSG00000041802	4.45518e+19	8.9979e+18	2.78843e+18	3.22687e+19	7.46933e+19	9.21614e+17	LSG1
ENSG00000042286	4.94747e+19	5.90363e+19	1.15662e+19	5.10421e+19	6.09756e+19	8.72261e+19	AIFM2
ENSG00000042445	1.15714e+19	-3.20798e+19	1.79306e+19	-1.7891e+18	7.35982e+19	3.4021e+18	RETSAT
ENSG00000042493	2.65164e+19	-4.26528e+19	8.98281e+19	-4.74828e+19	6.3491e+18	8.82146e+19	CAPG
ENSG00000042753	6.84583e+19	-8.90541e+19	1.10848e+19	-8.03388e+19	4.21751e+19	7.62978e+19	AP2S1
ENSG00000042980	8.77021e+19	-1.14257e+19	2.22344e+19	-5.13874e+19	2765929123	2805900938	ADAM28
ENSG00000043093	5.436e+16	8.29593e+19	2.6206e+18	3.16566e+19	7.51573e+19	9.24007e+19	DCUN1D1
ENSG00000043143	7.81036e+19	-1.00842e+19	2.17656e+19	-4.6331e+18	6.43142e+19	8.84485e+19	JADE2
ENSG00000043462	8.39074e+19	7.85229e+19	9.42822e+19	8.3285e+18	4.04929e+18	7.54882e+18	LCP2
ENSG00000044115	4.73889e+19	-6.0284e+18	1.06655e+19	-5.65226e+19	5.7192e+18	8.52903e+19	CTNNA1
ENSG00000044459	7.97805e+19	-1.51391e+19	2.11082e+18	-7.17214e+19	4.73242e+19	7.96624e+19	CNTLN
ENSG00000044574	2.37074e+19	-5.35694e+19	1.36763e+19	-3.91695e+19	6.95283e+19	9.0291e+18	HSPA5
ENSG00000046651	7.81752e+18	1.65618e+19	2.27061e+19	7.29396e+19	4.65759e+19	7.94421e+19	OFD1
ENSG00000047249	6.03586e+19	-1.43137e+19	1.02479e+19	-1.39674e+19	1.62491e+19	5.11969e+19	ATP6V1H
ENSG00000047315	5.53867e+19	-3.09277e+19	2.473e+17	-1.25061e+19	2.11075e+19	5.75982e+19	POLR2B
ENSG00000047365	1.31101e+19	1.324e+17	1.874e+17	7.06511e+19	4.7987e+18	7.99639e+19	ARAP2
ENSG00000047410	1.87655e+19	2.4072e+17	1.53841e+19	1.56473e+19	9.87516e+19	9.97654e+19	TPR
ENSG00000047579	1.03497e+19	2.74164e+19	1.9043e+18	1.43971e+19	1.49949e+19	4.90058e+19	DTNBP1
ENSG00000047621	4.76245e+19	-3.84603e+19	2.84411e+19	-1.35228e+18	1.76286e+19	5.33713e+18	C12orf4
ENSG00000047634	4.34817e+19	-2.17508e+19	2.87861e+19	-7.55598e+19	4.4989e+18	7.83781e+19	SCML1
ENSG00000047644	4.73581e+19	-4.90895e+19	2.81195e+19	-1.74574e+19	8.08553e+18	3.56321e+19	WWC3
ENSG00000047849	3.00593e+19	2.59006e+19	1.22498e+19	2.11437e+19	3.44834e+19	2.2595e+18	MAP4
ENSG00000047932	6.33382e+19	7.4022e+18	2.33681e+19	3.16765e+19	1.53675e+19	2.7442e+18	GOPC
ENSG00000048140	7.74955e+19	1.10294e+19	2.59207e+19	4.25503e+19	6.7047e+18	8.95371e+19	TSPAN17
ENSG00000048392	2.0566e+18	2.44799e+19	1.50648e+19	1.62497e+19	8.70914e+19	9.6821e+18	RRM2B
ENSG00000048405	7.34635e+19	2.08757e+18	2.20809e+19	9.45416e+19	3.44446e+19	7.09206e+19	ZNF800
ENSG00000048471	5.71825e+19	-3.79433e+19	2.52565e+19	-1.50232e+19	1.33015e+19	4.62185e+19	SNX29
ENSG00000048544	6.47849e+19	-8.34467e+19	2.40057e+19	-3.47612e+19	7.28131e+19	9.1483e+18	MRPS10
ENSG00000048649	2.25228e+19	2.03103e+19	1.4675e+18	1.38401e+19	1.66355e+19	5.17867e+19	RSF1
ENSG00000048740	2.44593e+19	2.19367e+19	1.36278e+19	1.60971e+19	1.07462e+19	4.18516e+19	CELF2
ENSG00000048828	2.0925e+18	-4.26053e+19	1.44817e+19	-2.94202e+19	3.26084e+19	4.7769e+18	FAM120A
ENSG00000049089	8.29503e+19	3.65346e+19	2.0462e+17	1.78549e+19	7.41825e+19	3.40287e+19	COL9A2
ENSG00000049239	1.51647e+19	2.26848e+19	1.69724e+19	1.33657e+19	1.81364e+19	5.37379e+18	H6PD
ENSG00000049245	2.08125e+19	2.13507e+19	1.47594e+19	1.44659e+19	1.48012e+18	4.86883e+19	VAMP3
ENSG00000049249	1.00743e+19	5.04933e+19	2.1318e+18	2.36858e+19	1.78566e+19	1.51921e+19	TNFRSF9
ENSG00000049449	2.73823e+19	1.79683e+19	1.30117e+19	1.38093e+19	1.673e+16	5.20311e+19	RCN1
ENSG00000049618	7.5754e+18	-7.91873e+19	2.13601e+19	-3.70725e+18	7.10842e+19	9.06864e+19	ARID1B
ENSG00000049656	1.51355e+19	-3.82295e+19	1.58275e+19	-2.41538e+19	1.57187e+19	1.38796e+18	CLPTM1L
ENSG00000049860	1.35682e+19	-3.17697e+18	8.97405e+18	-3.54018e+19	3998588038	9.82471e+19	HEXB
ENSG00000050130	1.27711e+19	-2.22695e+19	1.78667e+19	-1.24643e+19	2.12608e+19	5.77678e+19	JKAMP
ENSG00000050344	1.2002e+18	9.85893e+19	1.87451e+19	5.25947e+19	5.98925e+19	8.66082e+19	NFE2L3
ENSG00000050393	1.11259e+19	3.72266e+19	1.7979e+18	2.07056e+19	3.84002e+19	2.38625e+19	MCUR1
ENSG00000050426	6.19074e+19	-2.30273e+19	2.43839e+19	-9.44368e+19	3.44982e+19	7.09827e+19	LETMD1
ENSG00000050748	5.2871e+18	3.794e+17	2.5169e+18	1.50741e+19	8.8018e+18	9.72191e+19	MAPK9
ENSG00000050820	1.07472e+19	-2.74319e+18	1.9653e+18	-1.39581e+19	1.62771e+19	5.1214e+18	BCAR1
ENSG00000051009	4.73872e+19	-2.39866e+19	2.80303e+19	-8.55739e+19	3.92142e+19	7.45323e+19	FHIP1B
ENSG00000051108	5.13904e+18	-2.86182e+19	1.10448e+19	-2.5911e+18	9.56694e+19	9.88634e+19	HERPUD1
ENSG00000051128	4.74193e+19	-5.24144e+19	2.68615e+19	-1.95128e+19	5.10232e+19	2.82735e+19	HOMER3
ENSG00000051382	6.27116e+19	-4.09926e+19	2.39448e+19	-1.71196e+19	8.69041e+19	3.72364e+19	PIK3CB
ENSG00000051523	2.67141e+19	-4.61837e+18	8.43709e+19	-5.47388e+19	5.84112e+19	8.59766e+19	CYBA
ENSG00000051620	3.24611e+19	4.00629e+19	1.28433e+19	3.11936e+19	1.81244e+19	3.1084e+17	HEBP2
ENSG00000052723	6.88336e+19	1.8943e+18	2.22801e+19	8.50223e+19	3.95201e+19	7.46964e+19	SIKE1
ENSG00000052795	9.77414e+19	1.09181e+19	9.7056e+18	1.12493e+19	2.6062e+18	6.32083e+19	FNIP2
ENSG00000052802	4.42953e+19	1.20612e+19	2.90973e+19	4.14513e+19	6.78498e+19	8.96533e+19	MSMO1
ENSG00000052841	8.1265e+18	-7.18148e+19	2.04978e+19	-3.50354e+19	7.26073e+19	9.13535e+19	TTC17
ENSG00000053254	2.08147e+19	-4.47338e+19	1.46443e+19	-3.05469e+19	2.25292e+19	3.69797e+19	FOXN3
ENSG00000053371	1.06278e+19	-2.16621e+19	1.83267e+19	-1182000000000000	2.37207e+19	6.06788e+19	AKR7A2
ENSG00000053372	1.09488e+19	-1.40275e+19	1.83114e+19	-7.66057e+19	4.43643e+19	7.7815e+17	MRTO4
ENSG00000053770	1.15376e+19	2.93875e+19	1.7834e+18	1.64784e+19	9.93865e+18	4.00503e+19	AP5M1
ENSG00000054116	2.2088e+18	-3.21767e+19	1.37968e+19	-2.33219e+19	9.81394e+19	9.97654e+19	TRAPPC3
ENSG00000054118	1.61848e+19	-7.66141e+17	1.57398e+19	-4.86754e+19	6.26432e+19	8.78682e+19	THRAP3
ENSG00000054148	1.98972e+19	-2.19393e+19	1.55395e+19	-1.41185e+19	1.57995e+19	5.0317e+18	PHPT1
ENSG00000054219	6.25438e+19	1.10314e+19	2.50894e+19	4.39683e+19	6.60167e+19	8.92447e+19	LY75
ENSG00000054267	1.92102e+19	2.77161e+19	1.51676e+19	1.82732e+19	6.76523e+19	3.23877e+19	ARID4B
ENSG00000054277	5.89133e+19	-1.67608e+19	2.40772e+19	-6.96129e+19	4.86348e+19	8.02512e+19	OPN3
ENSG00000054282	1.33641e+19	4.0523e+18	1.68704e+18	2.40202e+18	8.10174e+19	9.46631e+19	SDCCAG8
ENSG00000054523	1.51239e+19	-3.70769e+18	1.68527e+19	-2.20006e+19	2.78026e+19	1.98485e+19	KIF1B
ENSG00000054611	7.02664e+19	-4.10849e+19	2.20618e+18	-1.86227e+19	6.25653e+19	3.10855e+19	TBC1D22A
ENSG00000054965	6.31852e+19	3.36683e+19	2.30583e+18	1.46014e+19	1.44252e+19	4.82325e+18	FAM168A
ENSG00000054967	1.04724e+19	5.10532e+19	1.90291e+19	2.6829e+18	7.88476e+19	9.4253e+18	RELT
ENSG00000054983	5.24232e+19	-4.52246e+19	2.60071e+19	-1.73894e+19	8.2046e+18	3.59366e+19	GALC
ENSG00000055044	5.73723e+18	1.94948e+19	2.43523e+19	8.00533e+19	4.23402e+19	7.64052e+19	NOP58
ENSG00000055070	3.13426e+19	-1.84428e+19	1.21642e+19	-1.51616e+19	1.2948e+18	4.55787e+19	SZRD1
ENSG00000055130	4.14342e+19	-8.13979e+19	1.17692e+19	-6.91616e+19	4.89178e+19	8.03181e+19	CUL1
ENSG00000055208	1.79563e+19	-1.33491e+19	1.52637e+19	-8.74569e+19	3.81809e+18	7.36826e+19	TAB2
ENSG00000055211	3.58566e+19	6.80948e+19	1.2411e+18	5.48667e+19	5.83234e+19	8.59253e+19	GINM1
ENSG00000055332	2.55742e+19	9.75032e+19	1.33428e+19	7.30753e+19	4.6493e+18	7.94421e+19	EIF2AK2
ENSG00000055483	7.03159e+18	1.28332e+18	2.23396e+19	5.7446e+18	5.65657e+19	8.48548e+19	USP36
ENSG00000055609	1.05804e+19	-2.19059e+19	1.84924e+18	-1.18459e+19	9.05704e+19	9.76298e+19	KMT2C
ENSG00000055917	7.20789e+19	-2.00912e+19	2.27335e+19	-8.83769e+19	3.76821e+19	7.34151e+19	PUM2
ENSG00000055950	1.41988e+19	1.55104e+19	1.69556e+18	9.14762e+19	3.60316e+19	7.22626e+19	MRPL43
ENSG00000056050	4.83513e+19	6.36886e+19	2.62932e+18	2.42224e+19	1.5425e+18	1.37346e+19	HPF1
ENSG00000056097	1.66141e+19	2.82128e+19	1.53624e+19	1.83648e+19	6.62868e+19	3.19943e+19	ZFR
ENSG00000056558	1.898e+17	6.03977e+19	1.50999e+19	3.99987e+19	6337595200	2.46673e+19	TRAF1
ENSG00000056586	7.65303e+18	2.04797e+19	2.1195e+18	9.66252e+19	3.33918e+19	7.01282e+17	RC3H2
ENSG00000056972	6.75316e+19	-9.26221e+19	2.26105e+19	-4.09642e+18	6.82068e+19	8.97822e+18	TRAF3IP2
ENSG00000057252	4.9924e+18	-1.50336e+19	1.10045e+19	-1.36613e+19	1.71898e+19	5.26171e+19	SOAT1
ENSG00000057608	3.06818e+19	8780239159	1.3456e+18	6.52514e+19	9.94794e+19	9.98709e+19	GDI2
ENSG00000057657	3.12011e+19	2.9994e+18	1.24101e+19	2.4169e+18	1.56534e+19	1.3862e+18	PRDM1
ENSG00000057663	1.30262e+19	3.91376e+19	1.69041e+19	2.31527e+19	2.05981e+19	1.65703e+19	ATG5
ENSG00000057757	1.04934e+19	-1.33722e+19	1.87911e+19	-7.11623e+19	4.76698e+19	7.98367e+19	PITHD1
ENSG00000058063	4.96665e+19	-8.56628e+19	2.57594e+19	-3.32549e+19	7.39475e+19	9.18143e+19	ATP11B
ENSG00000058091	8.34496e+19	4.48648e+19	2.07072e+19	2.16663e+19	3.02635e+19	2.08603e+19	CDK14
ENSG00000058262	4.58972e+19	-2.82531e+19	1.11845e+19	-2.5261e+18	1.15338e+19	1.10751e+19	SEC61A1
ENSG00000058272	1.90885e+19	1.48366e+19	1.44916e+19	1.02381e+19	3.05925e+19	6.76011e+19	PPP1R12A
ENSG00000058799	8.42395e+19	-3.00038e+19	2.03588e+19	-1.47375e+19	1.4055e+18	4.76068e+19	YIPF1
ENSG00000059122	4.46368e+19	-4.57135e+19	2.91384e+19	-1.56884e+19	1.16685e+18	4.33563e+19	FLYWCH1
ENSG00000059377	5.49153e+19	-1.69229e+19	2.49674e+19	-6.77798e+18	4.979e+17	8.06787e+19	TBXAS1
ENSG00000059378	3.94142e+19	1.49572e+19	1.15709e+19	1.29266e+19	1.96128e+19	5.54921e+19	PARP12
ENSG00000059728	4.01609e+19	-3.89539e+19	1.33098e+19	-2.92671e+19	3.42566e+19	4.9121e+18	MXD1
ENSG00000059758	5.37391e+19	7.88369e+19	2.47558e+19	3.18459e+19	7.50137e+19	9.22719e+19	CDK17
ENSG00000059804	1.10566e+19	-2.49637e+19	1.96439e+19	-1.27081e+19	2.03797e+19	5.65445e+19	SLC2A3
ENSG00000060069	5.85873e+19	-1.38552e+19	2.58066e+19	-5.36885e+18	5.91347e+19	8.63238e+18	CTDP1
ENSG00000060138	4.54042e+19	2.70544e+18	1.3298e+18	2.03447e+19	4.19039e+19	2.50806e+19	YBX3
ENSG00000060237	2.64472e+19	-1.6965e+18	1.39205e+19	-1.21871e+19	2.22956e+19	5.88872e+19	WNK1
ENSG00000060339	1.16292e+19	-1.03763e+19	1.89657e+19	-5.47106e+19	5.84306e+18	8.59857e+19	CCAR1
ENSG00000060491	3.74891e+19	-5.70097e+18	1.19132e+19	-4.78541e+19	6.32265e+18	8.80984e+19	OGFR
ENSG00000060558	2.56407e+19	-1.8534e+17	1.3024e+18	-1.42306e+19	1.54718e+19	4.97364e+19	GNA15
ENSG00000060642	4.70638e+19	-4.38436e+19	2.64358e+19	-1.65849e+19	8.68276e+19	9.66899e+19	PIGV
ENSG00000060762	1.44133e+19	-1.85416e+19	1.72099e+19	-1.07737e+19	2.81313e+19	6.55153e+18	MPC1
ENSG00000060971	1.77923e+18	-1.5902e+18	1.57546e+18	-1.00936e+19	3.12803e+19	6.83206e+19	ACAA1
ENSG00000060982	1.54992e+19	-4.64299e+19	1.76865e+19	-2.62516e+18	8.66087e+19	9.28087e+19	BCAT1
ENSG00000061273	7.78901e+19	3.65171e+18	2.09162e+19	1.74588e+19	8.08317e+19	3.56321e+19	HDAC7
ENSG00000061794	9.77443e+19	3.81262e+19	1.92442e+19	1.98118e+19	4.7571e+18	2.70411e+19	MRPS35
ENSG00000061936	9.94436e+19	5.25598e+19	2.02256e+19	2.59867e+19	7.94966e+19	9.4383e+18	SFSWAP
ENSG00000061938	8.02089e+19	1.12187e+19	2.21685e+19	5.06064e+19	6.12812e+18	8.741e+17	TNK2
ENSG00000062194	2.0415e+18	1.88196e+19	1.4517e+18	1.29638e+19	1.94844e+19	5.53777e+19	GPBP1
ENSG00000062485	1.11556e+19	5.94977e+19	1.82124e+18	3.26688e+19	7.43904e+19	9.19493e+19	CS
ENSG00000062598	2.26791e+19	3.6336e+18	1.35676e+19	2.67814e+19	7.40316e+19	8.32535e+19	ELMO2
ENSG00000062650	1.13769e+19	-1.83665e+19	1.80728e+19	-1.01625e+19	3.0951e+18	6.7852e+18	WAPL
ENSG00000062716	2.25714e+17	-1.07673e+18	1.40243e+19	-7.67761e+19	4.42629e+19	7.77382e+19	VMP1
ENSG00000062725	1.04227e+17	1.96313e+19	1.90164e+19	1.03234e+19	3.01915e+19	6.7207e+18	APPBP2
ENSG00000063046	5.84022e+19	-2.3109e+18	2.38647e+18	-9.68334e+19	9.22859e+19	9.82542e+19	EIF4B
ENSG00000063177	8.77748e+19	2.32697e+19	9.42823e+19	2.46809e+19	1.35837e+19	1.2524e+18	RPL18
ENSG00000063180	5.08173e+19	-1.70299e+19	2.66006e+19	-6.40206e+19	5.22039e+19	8.19824e+18	CA11
ENSG00000063244	5.13165e+19	-1.97026e+19	2.55825e+18	-7.70161e+19	4.41205e+19	7.76248e+18	U2AF2
ENSG00000063245	8.7509e+18	-7.52733e+19	2.10925e+19	-3.56872e+19	3587288230	9.00285e+18	EPN1
ENSG00000063322	1.29685e+19	-2.93658e+19	1.77316e+19	-1.65612e+19	9.76966e+18	3.97389e+19	MED29
ENSG00000063854	3.06309e+19	-6.10616e+19	1.23922e+19	-4.92741e+19	6.22196e+19	8.77258e+19	HAGH
ENSG00000063978	9.01392e+19	-1.52452e+19	2.30295e+19	-6.61985e+19	5.07981e+19	8.14682e+19	RNF4
ENSG00000064012	1.86329e+19	4.2592e+18	1.48692e+19	2.86445e+19	4.17734e+19	5.68049e+19	CASP8
ENSG00000064102	5.03962e+19	-2.13034e+19	2.71654e+19	-7.84213e+19	4.32915e+19	7.713e+17	INTS13
ENSG00000064115	1.21159e+18	-6.67333e+19	1.79674e+19	-3.71414e+19	2038958365	6.03018e+19	TM7SF3
ENSG00000064225	9.40204e+19	1.25122e+19	2.04589e+19	6.11575e+19	5.40819e+19	8.32189e+19	ST3GAL6
ENSG00000064393	5.45273e+18	-7.42278e+19	2.59915e+19	-2.85585e+19	4.29219e+19	5.80025e+19	HIPK2
ENSG00000064419	1.25593e+19	-2.47493e+19	1.80543e+19	-1.37082e+19	1.7043e+18	5.24014e+18	TNPO3
ENSG00000064490	1.18866e+18	7.52519e+19	1.73813e+19	4.32948e+19	6.65053e+19	8.94929e+19	RFXANK
ENSG00000064601	9.03661e+19	-1.68255e+19	1.00121e+19	-1.68051e+19	9.28582e+19	3.86088e+19	CTSA
ENSG00000064607	5.43621e+19	-1.87859e+19	2.70118e+19	-6.95471e+19	4.8676e+18	8.02512e+19	SUGP2
ENSG00000064652	9.83864e+19	-3.35914e+19	1.99939e+19	-1.68009e+19	9.29407e+19	3.86088e+19	SNX24
ENSG00000064666	9.99941e+19	3.65922e+19	2.02624e+18	1.80591e+19	8.56688e+19	9.63237e+18	CNN2
ENSG00000064726	6.45989e+19	-1.69248e+19	2.43855e+19	-6.94052e+19	4.8765e+18	8.02868e+19	BTBD1
ENSG00000064932	3.86483e+19	2.34296e+18	1.18272e+19	1.98099e+19	4.75924e+19	2.70411e+19	SBNO2
ENSG00000064961	3.52392e+19	-1.04574e+18	1.24219e+19	-8.4185e+17	3.99872e+19	7.5077e+18	HMG20B
ENSG00000064995	1.48651e+19	-1.56954e+19	1.61854e+19	-9.69724e+19	3.32184e+19	7.00356e+19	TAF11
ENSG00000065000	3.34216e+19	-1.25997e+19	1.22744e+18	-1.0265e+18	3.04656e+17	6.74478e+19	AP3D1
ENSG00000065029	7.29206e+19	-2.27176e+18	2.20348e+19	-1.03099e+19	3.02547e+19	6.72241e+19	ZNF76
ENSG00000065060	7.34835e+19	-1.97162e+19	2.28218e+19	-8.63922e+19	9.31155e+19	9.84536e+19	BLTP3A
ENSG00000065135	2.39595e+18	7.52513e+19	1.50105e+19	5.01326e+19	6.16142e+19	8.74607e+19	GNAI3
ENSG00000065154	4.81942e+19	-4.57726e+19	2.73791e+19	-1.67181e+19	9.45619e+19	3.90503e+19	OAT
ENSG00000065243	6.69189e+18	-2.67223e+18	2.27938e+19	-1.17235e+19	2.41056e+19	6.09019e+19	PKN2
ENSG00000065268	5.30055e+19	-4.48579e+19	2.58347e+19	-1.73634e+19	8.62153e+19	9.66061e+19	WDR18
ENSG00000065413	7.97477e+19	3.67961e+19	2.20008e+19	1.67249e+19	9.44277e+19	3.90445e+19	ANKRD44
ENSG00000065427	2.93454e+19	8.48293e+19	1.2758e+18	6.6491e+17	9.46987e+18	9.89298e+18	KARS1
ENSG00000065457	4.93303e+19	-1.91068e+19	2.61642e+18	-7.30266e+19	4.65228e+19	7.94421e+19	ADAT1
ENSG00000065491	7.26216e+19	-9.30163e+19	2.17279e+19	-4.28096e+19	6.68581e+19	8.94929e+19	TBC1D22B
ENSG00000065518	7.51156e+19	1.01894e+19	1.03993e+19	9.79818e+19	3.27176e+19	6.94996e+19	NDUFB4
ENSG00000065526	1.51016e+19	-2.02822e+19	1.62751e+18	-1.24621e+19	2.12687e+19	5.77678e+19	SPEN
ENSG00000065548	2.5538e+17	3.59207e+19	1.32661e+19	2.70771e+19	6.77486e+19	7.90603e+19	ZC3H15
ENSG00000065559	7.68583e+19	5.08299e+19	2.13795e+18	2.37751e+18	8.12075e+19	9.4692e+18	MAP2K4
ENSG00000065600	1.10755e+19	1.86081e+18	1.80097e+19	1.03323e+18	3.01496e+19	6.71599e+19	PACC1
ENSG00000065613	1.50796e+19	1.07324e+19	1.67225e+19	6.41795e+19	5.21006e+19	8.196e+17	SLK
ENSG00000065615	2.23588e+19	2.77624e+19	1.46731e+19	1.89207e+19	5.84817e+19	3.00499e+19	CYB5R4
ENSG00000065802	6.70921e+19	2.98391e+19	2.25593e+19	1.3227e+18	1.85936e+19	5.42302e+19	ASB1
ENSG00000065809	6.22277e+19	-2.2935e+17	1.01404e+18	-2.26174e+19	2.37137e+19	1.78402e+19	FAM107B
ENSG00000065833	7.72675e+19	-3.91374e+19	2.15392e+19	-1.81703e+19	6.92125e+19	3.28684e+19	ME1
ENSG00000065882	2.14084e+19	5.34864e+19	1.40297e+19	3.81238e+19	7.03027e+19	9.04155e+19	TBC1D1
ENSG00000065883	9.18605e+19	-3.90286e+19	1.96448e+19	-1.98671e+19	4.69545e+19	2.69139e+19	CDK13
ENSG00000065911	1.35619e+19	2.36642e+19	9.30479e+19	2.54323e+18	7.99246e+19	9.45842e+19	MTHFD2
ENSG00000065923	5.3363e+18	2.14704e+19	2.56952e+19	8.35579e+19	4.03392e+19	7.53769e+19	SLC9A7
ENSG00000065970	6.77329e+19	5.39913e+19	2.24702e+19	2.4028e+18	8.10114e+19	9.46631e+19	FOXJ2
ENSG00000065978	9.06336e+19	-6.46668e+19	9.7987e+18	-6.59953e+19	5.09284e+19	8.15324e+19	YBX1
ENSG00000065989	2.89976e+19	-2.62246e+19	1.43968e+19	-1.82156e+19	6.85225e+19	3.26776e+19	PDE4A
ENSG00000066027	1.19831e+19	-3.88358e+19	1.75291e+19	-2.21551e+18	2.67252e+19	1.9391e+18	PPP2R5A
ENSG00000066044	1.6573e+17	1.36996e+19	1.54341e+19	8.8762e+18	3.74745e+19	7.32144e+19	ELAVL1
ENSG00000066084	4.75176e+19	4.22782e+19	2.70884e+19	1.56075e+19	9.87548e+19	9.97654e+19	DIP2B
ENSG00000066117	5.30604e+19	-3.13414e+19	2.58916e+19	-1.21049e+19	2.26092e+19	5.9232e+18	SMARCD1
ENSG00000066136	1.30626e+19	7.41985e+18	1.74309e+19	4.25672e+19	6.70347e+19	8.95371e+19	NFYC
ENSG00000066294	6.08271e+19	-7.85181e+19	1.12125e+19	-7.00275e+19	2509824662	9063255723	CD84
ENSG00000066322	3.72652e+19	8.96775e+19	1.20221e+18	7.45936e+19	4.55706e+19	7.87664e+19	ELOVL1
ENSG00000066336	1.09505e+19	-1.36168e+18	9.73064e+19	-1.39937e+19	8.8871e+18	9.72569e+19	SPI1
ENSG00000066379	1.32475e+19	3.62419e+17	1.69205e+19	2.14189e+19	3.22025e+19	2.18722e+18	POLR1H
ENSG00000066427	6.9692e+18	4.0036e+18	2.25754e+19	1.77344e+18	7.61567e+19	3.4496e+18	ATXN3
ENSG00000066455	8.35316e+19	-3.15845e+19	2.13517e+19	-1.47925e+19	8.82402e+19	9.72467e+19	GOLGA5
ENSG00000066583	1.29866e+19	2.8676e+17	1.73116e+19	1.65646e+17	9.76284e+19	3.9736e+18	ISOC1
ENSG00000066654	9.95631e+19	-1.03489e+19	1.96145e+19	-5.27617e+19	5.97765e+19	8.65747e+19	THUMPD1
ENSG00000066697	6.11735e+19	-1.46146e+19	1.07102e+19	-1.36455e+19	1.72394e+19	5.27074e+19	MSANTD3
ENSG00000066777	5.50671e+19	6.88325e+19	2.46156e+19	2.79629e+19	7.79762e+19	9.38429e+19	ARFGEF1
ENSG00000066926	4.67052e+19	1.32458e+18	2.73433e+21	4.84425e+19	6.28084e+19	8.79309e+19	FECH
ENSG00000067057	1.20556e+19	-1.50652e+19	1.93497e+19	-7.78576e+19	4.3623e+18	7.72959e+19	PFKP
ENSG00000067064	1.03231e+18	-7.88543e+19	1.92442e+19	-4.09756e+19	6.81985e+19	8.97822e+18	IDI1
ENSG00000067066	4.9746e+18	8.96242e+19	1.1076e+18	8.09173e+19	9.35508e+19	9.85798e+19	SP100
ENSG00000067082	2.81632e+19	6.01063e+19	8.68685e+18	6.91923e+18	4540915782	1553471189	KLF6
ENSG00000067167	5.21055e+19	4.96153e+19	1.18031e+19	4.20359e+18	6.74223e+19	8.95778e+19	TRAM1
ENSG00000067182	2.8937e+18	4.09846e+19	1.25917e+18	3.25489e+19	9.74034e+19	9.96405e+19	TNFRSF1A
ENSG00000067208	4.94686e+19	-4.13833e+19	2.59948e+19	-1.59199e+19	1.11388e+19	4.24647e+19	EVI5
ENSG00000067221	8.70766e+19	6.67554e+19	2.19199e+19	3.04542e+19	2.32355e+18	3.77043e+19	STOML1
ENSG00000067225	1.30758e+19	-2.3448e+18	9.70569e+19	-2.41591e+19	1.5696e+18	1.38796e+18	PKM
ENSG00000067248	6.45203e+18	1.49051e+19	2.29086e+19	6.50633e+19	5.15283e+18	8.18272e+19	DHX29
ENSG00000067334	8.94598e+19	5.10388e+18	2.0152e+18	2.53269e+19	8.0006e+17	9.45842e+19	DNTTIP2
ENSG00000067560	2.11798e+19	-4.44912e+19	8.35399e+19	-5.32574e+19	9.57527e+19	9.94347e+19	RHOA
ENSG00000067596	9.2278e+17	-2.24031e+18	2.00626e+19	-1.11666e+19	9.11088e+19	9.77724e+19	DHX8
ENSG00000067704	6.88996e+19	1.87929e+19	2.26888e+19	8.28291e+19	9.33987e+18	9.85219e+19	IARS2
ENSG00000067829	8.22319e+19	9.71081e+19	2.05461e+19	4.72634e+19	6.36474e+17	8.82963e+19	IDH3G
ENSG00000067900	1.59584e+19	-2.23366e+19	1.59178e+19	-1.40324e+18	1.60544e+19	5.07286e+21	ROCK1
ENSG00000067955	9.55338e+19	5.59339e+19	1.91919e+19	2.91445e+19	7.70711e+19	9.33257e+19	CBFB
ENSG00000068001	7.00478e+19	-1.39342e+19	2.30356e+19	-6.04898e+19	5.45247e+19	8.3371e+18	HYAL2
ENSG00000068028	5.75107e+19	2.28452e+19	2.42072e+19	9.43738e+19	3.45304e+19	7.09827e+19	RASSF1
ENSG00000068079	8.40988e+19	2.02253e+19	1.01531e+18	1.99204e+19	4.6367e+18	2.67423e+18	IFI35
ENSG00000068097	4.2818e+18	2.79902e+16	2.78433e+19	1.00527e+19	3.14764e+19	6.85417e+19	HEATR6
ENSG00000068120	9.51393e+19	-2.34838e+19	1.98569e+19	-1.18265e+19	2.36947e+19	6.066e+17	COASY
ENSG00000068305	1.62913e+18	-1.30128e+19	1.56989e+18	-8.28898e+19	4.07162e+19	7.5551e+18	MEF2A
ENSG00000068308	1.33896e+18	1.76666e+18	1.6937e+18	1.04307e+19	2.96914e+19	6.69216e+19	OTUD5
ENSG00000068323	1.91721e+18	-2.10831e+19	1.45339e+19	-1.45061e+19	1.46888e+19	4.85818e+19	TFE3
ENSG00000068366	1.93152e+19	-1.1772e+18	1.49858e+19	-7.8554e+18	9.93732e+19	9.98189e+19	ACSL4
ENSG00000068394	8.96155e+19	1.3309e+18	1.9903e+18	6.68697e+19	5.03689e+19	8.11186e+19	GPKOW
ENSG00000068400	5.55846e+19	1.99576e+19	2.58578e+21	7.71819e+19	4.40222e+19	7.76089e+19	GRIPAP1
ENSG00000068438	4.01566e+18	1.99665e+19	2.84995e+19	7.00593e+19	4.83557e+19	8.0005e+18	FTSJ1
ENSG00000068650	5.11698e+19	-6.68407e+19	2.6215e+18	-2.54971e+19	1.07812e+19	1.06794e+19	ATP11A
ENSG00000068697	6.52091e+19	-1.82307e+19	1.03808e+19	-1.75619e+19	7.90553e+19	3.52666e+19	LAPTM4A
ENSG00000068724	7.03342e+19	-3.6234e+18	2.20315e+19	-1.64465e+19	1.00042e+19	4.01899e+19	TTC7A
ENSG00000068745	7.96323e+19	8.91382e+19	2.07131e+19	4.30347e+19	6.66943e+19	8.94929e+19	IP6K2
ENSG00000068784	5.24558e+19	-2.53099e+19	2.52111e+19	-1.00392e+19	3.15418e+19	6.85957e+19	SRBD1
ENSG00000068796	8.06268e+19	-2.62487e+19	2.0669e+18	-1.26995e+19	8.98944e+19	9.74418e+19	KIF2A
ENSG00000068878	5.71702e+19	-2.24314e+19	2.41624e+19	-9.28362e+19	3.5322e+18	7.16582e+18	PSME4
ENSG00000068903	1.82766e+19	1.16601e+19	1.544e+16	7.55191e+19	4.50134e+19	7.83979e+19	SIRT2
ENSG00000068912	2.4032e+18	7.58647e+19	1.33757e+17	5.67182e+19	5.70591e+19	8.52027e+19	ERLEC1
ENSG00000069275	3.17312e+19	1.96522e+19	1.24813e+19	1.57453e+19	1.15364e+19	4.31364e+19	NUCKS1
ENSG00000069329	2.83598e+19	2.34702e+19	1.27785e+19	1.83669e+19	8.54273e+19	9.63174e+19	VPS35
ENSG00000069345	1.32001e+19	-3.86699e+19	1.71112e+19	-2.25991e+19	8.21208e+18	9.49413e+19	DNAJA2
ENSG00000069399	5.21042e+19	-2.90004e+19	1.04455e+19	-2.77637e+19	5.49696e+19	6.93791e+19	BCL3
ENSG00000069424	1.15832e+19	-3.1691e+18	1.76999e+19	-1.79046e+19	7.33803e+19	3.39966e+19	KCNAB2
ENSG00000069482	4.13962e+19	-3.82981e+19	1.61497e+19	-2.37145e+19	1.77183e+19	1.51339e+19	GAL
ENSG00000069509	4.79811e+18	-3.21871e+19	2.62547e+19	-1.22596e+19	2.20215e+19	5.85959e+18	FUNDC1
ENSG00000069849	7.38456e+19	-1.96254e+19	9.54511e+19	-2.05607e+19	3.97756e+19	2.4208e+18	ATP1B3
ENSG00000069956	1.14514e+21	-2.9726e+18	1.81295e+19	-1.63965e+19	1.01079e+18	4.04315e+19	MAPK6
ENSG00000069974	6.72031e+19	-9.52659e+19	2.30323e+19	-4.13619e+19	6.79153e+18	8.96708e+19	RAB27A
ENSG00000069998	6.75777e+19	6.08263e+19	2.3018e+18	2.64256e+19	7.91583e+19	9.42957e+19	HDHD5
ENSG00000070010	1.0205e+18	-4.0044e+18	1.97412e+19	-2.02845e+19	9.83816e+19	9.97654e+19	UFD1
ENSG00000070081	1.79272e+19	4.2197e+18	1.53897e+19	2.7419e+18	6.10845e+19	7.36641e+19	NUCB2
ENSG00000070190	4.0341e+18	1.039e+17	1.16291e+18	8.93451e+19	9.28808e+19	9.84536e+19	DAPP1
ENSG00000070214	1.70669e+19	-3.45437e+19	1.62217e+19	-2.12948e+19	3.32147e+19	2.22344e+19	SLC44A1
ENSG00000070367	1.32406e+19	-2.62499e+19	1.72323e+19	-1.5233e+18	1.27685e+19	4.52783e+19	EXOC5
ENSG00000070413	1.69288e+19	-8.6746e+18	1.534e+17	-5.65487e+19	5.71742e+19	8.52903e+19	DGCR2
ENSG00000070423	1.03119e+19	1.77823e+19	1.92955e+19	9.21578e+19	3.56749e+18	7.19648e+19	RNF126
ENSG00000070444	9.44701e+19	-6.14388e+19	1.96681e+19	-3.12378e+19	9.7508e+18	9.96405e+19	MNT
ENSG00000070495	6.02312e+19	-1.67961e+19	2.40474e+19	-6.98456e+19	4.84892e+19	8.01576e+19	JMJD6
ENSG00000070501	1.38009e+19	-9.85956e+19	1.64237e+19	-6.00327e+19	5.48288e+19	8.35022e+19	POLB
ENSG00000070540	2.46615e+19	-7.51468e+19	1.35787e+19	-5.53417e+19	5.79978e+19	8.57716e+19	WIPI1
ENSG00000070614	9.94924e+19	5337594832	1.9105e+18	2.79382e+19	9.97771e+19	9.99308e+19	NDST1
ENSG00000070756	1.50128e+19	-2.33529e+19	8.84876e+19	-2.63911e+18	8.31235e+19	8.99006e+19	PABPC1
ENSG00000070759	5.06791e+19	-4.29566e+19	2.66516e+19	-1.61178e+19	8.71953e+19	9.69038e+19	TESK2
ENSG00000070770	8.96613e+19	-1.79047e+19	2.01234e+19	-8.89746e+19	9.29102e+19	9.84536e+19	CSNK2A2
ENSG00000070814	7.71374e+18	-1.857e+17	2.11864e+19	-8.76508e+19	3.80754e+19	7.35984e+19	TCOF1
ENSG00000070831	5.21547e+16	2.19481e+19	1.09585e+19	2.00285e+19	4.51934e+19	2.62716e+18	CDC42
ENSG00000070961	6.35567e+19	-2.68202e+19	2.38473e+19	-1.12467e+19	2.6073e+18	6.32083e+19	ATP2B1
ENSG00000071051	7.74917e+19	3.49843e+19	2.09954e+19	1.66628e+19	9.56579e+19	3.92541e+19	NCK2
ENSG00000071054	2.50656e+19	-5.51127e+19	1.37275e+19	-4.01476e+19	5950610932	2.38759e+19	MAP4K4
ENSG00000071082	1.82306e+19	2.55174e+19	8.65338e+19	2.94884e+19	3.18969e+19	4.72278e+19	RPL31
ENSG00000071127	2.71303e+19	-1.15107e+19	1.3199e+18	-8.72092e+19	275961	256249685	WDR1
ENSG00000071205	2.07521e+19	-6.81042e+19	1.47664e+19	-4.61212e+19	6.44647e+19	8.84551e+18	ARHGAP10
ENSG00000071242	1.12289e+19	-2.31383e+18	1.87678e+19	-1.23288e+19	2.17622e+19	5.83575e+19	RPS6KA2
ENSG00000071462	1.00877e+19	5.49097e+19	1.8795e+18	2.9215e+18	3.48354e+19	4.96101e+19	BUD23
ENSG00000071537	9.195e+17	-1.87455e+19	2.05891e+19	-9.10456e+19	3.62582e+19	7.23132e+19	SEL1L
ENSG00000071553	1.89719e+19	-1.87118e+19	8.594e+17	-2.17731e+19	2.94578e+19	2.05006e+19	ATP6AP1
ENSG00000071626	6.14074e+19	-3.15719e+19	2.34724e+18	-1.34506e+19	1.78605e+21	5.35369e+19	DAZAP1
ENSG00000071655	1.73486e+19	1.74041e+19	1.51604e+19	1.14799e+19	2.50971e+19	6.20743e+19	MBD3
ENSG00000071859	3.36869e+19	1.21472e+19	1.24479e+19	9.75843e+19	3.29142e+19	6.96654e+19	FAM50A
ENSG00000071889	7.48377e+19	1.79889e+19	2.15315e+19	8.35471e+19	4.03453e+19	7.53769e+19	FAM3A
ENSG00000071894	4.87637e+19	-3.9288e+18	2.91358e+19	-1.34844e+19	1.77516e+19	5.35137e+19	CPSF1
ENSG00000071994	1.60899e+19	1.5389e+18	1.55682e+19	9.8849e+18	3.22913e+19	6.91348e+19	PDCD2
ENSG00000072042	1.90056e+19	-3.7376e+18	1.45364e+19	-2.5712e+18	1.01346e+19	1.02836e+19	RDH11
ENSG00000072062	1.20313e+19	-1.46981e+19	1.79523e+19	-8.18732e+19	4.12939e+19	7.5872e+17	PRKACA
ENSG00000072110	7.08786e+19	-7.82379e+19	9.84075e+18	-7.9504e+18	4.2659e+18	7.66824e+19	ACTN1
ENSG00000072121	9.48356e+19	-3.79749e+19	1.94132e+19	-1.95614e+19	5.0449e+17	2.81294e+19	ZFYVE26
ENSG00000072135	1.98771e+19	-7.08345e+18	1.43883e+19	-4.92306e+21	6.22503e+19	8.77258e+19	PTPN18
ENSG00000072210	1.04802e+19	-2.27458e+19	1.84607e+19	-1.23212e+19	2.17905e+19	5.83691e+19	ALDH3A2
ENSG00000072274	3.87177e+19	-6.84623e+19	1.36698e+19	-5.00829e+19	549150783	4759306786	TFRC
ENSG00000072310	2.38818e+19	1.38106e+19	1.33107e+19	1.03756e+19	2.99474e+19	6.70311e+19	SREBF1
ENSG00000072364	1.70624e+19	-6.82884e+19	1.51122e+19	-4.51877e+19	6.51358e+19	8.88712e+19	AFF4
ENSG00000072401	2.98373e+19	-2.63982e+19	1.25987e+19	-2.09532e+19	8.34033e+19	9.5401e+18	UBE2D1
ENSG00000072501	6.27866e+19	-4.02256e+19	2.34447e+19	-1.71576e+19	8.63771e+19	9.66061e+19	SMC1A
ENSG00000072506	4.58952e+19	5.21635e+19	2.65629e+19	1.96378e+19	8.44315e+19	9.59529e+19	HSD17B10
ENSG00000072518	2.20019e+19	1.14154e+19	1.42395e+19	8.01671e+19	4.22744e+19	7.63845e+19	MARK2
ENSG00000072609	1.28699e+19	-1.78893e+19	1.71586e+19	-1.04259e+19	2.9714e+18	6.69216e+19	CHFR
ENSG00000072778	1.33096e+19	1.29489e+19	1.72725e+19	7.49681e+19	9.4024e+18	9.8631e+18	ACADVL
ENSG00000072786	1.83784e+19	-4.64419e+19	1.48916e+19	-3.11867e+19	7.55142e+19	9.25511e+19	STK10
ENSG00000072803	6.5349e+18	-4.41237e+19	2.32054e+19	-1.90144e+18	5.72441e+19	2.97928e+18	FBXW11
ENSG00000072849	1.1202e+18	-7.98933e+19	1.82119e+19	-4.38688e+19	6.60887e+19	8.92746e+19	DERL2
ENSG00000072864	1.11419e+19	4.02181e+19	1.91019e+19	2.10545e+19	3.52522e+19	2.28515e+18	NDE1
ENSG00000072958	1.66458e+19	-1.46827e+19	1.57721e+19	-9.30927e+19	3.51891e+19	7.1545e+18	AP1M1
ENSG00000073008	1.24184e+19	4.90976e+19	1.88853e+19	2.59977e+19	9.32849e+19	9.73448e+18	PVR
ENSG00000073050	4.65173e+19	-1.22141e+19	2.67359e+19	-4.56841e+19	6.47785e+19	8.8607e+18	XRCC1
ENSG00000073060	1.53963e+19	-2.0937e+18	1.65418e+19	-1.2657e+18	2.05621e+19	5.68033e+19	SCARB1
ENSG00000073169	5.21972e+19	4.41685e+19	2.57667e+19	1.71417e+19	8.63896e+19	9.66061e+19	SELENOO
ENSG00000073331	1.0241e+18	-3.36201e+18	1.86657e+19	-1.80117e+19	8.57061e+19	9.63323e+19	ALPK1
ENSG00000073417	7.83388e+19	-1.31938e+19	2.16419e+19	-6.09642e+19	5.42099e+19	8.32422e+19	PDE8A
ENSG00000073578	1.65602e+19	-2.02682e+19	1.5614e+18	-1.29807e+19	1.94262e+19	5.5353e+18	SDHA
ENSG00000073614	1.9779e+18	-8.90899e+19	1.51967e+19	-5.86244e+19	5.57711e+19	8.42856e+19	KDM5A
ENSG00000073737	840000000000000	-1.34511e+19	2.28956e+19	-5.87495e+19	4229833075	9164638329	DHRS9
ENSG00000073803	1.62306e+19	-2.54481e+19	1.74472e+19	-1.45858e+18	1.44681e+19	4.83012e+19	MAP3K13
ENSG00000073921	3.81234e+19	-8.47464e+19	1.14666e+19	-7.39071e+19	9.41084e+19	9.8631e+18	PICALM
ENSG00000073969	1.04791e+19	-1.91602e+19	1.89318e+19	-1.01206e+19	3.11507e+17	6.8152e+18	NSF
ENSG00000074071	9.27495e+18	-1.59748e+19	1.95157e+19	-8.18564e+19	4.13035e+18	7.5872e+17	MRPS34
ENSG00000074201	2.41469e+19	2.71409e+19	1.39159e+19	1.95035e+19	5.11348e+19	2.8285e+18	CLNS1A
ENSG00000074319	2.4812e+18	1.13256e+19	1.41995e+19	7.97605e+19	4.251e+16	7.65801e+19	TSG101
ENSG00000074356	4.49404e+18	6.60199e+19	2.71629e+19	2.43052e+19	8.07965e+19	9.46587e+18	NCBP3
ENSG00000074370	4.55254e+19	-2.49505e+19	2.99738e+19	-8.3241e+18	4.05177e+19	7.54882e+18	ATP2A3
ENSG00000074416	1.28481e+19	1.40276e+19	8.987e+17	1.56088e+18	1.18553e+19	4.37091e+19	MGLL
ENSG00000074603	4.75503e+19	-2.41477e+19	2.66155e+19	-9.07277e+19	3.6426e+17	7.23338e+19	DPP8
ENSG00000074660	1.45321e+19	-1.54795e+19	1.75549e+19	-8.81776e+19	3.77898e+18	7.3499e+18	SCARF1
ENSG00000074695	9.38573e+19	-1.11491e+19	1.98512e+19	-5.61632e+19	5.74367e+19	8.53215e+19	LMAN1
ENSG00000074696	5.8504e+18	-4.17514e+19	2.45946e+18	-1.69758e+19	8.95863e+19	3.79851e+19	HACD3
ENSG00000074755	5.14021e+19	-2.77873e+18	2.5882e+18	-1.07361e+19	2.82997e+18	6.56254e+18	ZZEF1
ENSG00000074800	8.42411e+19	-1.40902e+19	9.89525e+19	-1.42394e+19	1.54465e+19	4.97299e+18	ENO1
ENSG00000074842	3.76563e+18	-4.8089e+18	1.1706e+18	-4.10807e+19	3989805217	1.65183e+19	MYDGF
ENSG00000074964	1.37283e+19	1.65876e+19	1.69547e+19	9.78346e+19	3.27903e+19	6.95239e+17	ARHGEF10L
ENSG00000075089	4.35921e+19	2.19265e+19	2.77546e+19	7.90012e+19	4.29521e+19	7.67846e+19	ACTR6
ENSG00000075142	2.55204e+19	4.40822e+18	1.31961e+19	3.34054e+19	8361660056	1.74761e+19	SRI
ENSG00000075151	9.82263e+19	-2.02023e+19	2.00449e+18	-1.00785e+19	3.13526e+19	6.84095e+19	EIF4G3
ENSG00000075188	4.23403e+19	-1.22331e+19	2.84405e+19	-4.30128e+19	6.67103e+19	8.94929e+19	NUP37
ENSG00000075239	1.5631e+18	1.53707e+19	1.65097e+19	9.3101e+18	3.51849e+19	7.1545e+18	ACAT1
ENSG00000075292	6.53027e+19	3.04552e+19	2.34703e+19	1.29761e+18	8.96756e+19	9.73782e+19	ZNF638
ENSG00000075303	5.99641e+19	-3.0943e+18	2.38563e+19	-1.29705e+18	1.94612e+19	5.53677e+19	SLC25A40
ENSG00000075391	1.12461e+18	-1.57946e+18	1.86449e+19	-8.47125e+19	3.96925e+19	7.48916e+19	RASAL2
ENSG00000075399	1.17171e+19	2.44953e+18	1.83814e+19	1.33261e+19	1.82659e+18	5.39428e+19	VPS9D1
ENSG00000075407	6.21138e+19	-1.35073e+19	2.35118e+19	-5.7449e+18	5.65636e+19	8.48548e+19	ZNF37A
ENSG00000075413	1.87392e+19	2.74022e+19	1.46412e+21	1.87158e+18	8.51537e+19	9.62264e+19	MARK3
ENSG00000075415	4.52246e+19	-2.34487e+19	1.10728e+19	-2.11769e+18	3.42017e+19	2.2526e+18	SLC25A3
ENSG00000075420	2.70046e+19	1.4976e+18	1.34512e+19	1.11336e+19	2.65555e+19	6.36487e+19	FNDC3B
ENSG00000075426	1.87964e+19	1.02526e+19	1.48634e+19	6.89791e+19	4.90326e+19	8.03198e+19	FOSL2
ENSG00000075539	4.13493e+19	-2.24038e+19	2.92239e+19	-7.66626e+18	9.38892e+19	9.86158e+19	FRYL
ENSG00000075568	1.25307e+19	-1.63231e+19	1.73454e+19	-9.41061e+19	3.46674e+19	7.11827e+19	TMEM131
ENSG00000075618	3.43881e+18	7.8807e+18	1.37047e+19	5.75037e+19	8904768137	1653742654	FSCN1
ENSG00000075624	2.24608e+19	-9.38632e+21	9.26893e+19	-1.01266e+19	4.20825e-05	0.0911789	ACTB
ENSG00000075651	1.05398e+19	8.73975e+19	1.87781e+19	4.65423e+19	6.41629e+19	8.83973e+19	PLD1
ENSG00000075785	6.53546e+19	-4.73865e+19	9.81248e+19	-4.8292e+18	6.29153e+19	8.79732e+19	RAB7A
ENSG00000075856	9.1855e+18	-1.3319e+18	2.0201e+18	-6.59323e+19	5.09689e+19	8.15324e+19	SART3
ENSG00000075914	6.6611e+18	1.84044e+19	2.28928e+19	8.03937e+19	4.21433e+19	7.62616e+19	EXOSC7
ENSG00000075975	6.79094e+19	-1.16673e+19	2.2777e+17	-5.12242e+19	6.08482e+18	8.72077e+19	MKRN2
ENSG00000076043	7.50746e+19	-1.88846e+19	2.20535e+19	-8.56308e+19	9.3176e+18	9.84536e+19	REXO2
ENSG00000076053	9.60989e+19	1.66176e+19	1.95162e+19	8.51478e+19	3.94504e+19	7.4661e+17	RBM7
ENSG00000076067	4.55973e+18	1.48643e+19	2.88276e+19	5.15627e+18	6.06115e+19	8.70901e+19	RBMS2
ENSG00000076108	2.30029e+19	9.82805e+19	1.38374e+19	7.10255e+18	4.77546e+19	7.98604e+19	BAZ2A
ENSG00000076201	6.5028e+18	-1.73086e+19	2.44318e+19	-7.08448e+19	4.78667e+19	7.99639e+19	PTPN23
ENSG00000076513	1.52067e+19	2.02427e+19	1.63028e+19	1.24167e+19	2.14358e+19	5.80073e+19	ANKRD13A
ENSG00000076641	1.286e+17	-3.13981e+19	1.75783e+19	-1.78619e+19	7.40686e+19	3.40287e+19	PAG1
ENSG00000076662	7.25331e+19	2.31301e+19	2.23815e+19	1.03345e+19	3.01395e+19	6.71599e+19	ICAM3
ENSG00000076685	1.13537e+17	-2.42922e+19	1.81546e+19	-1.33808e+19	8.93555e+19	9.73045e+19	NT5C2
ENSG00000076716	1.68125e+19	-6.67173e+19	1.57315e+19	-4.241e+17	2225231140	1.01439e+19	GPC4
ENSG00000076928	8.69334e+19	2.41978e+19	2.01057e+18	1.20353e+19	9.04203e+19	9.76137e+19	ARHGEF1
ENSG00000076944	2.4176e+18	2.95083e+19	1.49762e+19	1.97035e+19	8.438e+17	9.59529e+19	STXBP2
ENSG00000076984	9.65295e+19	2.71313e+19	1.90254e+19	1.42606e+19	8.86602e+19	9.72569e+19	MAP2K7
ENSG00000077097	4.10128e+19	2.25213e+18	2.89414e+19	7.78169e+19	9.37974e+19	9.85847e+19	TOP2B
ENSG00000077147	1.44848e+19	2.80646e+19	1.64453e+19	1.70655e+19	8.64495e+19	9.66061e+19	TM9SF3
ENSG00000077150	1.83367e+19	3.79066e+19	1.49109e+19	2.5422e+18	1.10156e+18	1.0801e+17	NFKB2
ENSG00000077232	6.00362e+19	3.81861e+19	2.49343e+19	1.53147e+18	8.78282e+19	9.71875e+19	DNAJC10
ENSG00000077235	6.63561e+19	-3.43921e+19	2.31384e+19	-1.48636e+19	1.37184e+19	4.68572e+19	GTF3C1
ENSG00000077238	3.59547e+19	2.43892e+19	1.22813e+19	1.98588e+19	4.70468e+19	2.69431e+19	IL4R
ENSG00000077254	7.50061e+19	7.0555e+18	2.16402e+19	3.26038e+19	7.44396e+19	9.19629e+19	USP33
ENSG00000077312	7.77419e+19	1.38658e+19	2.11482e+19	6.55649e+19	5.1205e+18	8.1653e+17	SNRPA
ENSG00000077380	7.93343e+19	-1.47101e+19	2.14752e+19	-6.84978e+19	9.45389e+18	9.88583e+19	DYNC1I2
ENSG00000077420	6.44369e+18	-4.04633e+19	2.47145e+19	-1.63723e+19	1.01583e+19	4.05086e+19	APBB1IP
ENSG00000077463	5.97925e+18	2.13781e+18	2.42818e+19	8.80417e+18	3.78634e+19	7.35536e+19	SIRT6
ENSG00000077549	3.10906e+19	5.64221e+19	1.28169e+19	4.40216e+19	6.59781e+19	8.92447e+19	CAPZB
ENSG00000077585	1.74932e+19	-2.90128e+19	1.52565e+19	-1.90167e+19	5.7214e+18	2.97928e+18	GPR137B
ENSG00000077713	4.72994e+19	7.51079e+19	2.69625e+19	2.78565e+19	7.80579e+19	9.3889e+18	SLC25A43
ENSG00000077721	4.02668e+19	1.42192e+19	1.14118e+19	1.246e+17	2.12763e+19	5.77678e+19	UBE2A
ENSG00000077984	2.28082e+19	3.92073e+19	1.54768e+19	2.53329e+19	1.12996e+19	1.09607e+19	CST7
ENSG00000078061	5.19229e+18	2.05476e+19	2.55158e+19	8.0529e+18	4.20653e+19	7.6239e+16	ARAF
ENSG00000078081	2.40815e+19	3.10019e+18	1.5349e+18	2.0198e+18	4.34039e+19	2.56245e+19	LAMP3
ENSG00000078124	6.11384e+19	-2.20031e+19	2.35328e+19	-9.34996e+18	9.25507e+19	9.83679e+19	ACER3
ENSG00000078140	2.3921e+17	-5.36468e+19	1.36348e+18	-3.93456e+19	6.93983e+19	9.0291e+18	UBE2K
ENSG00000078142	4.48867e+19	-1.40585e+19	2.76434e+19	-5.08568e+19	9.5944e+18	9.94488e+19	PIK3C3
ENSG00000078304	1.55851e+19	-2.26416e+18	1.64312e+19	-1.37797e+18	1.68214e+19	5.21158e+19	PPP2R5C
ENSG00000078369	5.53577e+19	1.17213e+19	1.0625e+18	1.10318e+18	2.6995e+17	6.42269e+19	GNB1
ENSG00000078403	4.85893e+19	-7.95354e+19	2.6398e+18	-3.01293e+19	7.63191e+19	9.28978e+19	MLLT10
ENSG00000078618	1.49309e+19	-3.05225e+19	1.61596e+19	-1.88882e+19	5.89159e+19	3.01064e+19	NRDC
ENSG00000078668	1.42427e+19	-4.12113e+19	1.62868e+19	-2.53035e+19	8.00241e+19	9.45842e+19	VDAC3
ENSG00000078674	8.96039e+19	-4.42752e+19	2.01854e+19	-2.19343e+19	2.82763e+19	1.99778e+19	PCM1
ENSG00000078747	4.21294e+19	7.10217e+19	2.84037e+19	2.50044e+19	9.80051e+19	9.97654e+19	ITCH
ENSG00000078804	1.08535e+18	-4.91443e+19	1.88514e+19	-2.60693e+19	9.13587e+19	9.637e+16	TP53INP2
ENSG00000078808	3.68447e+19	-3.2955e+18	1.22936e+18	-2.68066e+19	7.34767e+19	8.30606e+19	SDF4
ENSG00000078902	2.75881e+19	-1.00905e+19	1.2893e+18	-7.82631e+19	4.33844e+19	7.713e+17	TOLLIP
ENSG00000078967	8.383e+17	-3.5091e+18	2.23098e+19	-1.5729e+18	1.15742e+19	4.31364e+19	UBE2D4
ENSG00000079215	3.1771e+18	1.74851e+19	1.2529e+18	1.39557e+19	8.8901e+18	9.72569e+19	SLC1A3
ENSG00000079246	1.80343e+19	-2.66461e+19	1.5239e+18	-1.74854e+19	8.03698e+19	3.56011e+19	XRCC5
ENSG00000079257	1.15327e+19	-3.46393e+19	1.7965e+17	-1.92816e+19	5.38352e+19	2.90702e+19	LXN
ENSG00000079263	1.02044e+19	-4.00656e+19	1.94083e+19	-2.06435e+19	3.89841e+19	2.39885e+19	SP140
ENSG00000079277	1.36557e+19	-1.98929e+19	1.73728e+19	-1.14506e+19	9.90864e+19	9.97654e+19	MKNK1
ENSG00000079308	9.53728e+19	-3.0158e+16	2.13128e+19	-1.41501e+18	1.57064e+19	5.01926e+19	TNS1
ENSG00000079313	4.55961e+19	-4.41681e+19	2.71868e+19	-1.62462e+19	8.70942e+19	9.6821e+18	REXO1
ENSG00000079332	1.31197e+19	1.46217e+19	1.67949e+19	8.70606e+19	3.8397e+18	7.38191e+19	SAR1A
ENSG00000079432	6.60494e+19	1.00106e+19	2.33067e+19	4.29517e+19	6.67547e+19	8.94929e+19	CIC
ENSG00000079459	1.05458e+19	5.57911e+18	1.87723e+18	2.97198e+19	7.66315e+19	9.31037e+19	FDFT1
ENSG00000079785	1.28644e+19	3.56853e+19	1.72011e+19	2.0746e+18	3.80239e+19	2.37193e+19	DDX1
ENSG00000079805	2.51941e+19	-5901403231	1.30394e+19	-4.52583e+19	9.96389e+19	9.9912e+18	DNM2
ENSG00000079950	2.21725e+19	-5.0004e+18	1.40356e+19	-3.56264e+19	7.21643e+19	9.12294e+19	STX7
ENSG00000079999	4.4883e+18	7.89422e+19	1.15299e+19	6.84671e+19	4.93551e+19	8.04636e+19	KEAP1
ENSG00000080189	2.46995e+19	4.00804e+19	1.35582e+18	2.95617e+19	3.11485e+19	4.68669e+19	SLC35C2
ENSG00000080345	5.79144e+19	-8.42349e+19	2.40702e+19	-3.49955e+19	7.26373e+19	9.13535e+19	RIF1
ENSG00000080371	2.32853e+19	6.72461e+19	1.37138e+19	4.90353e+18	6.23884e+19	8.77569e+18	RAB21
ENSG00000080503	7.87712e+19	-1.0003e+18	2.16081e+19	-4.62926e+19	6.43417e+18	8.84492e+19	SMARCA2
ENSG00000080546	6.8282e+18	-1.04018e+19	2.24007e+19	-4.64351e+19	6.42396e+18	8.84485e+19	SESN1
ENSG00000080802	5.88686e+19	2.99014e+18	2.4142e+18	1.23856e+19	2.15508e+19	5.81246e+19	CNOT4
ENSG00000080815	2.17923e+19	-1.85473e+19	1.38002e+19	-1.34398e+18	1.78953e+19	5.35369e+19	PSEN1
ENSG00000080822	1.13926e+19	1.25736e+18	1.94751e+19	6.45623e+19	5.18523e+19	8.18272e+19	CLDND1
ENSG00000080824	1.16324e+19	-1.19112e+19	9.01469e+19	-1.32131e+19	1.86399e+18	5.42302e+19	HSP90AA1
ENSG00000080845	2.59381e+19	9.00721e+19	1.45502e+18	6.19045e+19	5.35887e+19	8.29348e+19	DLGAP4
ENSG00000081019	9.99207e+19	1.26578e+19	1.92065e+19	6.59039e+19	9.47454e+19	9.89628e+19	RSBN1
ENSG00000081041	1.4978e+18	-2.03309e+19	1.65939e+19	-1.2252e+18	2.20501e+19	5.85959e+18	CXCL2
ENSG00000081087	2.12487e+19	-2.17029e+19	1.41263e+19	-1.53635e+19	1.24453e+19	4.4792e+18	OSTM1
ENSG00000081154	2.38848e+19	7.74186e+19	1.41944e+19	5.45415e+19	5.85468e+19	8.60914e+19	PCNP
ENSG00000081177	5.36345e+19	5.44141e+19	2.59829e+19	2.09423e+19	3.62396e+18	2.32647e+19	EXD2
ENSG00000081237	5.75927e+19	-4.27224e+19	1.03183e+19	-4.14045e+19	3466231136	1.46532e+19	PTPRC
ENSG00000081721	4.92684e+19	3.97708e+19	2.67034e+19	1.48935e+16	1.36394e+19	4.67501e+18	DUSP12
ENSG00000081791	5.3523e+18	-1088856196	2.50105e+19	-4353593254	9.99653e+19	9.99806e+19	DELE1
ENSG00000081870	1.00457e+19	2.81881e+19	1.90696e+19	1.47817e+19	1.39362e+18	4.73279e+19	IFT25
ENSG00000082014	7.34261e+19	-7.20099e+19	2.25618e+19	-3.19167e+19	7.496e+17	9.22501e+18	SMARCD3
ENSG00000082074	5.01955e+19	-2.91731e+19	1.08308e+19	-2.69353e+19	7.06988e+19	8.16016e+19	FYB1
ENSG00000082146	5.56365e+19	1.89172e+19	2.45464e+19	7.7067e+18	4.40902e+19	7.76248e+18	STRADB
ENSG00000082153	8.92775e+18	8.58181e+19	2.04031e+19	4.20614e+19	6.74037e+19	8.95778e+19	BZW1
ENSG00000082212	1.23665e+19	-1.39613e+19	1.76267e+19	-7.92051e+19	4.28331e+19	7.67286e+19	ME2
ENSG00000082213	7.84752e+19	3.50293e+19	2.12249e+21	1.65038e+19	9.88643e+18	3.99887e+19	C5orf22
ENSG00000082258	4.61606e+19	5.34265e+19	2.72952e+19	1.95736e+19	8.44817e+19	9.59529e+19	CCNT2
ENSG00000082397	1.33077e+19	-6.38252e+19	1.68863e+19	-3.7797e+18	7.05453e+18	9.05803e+19	EPB41L3
ENSG00000082515	4.9336e+17	2.62517e+19	2.64925e+19	9.90909e+19	3.2173e+18	6.9018e+18	MRPL22
ENSG00000082641	5.77889e+19	-1.90932e+19	1.03616e+19	-1.8427e+18	6.53734e+19	3.18536e+19	NFE2L1
ENSG00000082701	6.71807e+19	-2.83989e+19	2.25014e+19	-1.2621e+18	2.06914e+19	5.71101e+19	GSK3B
ENSG00000082781	3.23042e+19	-5.13023e+19	1.35124e+19	-3.79668e+19	1466465391	4.72816e+19	ITGB5
ENSG00000082805	7.90054e+18	-2.71831e+19	2.1825e+18	-1.24551e+19	2.12945e+19	5.77689e+19	ERC1
ENSG00000082898	1.38676e+19	2.49052e+19	1.66008e+19	1.50024e+19	8.80745e+19	9.72428e+19	XPO1
ENSG00000082996	1.11489e+19	-1.39907e+19	8.97016e+19	-1.5597e+18	1.18832e+19	4.37594e+19	RNF13
ENSG00000083097	5.53128e+18	2.67829e+19	2.63021e+19	1.01828e+19	3.08543e+19	6.77774e+19	DOP1A
ENSG00000083099	1.4108e+18	-1.43671e+19	1.63498e+19	-8.78734e+19	3.79546e+19	7.3561e+18	LYRM2
ENSG00000083168	8.29443e+19	2.17412e+19	2.10055e+18	1.03502e+19	3.00657e+19	6.70721e+19	KAT6A
ENSG00000083223	1.03949e+19	-3.46517e+19	1.90608e+18	-1.81795e+19	6.90712e+19	3.28684e+19	TUT7
ENSG00000083290	5.97048e+19	1.27076e+18	2.41349e+19	5.26525e+19	5.98524e+19	8.66082e+19	ULK2
ENSG00000083312	1.59406e+19	-2.50223e+19	1.58722e+19	-1.57649e+19	1.14913e+19	4.31338e+19	TNPO1
ENSG00000083444	1.10245e+19	-4.35931e+19	1.92291e+19	-2.26704e+19	2.33875e+19	1.77178e+19	PLOD1
ENSG00000083457	6.94472e+19	-7.87055e+19	2.30524e+19	-3.4142e+17	7.32788e+19	9.16225e+19	ITGAE
ENSG00000083520	4.03206e+19	-1.68526e+19	2.95724e+18	-5.69874e+19	5.68763e+19	8.5148e+18	DIS3
ENSG00000083544	4.17195e+19	-2.77745e+19	2.81427e+19	-9.86916e+19	3.23684e+19	6.91833e+19	TDRD3
ENSG00000083642	4.41529e+19	-2.83964e+19	2.78667e+19	-1.01901e+19	3.08198e+19	6.77472e+19	PDS5B
ENSG00000083799	1.63217e+19	1.90019e+19	1.63714e+19	1.16068e+19	2.45774e+19	6.14199e+19	CYLD
ENSG00000083845	4.00571e+19	1.75649e+19	1.15922e+19	1.51523e+19	1.29713e+19	4.55996e+18	RPS5
ENSG00000083896	8.76392e+19	1.70251e+19	2.05495e+19	8.28495e+19	4.0739e+17	7.55553e+19	YTHDC1
ENSG00000083937	3.80294e+19	-1.38478e+19	1.31756e+19	-1.05101e+18	2.93253e+19	6.67651e+19	CHMP2B
ENSG00000084070	5.34084e+19	2.15109e+19	1.06332e+19	2.023e+17	4.30732e+18	2.5494e+18	SMAP2
ENSG00000084072	4.17768e+19	1.53978e+19	2.84591e+19	5.41051e+18	5.88472e+18	8.62124e+19	PPIE
ENSG00000084073	5.95856e+19	-2.95583e+19	2.39691e+17	-1.23318e+19	2.17507e+19	5.83575e+19	ZMPSTE24
ENSG00000084090	2.91015e+19	-1.54584e+18	1.35164e+19	-1.14368e+19	2.52755e+18	6.22313e+19	STARD7
ENSG00000084093	1.559e+17	634403352	1.70945e+19	3.71115e+19	9.97039e+19	9.99126e+19	REST
ENSG00000084112	9.16501e+19	-3.03987e+19	2.00538e+19	-1.51586e+19	1.29556e+19	4.55787e+19	SSH1
ENSG00000084207	5.80146e+19	2.73035e+19	1.04069e+19	2.6236e+18	8.70067e+19	9.3017e+17	GSTP1
ENSG00000084234	8.57186e+19	-4.61362e+19	1.00988e+19	-4.56849e+18	4912561517	3041109510	APLP2
ENSG00000084463	2.05627e+19	-4.4885e+18	1.42552e+19	-3.14867e+19	7.52862e+19	9.24176e+19	WBP11
ENSG00000084623	2.92515e+19	1.10911e+19	1.25495e+19	8.83791e+19	3.76809e+19	7.34151e+19	EIF3I
ENSG00000084652	1.55352e+19	-1.72411e+19	1.59522e+19	-1.08079e+19	2.79789e+19	6.53477e+19	TXLNA
ENSG00000084676	2.23333e+19	5.12561e+19	1.36364e+19	3.75877e+18	7.07009e+19	9.06132e+19	NCOA1
ENSG00000084733	6.73852e+19	2.55936e+19	1.03234e+18	2.47918e+19	1.31686e+19	1.22106e+19	RAB10
ENSG00000084754	2.00754e+19	-9.38709e+19	1.46966e+19	-6.38724e+19	5.23002e+19	8.20346e+19	HADHA
ENSG00000085063	7.52774e+19	-1.23077e+19	1.08497e+19	-1.13439e+19	2.56632e+19	6.27364e+19	CD59
ENSG00000085117	5.46826e+19	9.25392e+19	1.22618e+19	7.54696e+19	4.50432e+19	7.84035e+19	CD82
ENSG00000085224	1.53615e+19	5.5465e+18	1.66165e+19	3.33795e+19	7.38534e+19	9.18048e+19	ATRX
ENSG00000085231	1.03481e+19	4.03594e+19	1.91339e+19	2.10931e+19	3.49176e+19	2.2782e+18	AK6
ENSG00000085265	6.67617e+19	1.86254e+19	2.41029e+19	7.72745e+19	4.39674e+19	7.75754e+19	FCN1
ENSG00000085365	5.91152e+19	3.88642e+19	2.37862e+19	1.6339e+18	1.0228e+17	4.06326e+19	SCAMP1
ENSG00000085377	4.31647e+18	-6.58989e+19	2.88699e+19	-2.28262e+19	8.19443e+19	9.49312e+19	PREP
ENSG00000085415	4.21222e+19	2.89532e+19	2.85514e+19	1.01407e+19	3.10548e+19	6.80114e+19	SEH1L
ENSG00000085449	1.8627e+18	-1.14276e+19	1.52611e+19	-7.48805e+19	4.53975e+19	7.86415e+19	WDFY1
ENSG00000085491	1.49108e+19	2622144203	1.79483e+19	1460940131	9.99883e+19	9.99883e+19	SLC25A24
ENSG00000085511	1.08006e+19	1.53178e+19	1.96774e+19	7.78447e+19	4.36306e+18	7.72959e+19	MAP3K4
ENSG00000085514	2.45243e+19	1.85914e+19	9.35291e+19	1.98776e+19	8.42438e+19	9.58824e+19	PILRA
ENSG00000085662	9.67528e+19	-2.90326e+19	1.00626e+19	-2.8852e+18	3.9117e+18	5.4098e+18	AKR1B1
ENSG00000085719	8.66036e+19	2.02053e+19	2.01528e+19	1.0026e+17	3.16053e+19	6.85957e+19	CPNE3
ENSG00000085733	8.66608e+19	-2.19834e+19	2.12213e+19	-1.03591e+19	3.00243e+19	6.70721e+19	CTTN
ENSG00000085760	7.02189e+19	3.66558e+19	2.36016e+18	1.55311e+19	9.87608e+19	9.97654e+19	MTIF2
ENSG00000085832	1.36298e+19	2.75167e+19	1.68197e+19	1.63598e+19	1.01844e+18	4.05629e+19	EPS15
ENSG00000085871	1.06531e+19	1.49915e+17	1.88773e+19	7.94153e+19	4.27106e+18	7.67286e+19	MGST2
ENSG00000085872	4.96237e+18	-3.55491e+18	2.65047e+19	-1.34124e+19	1.79843e+18	5.36477e+19	CHERP
ENSG00000085982	4.88239e+19	-4.89993e+19	2.61974e+17	-1.87038e+19	6.14306e+19	3.08051e+19	USP40
ENSG00000086061	1.00741e+19	3.20716e+19	9.39606e+19	3.4133e+18	6418089176	1.42868e+19	DNAJA1
ENSG00000086062	5.03251e+19	-5.01637e+19	1.0952e+18	-4.58031e+19	4642828645	2901767903	B4GALT1
ENSG00000086065	8.23483e+19	2.04465e+19	9.32125e+19	2.19354e+19	8.26374e+19	9.51078e+19	CHMP5
ENSG00000086102	9.86957e+19	8.15515e+19	1.91099e+19	4.2675e+18	6.69561e+19	8.95371e+19	NFX1
ENSG00000086232	1.1939e+18	-3.25421e+19	1.74837e+19	-1.86128e+19	6.27044e+19	3.10855e+19	EIF2AK1
ENSG00000086300	3.51312e+19	4.57656e+19	8.1552e+18	5.61183e+19	5.74673e+19	8.53215e+19	SNX10
ENSG00000086475	4.15362e+19	-5.25075e+19	2.90667e+19	-1.80645e+19	8.56646e+19	9.63237e+18	SEPHS1
ENSG00000086504	1.33391e+19	-5.58472e+19	1.66901e+19	-3.34613e+19	9.73307e+19	9.96405e+19	MRPL28
ENSG00000086589	1.20535e+18	3.16477e+19	1.74398e+19	1.81468e+19	6.95737e+19	3.29204e+19	RBM22
ENSG00000086598	2.17416e+18	-2.42854e+18	1.46342e+19	-1.6595e+18	8.68197e+18	9.66899e+19	TMED2
ENSG00000086666	2.31377e+19	2.86376e+19	1.40011e+19	2.04538e+19	4.08174e+19	2.46345e+19	ZFAND6
ENSG00000086758	6.1167e+18	-6.4201e+18	2.32658e+19	-2.75946e+19	7.82589e+19	9.39731e+19	HUWE1
ENSG00000087074	5.82259e+19	1.88123e+19	1.08864e+18	1.72805e+18	8.39788e+19	3.64521e+18	PPP1R15A
ENSG00000087076	8.99321e+19	-2.82504e+19	2.03259e+18	-1.38987e+19	1.64567e+19	5.14613e+19	HSD17B14
ENSG00000087077	1.65577e+19	1.48375e+19	1.5546e+18	9.54427e+19	3.39868e+19	7.0557e+18	TRIP6
ENSG00000087086	1.95284e+19	-2.32868e+19	9.18286e+19	-2.5359e+17	1.1216e+18	1.08975e+19	FTL
ENSG00000087087	3.99628e+19	-2.75117e+19	2.87158e+19	-9.58069e+19	3.38028e+18	7.03629e+19	SRRT
ENSG00000087111	1.19326e+19	1.78416e+19	1.77779e+19	1.00358e+19	3.15581e+19	6.85957e+19	PIGS
ENSG00000087152	8.15401e+19	2.81815e+19	2.09077e+19	1.3479e+18	1.7769e+18	5.35137e+19	ATXN7L3
ENSG00000087157	7.77023e+19	3.7946e+18	2.124e+17	1.78654e+19	7.40125e+19	3.40287e+19	PGS1
ENSG00000087191	1.22649e+19	4.98962e+19	1.80908e+19	2.75809e+19	7.82695e+19	9.39731e+19	PSMC5
ENSG00000087245	1.29241e+18	-1.49035e+18	1.82765e+19	-8.15444e+19	4.14818e+19	7.59279e+19	MMP2
ENSG00000087253	8.88325e+19	-2.96743e+19	2.06444e+19	-1.4374e+18	8.85706e+19	9.72569e+19	LPCAT2
ENSG00000087263	8.4328e+18	9.0381e+18	2.06151e+19	4.38421e+19	6.61081e+19	8.92746e+19	OGFOD1
ENSG00000087266	3.57623e+19	4.59277e+19	1.2293e+18	3.73609e+19	7.08695e+19	9.06421e+19	SH3BP2
ENSG00000087274	1.61913e+19	-3.22267e+19	1.64043e+19	-1.96453e+19	4.94689e+19	2.79121e+19	ADD1
ENSG00000087302	4.61377e+19	1.37643e+19	1.09579e+19	1.25611e+18	2.09074e+19	5.73169e+19	RTRAF
ENSG00000087365	5.7119e+18	-1.31587e+19	1.05176e+19	-1.25111e+19	2.10893e+19	5.75779e+19	SF3B2
ENSG00000087460	1.16501e+19	-4.41393e+19	9.43745e+19	-4.67703e+19	291057150	1970699453	GNAS
ENSG00000087470	7.57172e+18	-1.49825e+19	2.17231e+19	-6.89704e+19	4.90381e+19	8.03198e+19	DNM1L
ENSG00000087502	6.99904e+19	-2.07289e+16	2.2175e+18	-9.34786e+18	3.49898e+19	7.13662e+19	ERGIC2
ENSG00000087842	8.48728e+19	9.92334e+19	2.14181e+19	4.63315e+19	6.43138e+19	8.84485e+19	PIR
ENSG00000087995	4.05897e+19	2.92073e+19	2.86812e+19	1.01834e+19	3.08514e+18	6.77774e+19	METTL2A
ENSG00000088038	4.35048e+19	9.6366e+18	2.80091e+19	3.44053e+19	7.30807e+19	9.15621e+19	CNOT3
ENSG00000088205	8.12645e+19	-2.32347e+19	2.08666e+19	-1.11349e+19	2.65499e+19	6.36487e+19	DDX18
ENSG00000088247	1.69455e+21	-6.04509e+19	1.58451e+19	-3.81512e+19	7.02823e+18	9.04155e+19	KHSRP
ENSG00000088256	1.33698e+19	2.57903e+19	1.91653e+19	1.34568e+19	1.78407e+19	5.35137e+19	GNA11
ENSG00000088298	2.69468e+19	-5.20309e+19	1.35929e+19	-3.8278e+17	7.01883e+18	9.03815e+19	EDEM2
ENSG00000088356	6.67638e+19	5.32826e+19	2.26536e+19	2.35206e+19	8.14049e+19	9.47586e+19	PDRG1
ENSG00000088448	1.22346e+19	2.78981e+19	1.82835e+19	1.52586e+18	1.27044e+19	4.51744e+19	ANKRD10
ENSG00000088682	5.55336e+19	-4.0506e+18	2.44305e+19	-1.65801e+19	9.7316e+18	3.97333e+19	COQ9
ENSG00000088827	6.81011e+19	-3.98573e+19	1.165e+17	-3.42123e+18	7.32258e+19	9.16225e+19	SIGLEC1
ENSG00000088832	6.60867e+19	2.21912e+18	9.8975e+18	2.24211e+18	2.49545e+19	1.85693e+19	FKBP1A
ENSG00000088833	9.98677e+19	-1.24357e+19	1.98886e+19	-6.25267e+19	5.31796e+19	8.26164e+19	NSFL1C
ENSG00000088854	5.55655e+19	-1.74712e+19	2.43614e+19	-7.1717e+18	4.73269e+19	7.96624e+19	DNAAF9
ENSG00000088888	6.24782e+19	-2.15232e+19	2.45628e+19	-8.76253e+19	3.80892e+19	7.35984e+19	MAVS
ENSG00000088930	1.74919e+19	-6009672800	1.49604e+19	-4.01706e+19	9.96795e+19	9.9912e+18	XRN2
ENSG00000088986	2.0565e+18	4.49787e+18	9.33493e+19	4.81833e+19	6.29925e+19	8.79732e+19	DYNLL1
ENSG00000089006	1.80027e+18	-7.57468e+19	1.48973e+18	-5.08459e+19	6.11132e+19	8.72853e+19	SNX5
ENSG00000089009	6.85108e+19	7.93458e+19	1.12913e+19	7.02718e+19	4.82231e+19	8.0005e+18	RPL6
ENSG00000089022	7.907e+17	-4.39531e+19	2.12916e+19	-2.06434e+19	3.89852e+19	2.39885e+19	MAPKAPK5
ENSG00000089041	1.08266e+19	1.50446e+18	9.3701e+17	1.6056e+18	8.7244e+18	9.69378e+19	P2RX7
ENSG00000089053	8.8185e+18	-2.70662e+19	2.12007e+19	-1.27667e+19	8.98413e+19	9.74418e+19	ANAPC5
ENSG00000089057	5.58605e+19	-4.02648e+19	2.46284e+19	-1.63489e+19	1.02071e+19	4.06036e+18	SLC23A2
ENSG00000089060	1.95828e+19	-1.62997e+19	1.43565e+18	-1.13535e+18	2.5623e+17	6.27364e+19	SLC8B1
ENSG00000089063	3.43437e+19	-4.25942e+19	1.17343e+19	-3.62989e+19	7.16613e+18	9.0994e+18	TMEM230
ENSG00000089094	7.32706e+18	2.92464e+19	2.16255e+19	1.35241e+19	1.76246e+18	5.33713e+18	KDM2B
ENSG00000089127	1.64264e+18	1.26369e+18	1.08059e+19	1.16945e+19	2.42223e+19	6.0978e+18	OAS1
ENSG00000089154	4.0269e+18	-7.36554e+19	2.91646e+19	-2.52551e+19	8.00615e+19	9.45897e+19	GCN1
ENSG00000089157	4.67318e+19	2.4095e+17	1.16727e+19	2.06422e+19	3.89971e+19	2.39885e+19	RPLP0
ENSG00000089159	4.44683e+19	-2.97207e+19	1.16896e+19	-2.54249e+19	1.10065e+19	1.0801e+17	PXN
ENSG00000089177	6.44337e+19	-4.82788e+19	2.35087e+19	-2.05366e+19	4.00083e+19	2.42588e+18	KIF16B
ENSG00000089220	6.34356e+19	-9.24113e+18	1.06841e+19	-8.6494e+18	51772708	4206532539	PEBP1
ENSG00000089234	4.67462e+19	5.247e+16	2.6498e+18	1.98015e+19	9.84202e+19	9.97654e+19	BRAP
ENSG00000089248	4.30917e+19	-8.19486e+19	1.25015e+19	-6.5551e+18	5.12139e+18	8.1653e+17	ERP29
ENSG00000089280	2.30698e+19	-5.11402e+19	1.38061e+18	-3.70418e+19	7.11071e+19	9.06979e+19	FUS
ENSG00000089289	1.74333e+19	1.42843e+19	1.52071e+19	9.39317e+19	3.47568e+18	7.12429e+19	IGBP1
ENSG00000089327	4.29121e+19	-4.81075e+19	1.31501e+19	-3.65833e+19	7.1449e+18	9.09175e+19	FXYD5
ENSG00000089351	7.26453e+19	2.41955e+18	1.28776e+19	1.87888e+19	6.02604e+19	3.04582e+19	GRAMD1A
ENSG00000089486	6.18223e+19	1.55383e+19	2.45295e+19	6.33453e+19	9.49492e+19	9.90323e+18	CDIP1
ENSG00000089639	1.61595e+18	-3.11931e+19	1.54242e+19	-2.02235e+19	4.314e+17	2.5494e+18	GMIP
ENSG00000089692	1.33702e+19	1.894e+16	1.85021e+19	1.02367e+19	3.05993e+19	6.76011e+19	LAG3
ENSG00000089693	3.57209e+19	2.33941e+19	1.18117e+18	1.98059e+19	4.76373e+19	2.7043e+18	MLF2
ENSG00000089737	3.62745e+19	1.59594e+19	1.18108e+19	1.35125e+19	1.76616e+19	5.33955e+19	DDX24
ENSG00000089818	4.66037e+19	-6.4007e+18	2.71e+16	-2.36188e+19	1.81825e+19	1.53456e+19	NECAP1
ENSG00000089820	4.29912e+19	-1.11446e+19	2.79198e+19	-3.99166e+19	6.89771e+19	9.01208e+19	ARHGAP4
ENSG00000089876	4.26573e+19	-7.85753e+19	2.75407e+19	-2.85306e+19	7.7541e+18	9.35964e+19	DHX32
ENSG00000089902	5.50295e+19	-2.27851e+19	2.53138e+19	-9.00107e+19	3.68063e+19	7.26544e+19	RCOR1
ENSG00000089916	4.24364e+19	2.05325e+19	2.80086e+18	7.33078e+19	4.63511e+19	7.93265e+18	GPATCH2L
ENSG00000090013	4.46955e+19	1.47271e+19	1.14901e+19	1.28172e+19	1.9994e+18	5.59452e+19	BLVRB
ENSG00000090020	1.24733e+19	-5.17834e+19	1.73768e+19	-2.98003e+19	2.88218e+19	4.44993e+19	SLC9A1
ENSG00000090054	7.00509e+19	-1.92047e+19	2.20151e+19	-8.72342e+19	9.30485e+19	9.84536e+19	SPTLC1
ENSG00000090060	1.9872e+17	1.11937e+19	1.46231e+19	7.65481e+19	4.43985e+19	7.78501e+19	PAPOLA
ENSG00000090061	1.69745e+19	-6.58059e+19	1.54839e+19	-4.24996e+19	6.70839e+18	8.95371e+19	CCNK
ENSG00000090104	8.16435e+19	-5.58486e+19	2.31419e+19	-2.41331e+19	1.58082e+19	1.39232e+19	RGS1
ENSG00000090238	1.47752e+19	9.35151e+19	1.7627e+18	5.30522e+19	5.9575e+18	8.65604e+18	YPEL3
ENSG00000090263	1.06198e+19	2.10297e+19	1.90422e+19	1.10437e+19	2.69431e+19	6.41646e+19	MRPS33
ENSG00000090266	2.15239e+19	2.01061e+19	1.41003e+18	1.42594e+19	1.53886e+19	4.96787e+19	NDUFB2
ENSG00000090273	7.18954e+19	2.13934e+19	2.20845e+19	9.68705e+19	9.22829e+19	9.82542e+19	NUDC
ENSG00000090316	8.85359e+18	-5.28586e+19	2.07704e+19	-2.5449e+18	1.0931e+18	1.07981e+19	MAEA
ENSG00000090339	3.32191e+19	7.57766e+19	8.36554e+19	9.05819e+19	3.65032e+19	7.23607e+19	ICAM1
ENSG00000090372	1.02846e+19	-2.15122e+19	1.93541e+19	-1.1115e+18	2.66352e+18	6.3744e+18	STRN4
ENSG00000090376	8.88675e+19	8.26889e+19	1.98944e+18	4.15639e+19	6.77674e+18	8.96112e+19	IRAK3
ENSG00000090382	2.67838e+18	-5.2477e+18	1.03565e+19	-5.06705e+19	404024417	3698815085	LYZ
ENSG00000090432	6.70415e+18	-8.63259e+18	2.3378e+18	-3.69261e+19	7.11933e+19	9.07366e+19	MUL1
ENSG00000090470	7.45292e+19	8.232e+17	2.16117e+19	3.80905e+19	9.69616e+19	9.96405e+19	PDCD7
ENSG00000090487	4.19497e+19	6.13514e+19	1.11906e+19	5.48241e+19	9.56279e+19	9.94347e+19	SPG21
ENSG00000090520	8.20455e+19	-1.27624e+19	2.08933e+19	-6.10838e+19	5.41307e+19	8.32189e+19	DNAJB11
ENSG00000090581	5.53341e+19	-1.6183e+18	1.03137e+19	-1.56908e+19	1.1663e+18	4.33563e+19	GNPTG
ENSG00000090615	4.8611e+18	-3.61821e+19	2.69479e+19	-1.34267e+19	1.79378e+19	5.35826e+19	GOLGA3
ENSG00000090621	3.24745e+19	-1.39307e+19	1.24054e+19	-1.12295e+19	2.61459e+19	6.32248e+18	PABPC4
ENSG00000090674	1.09209e+18	-2.21869e+19	1.88993e+19	-1.17395e+19	2.40415e+19	6.08794e+19	MCOLN1
ENSG00000090686	6.2971e+18	-1.43773e+19	2.33611e+19	-6.15436e+19	5.38267e+19	8.31646e+19	USP48
ENSG00000090776	4.54378e+19	-5.43824e+19	3.00886e+19	-1.80741e+19	9.8558e+18	9.97654e+19	EFNB1
ENSG00000090857	5.61513e+19	-6.29627e+19	2.5163e+18	-2.50219e+19	8.02418e+19	9.4622e+18	PDPR
ENSG00000090861	1.97081e+17	-1.06391e+19	1.46515e+19	-7.26145e+19	4.6775e+16	7.94954e+19	AARS1
ENSG00000090863	3.04614e+19	-1.41117e+19	1.24761e+19	-1.13109e+19	2.58016e+19	6.29297e+19	GLG1
ENSG00000090905	9.67859e+19	7.93057e+19	2.07094e+19	3.82945e+19	1284319256	4.30866e+19	TNRC6A
ENSG00000090924	5.26156e+19	-2.1624e+18	2.64534e+19	-8.17439e+19	4.13677e+19	7.5872e+17	PLEKHG2
ENSG00000090989	1.25144e+19	8.21223e+19	1.82646e+19	4.49626e+19	6.5298e+18	8.89432e+19	EXOC1
ENSG00000091039	1.68939e+19	-1.93431e+19	1.57039e+19	-1.23174e+19	2.18048e+19	5.83736e+19	OSBPL8
ENSG00000091073	6.0774e+18	1.74388e+19	1.0021e+17	1.74022e+19	8.18203e+19	3.59103e+19	DTX2
ENSG00000091140	1.15468e+19	1.0049e+18	1.81964e+21	5.5225e+18	5.80777e+17	8.57716e+19	DLD
ENSG00000091164	3.12226e+19	8.61853e+19	1.24431e+19	6.92636e+19	4.88538e+19	8.03181e+19	TXNL1
ENSG00000091317	1.16652e+18	-8.69377e+19	9.0289e+18	-9.62882e+19	3.35607e+19	7.0188e+18	CMTM6
ENSG00000091436	5.66862e+19	3.38904e+19	2.58576e+19	1.31066e+19	1.89974e+19	5.46144e+19	MAP3K20
ENSG00000091483	7.01867e+19	-1.4348e+18	2.36957e+19	-6.0551e+18	5.4484e+17	8.33481e+19	FH
ENSG00000091527	6.0704e+18	1.98895e+19	1.03805e+19	1.91603e+19	5.53607e+19	2.93751e+18	CDV3
ENSG00000091542	1.83653e+19	-3.34237e+19	1.48335e+19	-2.25326e+19	2.42428e+19	1.81333e+19	ALKBH5
ENSG00000091640	2.00958e+19	2.623e+17	1.424e+17	1.842e+17	6.54758e+18	3.18668e+19	SPAG7
ENSG00000091732	4.11553e+18	-1.24223e+19	2.9181e+18	-4.25696e+18	6.70329e+19	8.95371e+19	ZC3HC1
ENSG00000091947	7.68026e+19	1.50434e+19	2.11113e+19	7.12576e+19	4.76108e+19	7.98293e+19	TMEM101
ENSG00000092010	1.87945e+19	1.27281e+19	8.80203e+19	1.44604e+19	1.48167e+19	4.87143e+19	PSME1
ENSG00000092020	8.44253e+19	1.35834e+19	2.09828e+19	6.47359e+19	5.174e+17	8.18272e+19	PPP2R3C
ENSG00000092068	1.54486e+19	-5.30321e+19	1.66113e+19	-3.19254e+19	1.41026e+19	2.62656e+19	SLC7A8
ENSG00000092108	1.02922e+19	-2.77837e+17	1.88046e+19	-1.47749e+19	1.39544e+19	4.73399e+19	SCFD1
ENSG00000092148	9.32615e+19	-3.73172e+18	1.97405e+19	-1.89038e+19	5.8707e+18	3.00515e+19	HECTD1
ENSG00000092199	3.89774e+19	-8.41858e+19	1.13472e+19	-7.41909e+19	4.58143e+19	7.89055e+19	HNRNPC
ENSG00000092201	1.17361e+19	1.64821e+19	1.75311e+19	9.40161e+19	9.25096e+19	9.83679e+19	SUPT16H
ENSG00000092203	1.55371e+19	7.85653e+19	1.70108e+19	4.61856e+19	6.44184e+19	8.84551e+18	TOX4
ENSG00000092330	1.21796e+19	-1.36077e+19	1.73704e+19	-7.83384e+19	4.33402e+19	7.713e+17	TINF2
ENSG00000092531	1.40057e+18	-1.36527e+19	1.66678e+19	-8.19106e+19	4.12726e+19	7.5872e+17	SNAP23
ENSG00000092820	1.09776e+19	1.76718e+17	1.7996e+18	9.81986e+19	3.26107e+19	6.94681e+19	EZR
ENSG00000092841	8.96049e+19	-8.3721e+18	1.00883e+18	-8.29878e+19	4.06608e+19	7.55455e+19	MYL6
ENSG00000092871	1.34749e+19	3.88111e+19	1.65629e+19	2.34326e+19	1.91161e+19	1.57684e+19	RFFL
ENSG00000092929	2.03995e+19	-1.38884e+18	1.4746e+18	-9.41841e+19	3.46274e+19	7.11597e+19	UNC13D
ENSG00000092931	8.93173e+19	1.17042e+19	2.07542e+19	5.63946e+19	5.72791e+19	8.53053e+19	MFSD11
ENSG00000092964	6.26832e+19	-1.85455e+19	2.37558e+19	-7.80673e+19	4.34995e+19	7.71899e+19	DPYSL2
ENSG00000093000	1.32997e+19	-1.60034e+19	1.83266e+19	-8.73232e+19	3.82537e+19	7.36826e+19	NUP50
ENSG00000093010	4.12372e+19	-7.14145e+19	1.17435e+19	-6.08122e+19	5.43107e+19	8.32986e+18	COMT
ENSG00000093072	1.69108e+19	2.73707e+19	1.70975e+18	1.60086e+19	1.09409e+18	4.21551e+19	ADA2
ENSG00000093144	5.56178e+19	-1.23671e+18	2.46509e+19	-5.0169e+18	6.15885e+19	8.74607e+19	ECHDC1
ENSG00000093167	2.66287e+19	2.36372e+19	1.28179e+19	1.84409e+19	6.51707e+19	3.17787e+19	LRRFIP2
ENSG00000093183	1.47897e+19	1.54332e+19	1.67544e+19	9.21141e+19	3.56977e+18	7.19648e+19	SEC22C
ENSG00000094631	4.74916e+19	-1.81318e+19	2.6805e+18	-6.76434e+19	4.98765e+19	8.06787e+19	HDAC6
ENSG00000094880	4.32743e+18	1.43859e+19	2.85084e+19	5.0462e+18	6.13826e+19	8.74547e+19	CDC23
ENSG00000095015	7.68515e+19	3.50165e+19	2.43669e+19	1.43705e+19	1.50704e+19	4.91754e+19	MAP3K1
ENSG00000095059	4.03074e+19	2.97201e+16	2.83049e+19	1.05e+16	2.93719e+19	6.679e+17	DHPS
ENSG00000095139	1.52456e+19	-1.1731e+18	1.63053e+19	-7.19459e+19	4.71858e+19	7.95535e+19	ARCN1
ENSG00000095209	5.23081e+19	2.84008e+19	1.14787e+19	2.47421e+19	1.33533e+19	1.23466e+19	TMEM38B
ENSG00000095261	4.69145e+19	-3.26081e+19	2.66505e+19	-1.22355e+19	2.21122e+19	5.86234e+19	PSMD5
ENSG00000095319	4.82441e+19	2.34722e+19	2.72313e+19	8.61955e+19	3.88712e+19	7.42035e+19	NUP188
ENSG00000095321	7.43488e+19	-1.75392e+19	2.27414e+19	-7.71244e+19	9.93846e+19	9.98189e+19	CRAT
ENSG00000095380	1.52466e+19	2.04668e+19	1.58351e+19	1.29249e+19	1.96186e+19	5.54921e+19	NANS
ENSG00000095383	3.29256e+19	-6.28009e+18	1.30889e+18	-4.79803e+19	1602367951	1183567236	TBC1D2
ENSG00000095397	4.41564e+19	-5.20817e+19	2.91622e+19	-1.78593e+18	7.41102e+19	3.40287e+19	WHRN
ENSG00000095485	7.92365e+19	-1.8508e+17	2.1963e+18	-8.42691e+19	3.99401e+19	7.50537e+19	CWF19L1
ENSG00000095585	8.00358e+19	-1.5886e+18	2.25564e+19	-7.04278e+19	4.8126e+17	7.99639e+19	BLNK
ENSG00000095739	1.05525e+19	2.96806e+18	2.17791e+19	1.3628e+18	8.916e+17	9.72836e+17	BAMBI
ENSG00000095787	3.36498e+19	1.40961e+19	1.22789e+19	1.148e+17	2.50971e+19	6.20743e+19	WAC
ENSG00000095794	2.04687e+19	2.80459e+19	1.46687e+19	1.91196e+19	5.58811e+19	2.9491e+18	CREM
ENSG00000095906	4.47131e+19	2.77425e+19	2.92792e+19	9.47516e+18	3.43376e+19	7.09206e+19	NUBP2
ENSG00000095951	6.83909e+19	-5.22107e+18	2.26125e+19	-2.30893e+19	8.17398e+19	9.48935e+19	HIVEP1
ENSG00000095970	1.06663e+19	-5.64735e+19	2.05265e+19	-2.75125e+19	5.93677e+19	7.25357e+19	TREM2
ENSG00000096060	9.4571e+17	-1.61489e+18	1.99794e+19	-8.0828e+18	4.1893e+18	7.61406e+19	FKBP5
ENSG00000096063	4.05129e+19	1.50075e+18	2.81376e+19	5.33362e+19	5.93783e+19	8.64132e+19	SRPK1
ENSG00000096080	1.46484e+19	2.71427e+19	1.65176e+19	1.64325e+19	1.0033e+18	4.0256e+18	MRPS18A
ENSG00000096384	6.26333e+18	2.00263e+18	1.07826e+19	1.85728e+19	6.32718e+19	3.11766e+19	HSP90AB1
ENSG00000096401	1.87734e+19	1.49714e+19	1.46815e+19	1.01975e+18	3.07847e+19	6.7693e+18	CDC5L
ENSG00000096717	7.27005e+19	2.02102e+19	2.17578e+19	9.28869e+19	3.52957e+19	7.16293e+19	SIRT1
ENSG00000096746	1.34153e+19	2.64746e+19	1.7314e+16	1.52908e+19	1.26243e+19	4.51111e+19	HNRNPH3
ENSG00000096872	4.56656e+19	3.20465e+19	2.78487e+19	1.15073e+19	2.49841e+19	6.19835e+19	IFT74
ENSG00000096968	1.71055e+19	2.26948e+19	1.54247e+19	1.47133e+19	1.41201e+19	4.76783e+19	JAK2
ENSG00000097007	4.95896e+18	-5.16338e+19	2.57794e+19	-2.00291e+19	4.5187e+18	2.62716e+18	ABL1
ENSG00000097021	6.71981e+19	-3.06865e+19	2.37728e+19	-1.29082e+19	1.96766e+19	5.55798e+19	ACOT7
ENSG00000097033	8.14834e+19	2.3454e+18	1.01478e+19	2.31124e+19	2.08195e+19	1.66659e+19	SH3GLB1
ENSG00000099194	2.11378e+19	-4.57091e+19	1.47026e+19	-3.10891e+18	1.8778e+18	3.17858e+19	SCD
ENSG00000099203	1.55675e+19	2.62712e+19	1.55943e+19	1.68467e+19	9.20526e+19	3.84511e+19	TMED1
ENSG00000099246	2.99726e+19	2.61751e+19	1.26639e+19	2.0669e+18	3.8744e+18	2.39885e+19	RAB18
ENSG00000099284	2.12024e+19	2.43643e+19	1.48868e+19	1.63664e+19	1.01706e+18	4.05328e+19	MACROH2A2
ENSG00000099290	2.54661e+19	-2.9399e+18	1.33152e+19	-2.20792e+19	8.25254e+19	9.50753e+19	WASHC2A
ENSG00000099330	5.17657e+19	4.12316e+19	2.67608e+19	1.54075e+19	1.23379e+19	4.45257e+19	OCEL1
ENSG00000099331	2.07394e+19	-4.94239e+19	1.45402e+19	-3.39912e+19	7.33923e+19	9.16225e+19	MYO9B
ENSG00000099337	4.16419e+19	-4.59644e+19	2.83487e+19	-1.62139e+19	1.04933e+19	4.12623e+19	KCNK6
ENSG00000099341	4.88017e+19	-8.11237e+19	1.08935e+18	-7.44696e+19	4.56456e+19	7.88038e+19	PSMD8
ENSG00000099377	2.54713e+19	-1.86104e+19	1.31143e+19	-1.41909e+19	1.55871e+18	4.99413e+19	HSD3B7
ENSG00000099381	4.70979e+19	-1.45158e+19	2.63171e+19	-5.51574e+19	5.8124e+18	8.57716e+19	SETD1A
ENSG00000099385	1.1423e+18	1.42487e+19	1.78949e+19	7.96242e+19	9.36536e+19	9.85847e+19	BCL7C
ENSG00000099622	3.25276e+18	-3.1504e+18	1.242e+17	-2.53656e+19	1.11946e+19	1.0893e+17	CIRBP
ENSG00000099624	2.63171e+19	-9.01395e+19	1.38685e+19	-6.4996e+17	5.15718e+19	8.18272e+19	ATP5F1D
ENSG00000099783	1.20517e+19	-2.17096e+19	1.7744e+18	-1.22349e+19	2.21145e+19	5.86234e+19	HNRNPM
ENSG00000099785	2.28372e+19	-2.64946e+19	1.40525e+17	-1.8854e+18	5.93753e+19	3.02241e+19	MARCHF2
ENSG00000099795	1.4509e+18	-6.0401e+18	1.63713e+19	-3.68944e+19	7.1217e+18	9.07489e+19	NDUFB7
ENSG00000099800	1.64348e+19	1.35886e+19	1.57966e+19	8.60218e+19	3.89669e+19	7.42622e+19	TIMM13
ENSG00000099804	1.68551e+18	4.65102e+19	1.54706e+19	3.00636e+19	7.63692e+19	9.2924e+18	CDC34
ENSG00000099817	3.24271e+19	1.80863e+19	1.23426e+19	1.46536e+19	1.42824e+18	4.80019e+19	POLR2E
ENSG00000099860	3.73816e+19	4.61458e+19	1.16578e+19	3.95835e+19	7547063796	2.86877e+19	GADD45B
ENSG00000099875	6.3557e+18	7.1897e+17	1.01577e+19	7.07807e+19	4.79065e+19	7.99639e+19	MKNK2
ENSG00000099917	2.07859e+19	1.54534e+19	1.40415e+19	1.10055e+19	2.71092e+19	6.43134e+19	MED15
ENSG00000099940	2.2739e+18	-1.17735e+19	1.40596e+19	-8.37397e+19	4.02369e+19	7.53412e+19	SNAP29
ENSG00000099942	7.86736e+19	-7.30889e+19	2.07766e+19	-3.51786e+18	7.24999e+19	9.13313e+19	CRKL
ENSG00000099956	8.06657e+19	-1.77955e+19	2.11585e+19	-8.41058e+19	4.00315e+19	7.51386e+19	SMARCB1
ENSG00000099968	2.2867e+18	1.03274e+19	1.40064e+19	7.37332e+19	4.60921e+19	7.90706e+19	BCL2L13
ENSG00000099977	4.1836e+18	3.1303e+18	2.84734e+19	1.09937e+19	2.71605e+19	6.43369e+19	DDT
ENSG00000099985	6.06756e+19	-3.59653e+19	4.7556e+18	-7.56274e+19	9.39716e+19	9.86158e+19	OSM
ENSG00000099991	7.48755e+19	2.57005e+19	2.16757e+19	1.18568e+19	9.05617e+19	9.76298e+19	CABIN1
ENSG00000099995	1.55162e+19	5.46891e+19	1.58443e+19	3.45166e+18	7.2997e+18	9.15606e+19	SF3A1
ENSG00000100023	5.25461e+19	-6.27624e+19	2.52391e+19	-2.48671e+19	8.03615e+19	9.4622e+18	PPIL2
ENSG00000100028	6.82457e+19	8.75065e+19	2.24811e+19	3.89245e+19	6.97095e+19	9.0291e+18	SNRPD3
ENSG00000100029	4.11611e+19	4.35326e+19	2.85298e+19	1.52586e+19	8.78724e+19	9.71875e+19	PES1
ENSG00000100030	1.54241e+18	-4.44349e+18	1.62771e+19	-2.7299e+18	6.33528e+19	7.57444e+19	MAPK1
ENSG00000100036	9.93987e+18	4.19765e+19	2.14125e+19	1.96037e+19	4.99524e+19	2.80147e+19	SLC35E4
ENSG00000100055	1.9112e+18	-1.51451e+19	1.56358e+19	-9.6862e+18	3.32735e+19	7.00646e+19	CYTH4
ENSG00000100056	4.62537e+19	2.04079e+19	2.76559e+19	7.37923e+19	4.60561e+19	7.90684e+19	ESS2
ENSG00000100060	6.73423e+19	2.15086e+19	2.26144e+19	9.511e+16	3.41553e+19	7.07488e+19	MFNG
ENSG00000100075	8.13927e+19	1.23114e+19	2.06396e+19	5.96497e+19	5.50844e+18	8.3754e+18	SLC25A1
ENSG00000100077	1.36763e+19	-2.17355e+19	1.6714e+18	-1.30044e+19	1.93451e+19	5.52231e+19	GRK3
ENSG00000100079	2.06316e+19	3.7068e+18	1.45827e+19	2.54192e+19	1.10247e+19	1.0801e+17	LGALS2
ENSG00000100083	1.99307e+19	-2.92263e+19	1.62079e+19	-1.80321e+19	7.13546e+19	3.33433e+19	GGA1
ENSG00000100092	1.60066e+19	8.2828e+17	1.54631e+19	5.35649e+19	5.92201e+18	8.63785e+19	SH3BP1
ENSG00000100097	1.63443e+19	1.71552e+19	9.63445e+19	1.78061e+19	7.49768e+19	3.41999e+19	LGALS1
ENSG00000100099	8.7459e+17	-3.51709e+19	2.07909e+19	-1.69165e+18	9.07128e+19	3.81903e+19	HPS4
ENSG00000100100	1.04472e+19	5.01563e+19	1.93427e+19	2.59303e+19	9.51347e+19	9.84675e+18	PIK3IP1
ENSG00000100106	1.82899e+18	-3.08347e+19	1.52223e+19	-2.02563e+19	4.2803e+18	2.54389e+19	TRIOBP
ENSG00000100109	6.5884e+18	-9.82104e+19	2.26009e+19	-4.34542e+19	6.63895e+19	8.94922e+19	TFIP11
ENSG00000100124	4.33477e+19	-2.22784e+19	2.802e+17	-7.9509e+18	9.36628e+18	9.85847e+19	ANKRD54
ENSG00000100129	5.71055e+19	-2.24446e+19	2.51066e+19	-8.9397e+18	3.71338e+19	7.2866e+17	EIF3L
ENSG00000100138	2.79126e+19	2.60036e+21	1.29551e+19	2.00721e+18	4.47272e+19	2.61445e+19	SNU13
ENSG00000100139	1.11273e+19	-4.0215e+18	1.85178e+19	-2.1717e+18	2.98783e+19	2.06605e+19	MICALL1
ENSG00000100142	8.79999e+19	-3.78364e+19	1.9916e+18	-1.8998e+18	8.49325e+19	9.61211e+19	POLR2F
ENSG00000100151	4.2656e+18	-7.1116e+18	2.84741e+19	-2.49757e+19	8.02776e+19	9.4622e+18	PICK1
ENSG00000100154	4.21667e+19	2.13012e+19	2.79745e+19	7.61449e+19	4.46389e+19	7.804e+17	TTC28
ENSG00000100201	3.22642e+19	-1.51533e+19	1.21083e+18	-1.25148e+19	2.1076e+18	5.75779e+19	DDX17
ENSG00000100207	4.24483e+19	3.25892e+19	2.7869e+18	1.16937e+19	9.0691e+18	9.76967e+19	TCF20
ENSG00000100209	7.33473e+19	5.72852e+19	2.18737e+19	2.61891e+19	8.82109e+19	9.41194e+19	HSCB
ENSG00000100216	7.95032e+19	1.5599e+18	2.10669e+19	7.40454e+19	4.59025e+18	7.89328e+19	TOMM22
ENSG00000100219	3.68399e+19	2.01874e+18	1.14834e+19	1.75797e+19	7.87534e+19	3.5176e+18	XBP1
ENSG00000100220	1.49835e+19	7.49158e+19	1.79722e+19	4.16843e+19	6.76793e+19	8.95778e+19	RTCB
ENSG00000100221	1.35894e+19	-2.41851e+19	1.69924e+19	-1.42329e+19	1.54653e+19	4.97364e+19	JOSD1
ENSG00000100225	5.97933e+19	1.41197e+19	1.05626e+19	1.33676e+19	1.813e+17	5.37379e+18	FBXO7
ENSG00000100226	8.48734e+19	2.44858e+19	2.05388e+19	1.19217e+19	2.33194e+19	6.01893e+19	GTPBP1
ENSG00000100227	1.18303e+19	3.38868e+19	1.8598e+18	1.82207e+19	8.5542e+17	9.63174e+19	POLDIP3
ENSG00000100239	1.52673e+18	-3.60659e+19	1.59053e+19	-2.26755e+19	8.20614e+19	9.49413e+19	PPP6R2
ENSG00000100241	4.33616e+19	-7.18956e+19	2.74472e+19	-2.61941e+19	7.93367e+19	9.43102e+19	SBF1
ENSG00000100242	3.23635e+18	3.91365e+18	1.3857e+18	2.8243e+17	9.77468e+19	9.97095e+18	SUN2
ENSG00000100243	1.02277e+19	-5.36496e+19	8.93034e+19	-6.00756e+19	1883350624	4372063949	CYB5R3
ENSG00000100258	2.20569e+19	-1.03598e+18	1.49221e+19	-6.94262e+19	4.87518e+19	8.02855e+18	LMF2
ENSG00000100263	9.19865e+19	1.00007e+19	1.96967e+19	5.07738e+19	6.11637e+18	8.731e+17	RHBDD3
ENSG00000100266	1.30214e+19	-4.93891e+19	1.70772e+19	-2.89211e+19	3.82665e+19	5.3148e+17	PACSIN2
ENSG00000100280	2.27743e+19	-4.75387e+19	1.38569e+19	-3.43068e+19	6020624226	1.36735e+19	AP1B1
ENSG00000100281	1.10714e+19	1.34375e+19	1.85911e+19	7.22795e+19	4.69806e+19	7.95452e+19	HMGXB4
ENSG00000100284	5.10395e+19	-1.65052e+18	1.06541e+19	-1.54919e+19	1.21336e+18	4.41098e+19	TOM1
ENSG00000100292	4.62276e+19	-1.2445e+18	1.12152e+19	-1.10965e+19	2.67149e+18	6.38642e+19	HMOX1
ENSG00000100299	1.25282e+19	-2.51379e+18	1.71364e+18	-1.46693e+19	1.42395e+19	4.7888e+18	ARSA
ENSG00000100300	9.58357e+19	-9.45393e+19	1.03372e+19	-9.14558e+19	3.60424e+19	7.22626e+19	TSPO
ENSG00000100304	4.54286e+19	-3.2212e+18	2.77713e+19	-1.1599e+18	2.46089e+19	6.14278e+19	TTLL12
ENSG00000100311	1.02178e+19	-5.36507e+19	1.93587e+19	-2.7714e+17	5.5815e+18	6.97825e+19	PDGFB
ENSG00000100316	3.00519e+19	1.02797e+19	1.36155e+19	7.55006e+19	4.50245e+19	7.83979e+19	RPL3
ENSG00000100321	7.23709e+19	-2.38009e+19	2.42956e+19	-9.79639e+19	3.27264e+19	6.94996e+19	SYNGR1
ENSG00000100325	7.17405e+18	-1.38115e+19	2.2037e+18	-6.26742e+18	5.30828e+19	8.25975e+19	ASCC2
ENSG00000100330	8.59339e+19	4.64776e+19	2.00285e+19	2.32057e+19	8.16494e+19	9.48393e+19	MTMR3
ENSG00000100335	9.93482e+19	-2.8467e+18	1.93602e+19	-1.47039e+19	8.83101e+19	9.72467e+19	MIEF1
ENSG00000100336	2.11438e+19	1.64557e+19	1.43135e+19	1.14966e+19	2.50285e+19	6.2033e+17	APOL4
ENSG00000100342	3.68483e+19	-9.64886e+19	1.19734e+19	-8.0586e+18	4.20324e+18	7.62306e+19	APOL1
ENSG00000100345	5.04233e+19	-2.61595e+19	1.06723e+19	-2.45116e+18	8.06367e+19	9.46269e+19	MYH9
ENSG00000100347	5.03672e+19	-8.39904e+18	2.65864e+19	-3.15915e+19	7.52067e+19	9.2409e+18	SAMM50
ENSG00000100348	2.42918e+19	3.47602e+19	1.35231e+19	2.57042e+19	7.97146e+19	9.44692e+17	TXN2
ENSG00000100353	1.24353e+19	-8.18375e+19	1.81525e+19	-4.50833e+19	6.5211e+18	8.89172e+19	EIF3D
ENSG00000100354	7.81656e+17	-3.03396e+17	2.20321e+19	-1.37706e+19	1.68492e+19	5.21276e+18	TNRC6B
ENSG00000100364	1.10374e+19	-1.88018e+19	9.68568e+19	-1.9412e+18	5.22339e+19	2.87e+16	KIAA0930
ENSG00000100365	3.37161e+19	-2.06256e+18	1.3604e+18	-1.51614e+18	8.79492e+19	9.72191e+19	NCF4
ENSG00000100368	1.23193e+19	3.15157e+19	9.11278e+18	3.45841e+19	5433672008	1.27046e+19	CSF2RB
ENSG00000100379	4.29397e+19	5.66752e+19	2.94221e+17	1.92628e+19	5.40691e+19	2.90702e+19	KCTD17
ENSG00000100380	5.57949e+19	-8.56425e+19	1.09918e+19	-7.79151e+19	4.35891e+19	7.72959e+19	ST13
ENSG00000100387	1.03335e+19	3.57044e+19	9.19996e+19	3.88093e+19	1040560072	3.63128e+19	RBX1
ENSG00000100393	2.33864e+19	1.78342e+19	1.34952e+19	1.32152e+18	1.86329e+19	5.42302e+19	EP300
ENSG00000100401	7.99131e+19	3.49269e+19	2.16318e+19	1.61461e+19	1.06396e+19	4.15859e+19	RANGAP1
ENSG00000100410	4.36912e+19	5.48202e+19	2.85099e+19	1.92285e+19	5.44992e+19	2.91904e+19	PHF5A
ENSG00000100412	2.19402e+19	-2.56181e+19	1.41786e+19	-1.80681e+19	7.07925e+19	3.32459e+19	ACO2
ENSG00000100417	6.53753e+19	3.695e+17	2.31618e+18	1.5953e+18	1.10645e+19	4.23773e+18	PMM1
ENSG00000100418	3.71139e+19	8.41341e+19	1.18987e+19	7.07084e+19	4.79515e+19	7.99639e+19	DESI1
ENSG00000100439	1.25049e+19	-3.64841e+19	1.71002e+19	-2.13354e+19	3.288e+17	2.21258e+19	ABHD4
ENSG00000100441	1.24601e+19	2.52153e+19	1.77958e+19	1.41692e+18	1.56506e+19	5.00666e+19	KHNYN
ENSG00000100442	5.67408e+19	4.68364e+19	2.46995e+19	1.89625e+19	5.79268e+19	2.99542e+17	FKBP3
ENSG00000100445	4.33376e+19	2.53446e+19	2.84824e+19	8.89831e+18	3.73556e+19	7.30979e+19	SDR39U1
ENSG00000100461	1.01479e+18	-7.74236e+19	1.96962e+19	-3.93089e+18	9.68644e+19	9.96405e+19	RBM23
ENSG00000100462	7.47916e+19	5.27546e+19	2.20248e+19	2.39524e+19	8.107e+17	9.46631e+19	PRMT5
ENSG00000100485	5.16703e+19	-1.96009e+19	2.60113e+19	-7.53554e+19	4.51117e+19	7.84237e+19	SOS2
ENSG00000100503	6.71197e+19	1.12283e+19	2.29472e+19	4.89311e+19	6.24622e+19	8.77849e+19	NIN
ENSG00000100504	6.79801e+18	-1.03551e+19	2.3124e+18	-4.47807e+19	6.54292e+19	8.89593e+18	PYGL
ENSG00000100519	8.66157e+17	-2.31e+16	2.06251e+17	-1.11999e+19	2.62716e+19	6.33403e+19	PSMC6
ENSG00000100523	1.33445e+19	-1.1774e+18	1.73065e+19	-6.80323e+19	4.963e+17	8.06048e+19	DDHD1
ENSG00000100528	3.0991e+18	1.33942e+19	1.21493e+19	1.10246e+19	2.70261e+19	6.42303e+19	CNIH1
ENSG00000100532	7.58327e+19	1.11606e+19	2.18185e+19	5.11522e+19	6.08985e+19	8.72088e+19	CGRRF1
ENSG00000100554	2.94274e+19	-3.97608e+19	1.27538e+19	-3.11756e+19	1.82353e+17	3.11919e+19	ATP6V1D
ENSG00000100564	1.04253e+19	7.76707e+19	1.85259e+19	4.19255e+19	6.7503e+17	8.95778e+19	PIGH
ENSG00000100567	1.8368e+18	-2.0372e+17	1.49338e+19	-1.36415e+19	8.91493e+19	9.72836e+17	PSMA3
ENSG00000100568	3.07279e+19	7.8317e+18	1.27631e+19	6.13619e+19	5.39467e+21	8.32043e+17	VTI1B
ENSG00000100575	5.04325e+19	4.19367e+19	2.67102e+19	1.57006e+19	1.16401e+19	4.33089e+19	TIMM9
ENSG00000100577	8.87112e+19	2.41821e+19	1.99938e+19	1.20948e+19	2.26479e+19	5.92637e+19	GSTZ1
ENSG00000100596	1.47746e+19	4.09628e+18	1.77126e+19	2.31264e+19	2.07425e+19	1.66434e+19	SPTLC2
ENSG00000100599	1.1416e+18	-7.33148e+19	1.79581e+19	-4.08254e+19	6.83087e+19	8.98435e+19	RIN3
ENSG00000100600	5.1112e+18	-2.03799e+18	7.8426e+18	-2.59861e+19	9.36008e+19	9.73448e+18	LGMN
ENSG00000100603	2.28581e+19	-1.81971e+19	1.45889e+19	-1.24733e+19	9.00735e+19	9.74992e+19	SNW1
ENSG00000100605	1.09178e+19	-1.57702e+19	1.87243e+19	-8.42235e+19	3.99657e+19	7.5077e+18	ITPK1
ENSG00000100612	3.3081e+18	-1.06594e+19	1.21195e+19	-8.79526e+18	3.79116e+19	7.35603e+18	DHRS7
ENSG00000100614	1.68352e+19	3.20645e+19	1.52128e+19	2.10772e+18	3.50548e+19	2.28173e+19	PPM1A
ENSG00000100644	2.26594e+19	-5.98672e+19	1.53706e+19	-3.89491e+19	6.96913e+19	9.0291e+18	HIF1A
ENSG00000100647	7.27079e+19	8.83952e+19	9.56739e+19	9.23921e+19	3.55527e+19	7.19158e+19	SUSD6
ENSG00000100650	3.3663e+18	-2.32186e+19	1.22409e+19	-1.8968e+18	5.78541e+19	2.99529e+19	SRSF5
ENSG00000100664	7.61693e+19	-1.44596e+19	1.02833e+19	-1.40612e+19	8.88176e+19	9.72569e+19	EIF5
ENSG00000100697	2.00989e+19	-3.33339e+19	1.42826e+19	-2.33388e+19	1.9602e+18	1.60653e+19	DICER1
ENSG00000100711	5.76024e+19	4.83931e+18	2.48773e+19	1.94527e+19	8.45763e+19	9.59941e+19	ZFYVE21
ENSG00000100714	1.12814e+19	-2.35735e+19	1.90493e+19	-1.2375e+18	2.15902e+19	5.81828e+18	MTHFD1
ENSG00000100726	5.35412e+19	1.6144e+18	2.66447e+19	6.05901e+19	5.4458e+17	8.33476e+19	TELO2
ENSG00000100731	1.02142e+19	1.09949e+19	1.92949e+19	5.69837e+19	5.68788e+19	8.5148e+18	PCNX1
ENSG00000100744	4.87315e+19	1.18808e+19	2.62093e+19	4.53304e+19	9.63844e+19	9.94862e+19	GSKIP
ENSG00000100767	6.87623e+19	-9.67478e+19	2.38232e+18	-4.06108e+19	6.84663e+18	8.99235e+19	PAPLN
ENSG00000100784	5.36942e+19	-5.44371e+18	2.48711e+19	-2.18877e+19	8.26746e+18	9.51078e+19	RPS6KA5
ENSG00000100796	1.15635e+19	2.86975e+19	1.85928e+19	1.54347e+19	8.77336e+18	9.71264e+19	PPP4R3A
ENSG00000100804	2.24573e+19	2.044e+17	1.36608e+19	1.49626e+18	1.34586e+18	4.65484e+19	PSMB5
ENSG00000100811	4.55971e+19	1.28936e+18	1.08952e+18	1.18342e+19	2.36644e+19	6.06541e+19	YY1
ENSG00000100813	1.79559e+19	-1.19835e+19	1.53841e+19	-7.78953e+19	4.36008e+21	7.72959e+19	ACIN1
ENSG00000100815	1.09119e+19	3.86725e+19	1.88569e+19	2.05084e+19	8.37506e+19	9.55889e+19	TRIP11
ENSG00000100823	7.40044e+19	2.22154e+19	2.19475e+19	1.01221e+19	3.11438e+19	6.8152e+18	APEX1
ENSG00000100852	7.78052e+19	3.85193e+19	2.14901e+18	1.79242e+19	9.85699e+19	9.97654e+19	ARHGAP5
ENSG00000100865	1.07303e+19	7.12113e+19	1.82311e+19	3.90604e+19	6.9609e+18	9.0291e+18	CINP
ENSG00000100883	1.14777e+19	2.37518e+19	1.80803e+19	1.31368e+19	1.88953e+19	5.44875e+19	SRP54
ENSG00000100888	1.23565e+19	8.30008e+19	1.71794e+19	4.83141e+19	6.28995e+19	8.79732e+19	CHD8
ENSG00000100889	4.85679e+19	-3.48067e+19	1.09164e+19	-3.18847e+17	1.43027e+19	2.63365e+19	PCK2
ENSG00000100897	7.09988e+19	-1.87868e+19	2.25689e+19	-8.32421e+19	4.05171e+19	7.54882e+18	DCAF11
ENSG00000100906	3.86077e+19	4.4714e+18	8.06622e+17	5.54336e+19	2967186888	4485282505	NFKBIA
ENSG00000100911	1.73562e+19	1.59306e+19	8.30616e+19	1.91792e+19	5.5121e+17	2.92957e+19	PSME2
ENSG00000100934	5.75932e+19	2.0656e+18	2.42462e+19	8.51931e+19	9.32108e+19	9.84536e+19	SEC23A
ENSG00000100938	1.02591e+19	-8.2868e+16	1.93741e+19	-4.27727e+19	9.65883e+18	9.95282e+19	GMPR2
ENSG00000100941	6.06984e+19	-2.07562e+19	2.44036e+19	-8.50538e+19	3.95026e+19	7.46964e+19	PNN
ENSG00000100949	8.26229e+19	-1.09337e+19	2.05723e+19	-5.31478e+19	5.95087e+19	8.65066e+19	RABGGTA
ENSG00000100979	3.53595e+19	-4.58185e+19	3.61037e+18	-1.26908e+19	8.99013e+19	9.74418e+19	PLTP
ENSG00000100982	5.7762e+18	4.25585e+19	2.40368e+19	1.77056e+19	7.66342e+19	3.46641e+19	PCIF1
ENSG00000100983	8.90293e+19	-1.17015e+19	2.00883e+19	-5.82502e+19	5.60229e+19	8.45818e+19	GSS
ENSG00000100985	9.60685e+19	-5.86207e+19	1.95091e+19	-3.00479e+19	2.65764e+19	4.19288e+19	MMP9
ENSG00000100991	2.02526e+19	-1.5833e+18	1.42886e+18	-1.10808e+19	2.67827e+19	6.39437e+19	TRPC4AP
ENSG00000100994	7.41493e+19	6.69195e+19	2.23164e+19	2.99867e+19	7.64279e+19	9.29676e+19	PYGB
ENSG00000100997	8.2309e+18	8.00611e+19	1.01453e+19	7.89142e+19	4.30029e+19	7.68542e+19	ABHD12
ENSG00000101000	5.13024e+19	-1.31393e+19	2.58359e+19	-5.08566e+19	6.11057e+19	8.72853e+19	PROCR
ENSG00000101017	1.0781e+18	1.74466e+19	9.79103e+19	1.78189e+18	7.47666e+19	3.41341e+19	CD40
ENSG00000101040	1.82667e+19	-7.30781e+19	1.47388e+18	-4.95823e+18	6.20019e+19	8.76686e+19	ZMYND8
ENSG00000101079	5.33625e+19	-4.37355e+19	2.58541e+19	-1.69163e+19	9.07166e+19	3.81903e+19	NDRG3
ENSG00000101084	8.67505e+19	-4.59742e+19	9.17613e+19	-5.0102e+18	6.16357e+19	8.74607e+19	RAB5IF
ENSG00000101109	1.07992e+19	-4.46355e+19	1.92616e+19	-2.31733e+19	2.04858e+18	1.65004e+19	STK4
ENSG00000101126	6.16582e+19	-2.10841e+19	2.39964e+18	-8.78633e+19	3.796e+17	7.3561e+18	ADNP
ENSG00000101146	6.19024e+18	2.19075e+19	2.37842e+18	9.21097e+19	3570000000000000	7.19648e+19	RAE1
ENSG00000101150	2.71492e+19	-2.47437e+17	1.28135e+19	-1.93106e+19	5.34757e+19	2.89979e+19	TPD52L2
ENSG00000101152	2.13776e+19	-9.70215e+19	1.41225e+19	-6.87e+16	4.92082e+19	8.03854e+19	DNAJC5
ENSG00000101160	3.16325e+19	-4.81418e+19	1.22887e+19	-3.91756e+19	8944916709	3.28486e+19	CTSZ
ENSG00000101161	1.12572e+19	-2.47346e+19	1.87196e+19	-1.32132e+19	1.86395e+19	5.42302e+19	PRPF6
ENSG00000101166	1.67945e+19	1.71656e+19	1.52076e+19	1.12875e+19	2.59002e+19	6.29586e+18	PRELID3B
ENSG00000101181	5.09959e+19	-3.96068e+19	2.54291e+19	-1.55754e+19	8.76227e+19	9.70599e+19	MTG2
ENSG00000101182	1.34958e+17	-6.00957e+19	9.69574e+19	-6.19815e+19	5.35379e+19	8.28761e+18	PSMA7
ENSG00000101189	6.90689e+19	3.96873e+19	2.26072e+19	1.75552e+19	7.91711e+19	3.52716e+19	MRGBP
ENSG00000101191	4.83354e+19	-1.69372e+19	2.70056e+19	-6.27171e+19	5.30547e+19	8.25975e+19	DIDO1
ENSG00000101193	7.09641e+19	7.27445e+19	2.18533e+19	3.32876e+19	7.39228e+19	9.18143e+19	GID8
ENSG00000101199	5.67877e+18	-3.53675e+19	2.47631e+19	-1.42823e+19	1.53225e+18	4.95996e+19	ARFGAP1
ENSG00000101224	5.98416e+19	-1.12936e+19	2.48281e+19	-4.54872e+19	5397250436	3309634702	CDC25B
ENSG00000101236	6.09201e+19	-2.79743e+19	1.17378e+19	-2.38327e+19	8.11627e+19	9.46631e+19	RNF24
ENSG00000101246	9.18709e+19	1.61938e+19	1.97223e+19	8.21093e+19	4.11593e+19	7.58536e+19	ARFRP1
ENSG00000101265	4.58447e+19	-6.48566e+19	3.12273e+19	-2.07692e+19	3.78093e+19	2.37086e+19	RASSF2
ENSG00000101266	1.25314e+19	-4.21571e+19	1.70964e+19	-2.46585e+19	8.05229e+19	9.4622e+18	CSNK2A1
ENSG00000101290	3.84069e+19	-3.89637e+19	1.22441e+19	-3.18224e+19	7.50315e+19	9.22719e+19	CDS2
ENSG00000101294	9.39282e+19	-2.34989e+19	9.63784e+19	-2.43819e+19	1.47609e+18	1.32705e+19	HM13
ENSG00000101307	5.10447e+19	-1.04173e+19	2.71784e+19	-3.83292e+19	1266294769	4.30866e+19	SIRPB1
ENSG00000101310	1.03145e+19	-3.57602e+19	1.86436e+19	-1.9181e+18	5.50986e+19	2.92957e+19	SEC23B
ENSG00000101335	4.43984e+19	-4.30741e+19	2.94936e+19	-1.46045e+19	1.44165e+19	4.82282e+19	MYL9
ENSG00000101336	1.20443e+19	1.46588e+18	8.8033e+18	1.66515e+19	9.58825e+19	3.92961e+19	HCK
ENSG00000101337	1.29736e+18	-1.05817e+19	1.74601e+19	-6.06051e+19	5.44481e+19	8.33476e+19	TM9SF4
ENSG00000101343	4.5355e+18	4.89376e+18	2.66727e+19	1.83474e+19	8.54426e+18	9.63174e+19	CRNKL1
ENSG00000101347	3.29118e+16	-4.49046e+19	1.19321e+19	-3.76334e+19	1676619359	5.2903e+18	SAMHD1
ENSG00000101350	6.17754e+19	-4.62435e+19	2.3734e+18	-1.9484e+18	8.45518e+19	9.59941e+19	KIF3B
ENSG00000101361	9.84756e+18	3.21013e+18	1.89257e+19	1.69617e+19	8.98533e+19	3.80331e+19	NOP56
ENSG00000101363	1.19986e+19	5.09176e+19	1.7472e+18	2.91424e+19	7.70727e+19	9.33257e+19	MANBAL
ENSG00000101365	8.6797e+18	1.75791e+19	2.01314e+18	8.73219e+19	3.82544e+18	7.36826e+19	IDH3B
ENSG00000101367	1.52484e+19	-1.01766e+19	1.66679e+19	-6.10547e+19	5.41499e+19	8.32288e+19	MAPRE1
ENSG00000101384	5.8845e+18	-4.06039e+18	2.43681e+18	-1.66627e+18	9.56592e+19	3.92541e+19	JAG1
ENSG00000101391	4.7114e+18	1.70122e+19	2.63676e+19	6.45195e+19	5.18801e+19	8.18272e+19	CDK5RAP1
ENSG00000101421	1.63291e+19	-9.99853e+19	1.55605e+19	-6.42559e+18	5.2051e+18	8.196e+17	CHMP4B
ENSG00000101439	2.95703e+19	1.50109e+19	1.78196e+19	8.42381e+19	9.93279e+18	9.98189e+19	CST3
ENSG00000101444	1.09929e+19	-1.60235e+19	1.85104e+19	-8.65647e+19	3.86684e+19	7.40314e+19	AHCY
ENSG00000101457	2.97244e+19	-6.35648e+19	1.27542e+19	-4.98382e+19	6.18214e+19	8.7503e+18	DNTTIP1
ENSG00000101460	3.46206e+19	-2.2361e+18	1.29008e+19	-1.7333e+18	8.30421e+19	3.62565e+19	MAP1LC3A
ENSG00000101473	4.12166e+19	2.53773e+19	2.86466e+19	8.85874e+19	9.2941e+18	9.84536e+19	ACOT8
ENSG00000101474	1.62036e+19	-2.48027e+19	1.60881e+18	-1.54168e+19	1.23151e+18	4.44958e+19	APMAP
ENSG00000101493	4.11967e+19	-1.41087e+19	2.8834e+18	-4.89308e+19	6.24623e+19	8.77849e+19	ZNF516
ENSG00000101544	6.46033e+19	4.35408e+19	2.37062e+19	1.83668e+19	6.62569e+19	3.19943e+19	ADNP2
ENSG00000101557	1.26453e+19	-3.74084e+19	1.73768e+19	-2.15278e+18	8.29551e+19	9.5182e+18	USP14
ENSG00000101558	3.89335e+19	1.30588e+19	1.17345e+19	1.11285e+19	2.65771e+19	6.36754e+19	VAPA
ENSG00000101577	1.02824e+19	-4.4891e+18	2.11547e+19	-2.12203e+19	3.3835e+18	2.2526e+18	LPIN2
ENSG00000101596	1.46177e+19	-3.80741e+19	1.6369e+18	-2.32599e+19	2.00188e+19	1.6222e+18	SMCHD1
ENSG00000101608	1.60827e+19	-2.95225e+19	8.93696e+19	-3.30342e+19	9551455260	1.91619e+19	MYL12A
ENSG00000101654	8.27221e+17	-2.93552e+19	2.18687e+19	-1.34233e+18	1.79488e+19	5.35907e+18	RNMT
ENSG00000101665	9.41187e+19	1.91979e+19	1.96436e+19	9.77309e+19	3.28416e+19	6.95813e+19	SMAD7
ENSG00000101745	2.1975e+17	7.62614e+19	1.44105e+19	5.29207e+19	5.96662e+19	8.65714e+19	ANKRD12
ENSG00000101773	7.30068e+19	-5.69689e+19	2.36011e+18	-2.41382e+19	8.09259e+18	9.46587e+18	RBBP8
ENSG00000101782	3.88948e+19	-1.93205e+19	1.21637e+19	-1.58837e+19	1.12202e+19	4.25931e+19	RIOK3
ENSG00000101843	6.26786e+19	2.92846e+19	2.30615e+19	1.26985e+19	2.04139e+19	5.66084e+19	PSMD10
ENSG00000101844	4.19847e+19	-1.94391e+19	2.8893e+18	-6.72795e+19	5.01077e+19	8.08792e+18	ATG4A
ENSG00000101849	1.26804e+19	-3.47804e+19	1.71534e+19	-2.02761e+19	4.26002e+19	2.54038e+19	TBL1X
ENSG00000101856	1.33199e+19	9.63807e+19	1.67748e+19	5.74558e+19	5.6559e+18	8.48548e+19	PGRMC1
ENSG00000101882	1.99282e+18	-1.1322e+18	1.44383e+19	-7.84161e+19	9.37497e+19	9.85847e+19	NKAP
ENSG00000101888	6.94617e+19	1.10593e+19	2.29807e+19	4.81244e+19	6.30343e+18	8.79801e+19	NXT2
ENSG00000101911	9.98173e+19	-8.97727e+19	1.90964e+19	-4.70103e+19	6.38282e+19	8.82963e+19	PRPS2
ENSG00000101916	3.66959e+19	1.61043e+19	1.23569e+18	1.30326e+19	8.96308e+19	9.73782e+19	TLR8
ENSG00000101928	5.77969e+19	-3.04167e+18	2.48132e+19	-1.22583e+18	2.20263e+19	5.85959e+18	MOSPD1
ENSG00000101940	6.81367e+18	-2.20226e+19	2.51987e+19	-8.73958e+19	3.82141e+19	7.36826e+19	WDR13
ENSG00000101966	2.23228e+19	-3.02469e+19	1.37556e+19	-2.19889e+19	2.7886e+18	1.98485e+19	XIAP
ENSG00000101972	1.42987e+19	2.6563e+17	1.66369e+19	1.59663e+19	1.10349e+19	4.23167e+19	STAG2
ENSG00000101986	2.47173e+19	-1.27219e+19	1.35897e+19	-9.36142e+19	3.492e+17	7.13549e+19	ABCD1
ENSG00000101997	4.00982e+19	-3.27309e+19	2.91182e+19	-1.12407e+19	2.60984e+19	6.32083e+19	CCDC22
ENSG00000102007	2.20106e+18	5.6122e+17	1.37953e+19	4.06819e+19	6.84141e+19	8.9909e+18	PLP2
ENSG00000102030	7.30412e+18	6.68014e+19	2.16066e+19	3.09172e+19	7.57191e+19	9.26881e+19	NAA10
ENSG00000102032	6.59416e+19	-2.16181e+19	2.28535e+19	-9.45943e+18	9.24637e+19	9.83679e+19	RENBP
ENSG00000102034	2.19233e+19	-1.26573e+19	1.38377e+19	-9.14694e+19	3.60352e+19	7.22626e+19	ELF4
ENSG00000102054	6.7446e+18	-2.25097e+19	2.24844e+19	-1.00113e+19	3.16766e+19	6.86629e+19	RBBP7
ENSG00000102081	1.08789e+19	-1.03239e+19	1.82858e+19	-5.64584e+19	5.72357e+19	8.52903e+19	FMR1
ENSG00000102096	9.32038e+19	6.5041e+18	2.0759e+18	3.13315e+19	1.72942e+19	2.98176e+19	PIM2
ENSG00000102100	6.99375e+19	1.00489e+19	2.21556e+19	4.53562e+19	6.50144e+19	8.87615e+19	SLC35A2
ENSG00000102103	9.27566e+19	4.66894e+19	1.98503e+19	2.35208e+19	8.14047e+19	9.47586e+19	PQBP1
ENSG00000102119	9.92012e+19	-1.98861e+19	1.89982e+19	-1.04673e+19	2.95223e+19	6.69085e+19	EMD
ENSG00000102125	5.69545e+19	2.4237e+18	2.48115e+19	9.76846e+19	3.28645e+19	6.96056e+19	TAFAZZIN
ENSG00000102144	5.84041e+19	-1.85711e+19	1.03904e+19	-1.78733e+19	7.3885e+18	3.40287e+19	PGK1
ENSG00000102158	1.32348e+19	-3.43679e+19	1.69034e+19	-2.03319e+18	4.20332e+19	2.51016e+19	MAGT1
ENSG00000102172	2.68273e+18	4.25792e+19	1.28324e+19	3.31809e+19	7.40033e+19	9.18506e+19	SMS
ENSG00000102178	7.83646e+19	3.86101e+19	2.12549e+19	1.81653e+19	8.55855e+19	9.63174e+19	UBL4A
ENSG00000102181	5.1002e+18	-5.70584e+19	2.58636e+18	-2.20612e+19	2.73753e+19	1.96618e+19	CD99L2
ENSG00000102189	1.75716e+19	-1.73586e+19	1.66373e+19	-1.04336e+19	2.96783e+18	6.69216e+19	EEA1
ENSG00000102218	8.90007e+19	2.70624e+19	2.06862e+19	1.30824e+19	8.95915e+19	9.73782e+19	RP2
ENSG00000102225	8.81079e+19	1.80484e+19	1.98697e+19	9.08339e+19	3.63699e+19	7.23338e+19	CDK16
ENSG00000102226	1.05011e+18	-2.90687e+21	1.96275e+18	-1.48102e+19	8.82262e+19	9.72467e+19	USP11
ENSG00000102241	6.90576e+19	-8.66453e+18	2.28879e+19	-3.78563e+19	7.05012e+19	9.05803e+19	HTATSF1
ENSG00000102265	7.06129e+19	3.42956e+19	1.05448e+19	3.25238e+19	7.45001e+19	9.19929e+19	TIMP1
ENSG00000102309	5.98477e+19	7.11357e+19	2.43006e+19	2.92732e+19	7.69727e+19	9.32741e+19	PIN4
ENSG00000102316	1.34238e+19	1.94836e+19	1.69488e+19	1.14956e+19	2.50326e+19	6.2033e+17	MAGED2
ENSG00000102317	8.0773e+17	-4.62879e+19	2.24769e+19	-2.05935e+19	3.94605e+19	2.41257e+19	RBM3
ENSG00000102390	3.43679e+19	2.29291e+19	1.2178e+18	1.88283e+19	5.97238e+19	3.0256e+18	PBDC1
ENSG00000102393	4.10354e+19	-5.09553e+19	1.19051e+19	-4.28012e+19	1867901579	8798087149	GLA
ENSG00000102401	7.54366e+19	-9.70682e+19	2.12886e+19	-4.55963e+19	6.48417e+19	8.86206e+19	ARMCX3
ENSG00000102409	5.56721e+19	3.5563e+17	2.44204e+19	1.45628e+19	1.45315e+18	4.8364e+18	BEX4
ENSG00000102524	2.78288e+19	3.44888e+19	1.00074e+19	3.44631e+19	7.30372e+19	9.15606e+19	TNFSF13B
ENSG00000102531	1.04739e+19	-6.85855e+19	1.90936e+19	-3.59207e+19	9.71346e+19	9.96405e+19	FNDC3A
ENSG00000102554	7.02319e+19	1.19894e+19	2.30798e+19	5.19474e+19	6.0343e+18	8.68612e+19	KLF5
ENSG00000102572	2.1734e+18	3.61283e+19	1.48967e+19	2.42526e+19	8.08373e+19	9.46587e+18	STK24
ENSG00000102575	5.24764e+19	-1.64543e+18	8.13266e+19	-2.02324e+19	4.30481e+19	2.5494e+18	ACP5
ENSG00000102580	1.63908e+19	-5.99311e+19	1.54574e+19	-3.87718e+19	1056729336	3.63425e+18	DNAJC3
ENSG00000102606	5.88568e+19	9.90912e+19	2.36613e+19	4.18791e+19	6.75369e+18	8.95778e+19	ARHGEF7
ENSG00000102699	8.59735e+19	-1.92451e+19	2.09132e+19	-9.20238e+19	3.57448e+19	7.20215e+19	PARP4
ENSG00000102710	9.87992e+19	1.91801e+19	1.90177e+19	1.00854e+19	3.13197e+19	6.83836e+19	SUPT20H
ENSG00000102738	5.15815e+19	3.50634e+19	2.59392e+19	1.35176e+19	1.76454e+19	5.33713e+18	MRPS31
ENSG00000102753	9.3027e+18	5465194834	1.9538e+18	2.79721e+19	9.97768e+17	9.99308e+19	KPNA3
ENSG00000102760	3.66409e+19	-5.28015e+19	1.41797e+19	-3.72374e+19	1962921409	5.89217e+18	RGCC
ENSG00000102786	5.70201e+19	-2.68654e+19	2.51429e+19	-1.06851e+19	9.91475e+19	9.97654e+19	INTS6
ENSG00000102794	3.19652e+19	5.51601e+19	1.50962e+19	3.65391e+19	2582739293	7.11348e+19	ACOD1
ENSG00000102796	4.40449e+19	3.56175e+19	2.90294e+19	1.22695e+19	2.19843e+19	5.8579e+18	DHRS12
ENSG00000102804	1.52904e+19	-7.814e+17	8.72407e+18	-8.95683e+19	3.70422e+19	7.27815e+19	TSC22D1
ENSG00000102805	2.34109e+19	-9.40195e+19	1.38045e+19	-6.81078e+18	4.95822e+19	8.06048e+19	CLN5
ENSG00000102858	8.079e+17	-4.04549e+19	2.09482e+19	-1.93119e+19	5.34601e+19	2.89979e+19	MGRN1
ENSG00000102870	4.15283e+19	1.41629e+19	2.86739e+19	4.9393e+18	6.21356e+19	8.77258e+19	ZNF629
ENSG00000102871	1.28447e+19	1.1929e+18	1.73429e+19	6.87831e+18	4.91559e+19	8.03547e+19	TRADD
ENSG00000102897	6.19297e+19	3.91623e+19	2.43535e+19	1.60808e+18	1.07819e+19	4.18948e+19	LYRM1
ENSG00000102898	1.39955e+19	9.74955e+19	1.64236e+19	5.93631e+18	5.52759e+17	8.39471e+18	NUTF2
ENSG00000102900	9.23292e+19	3.36945e+19	2.12178e+19	1.58803e+19	1.1228e+18	4.25931e+19	NUP93
ENSG00000102910	9.2386e+18	-1.59114e+19	1.96212e+19	-8.10928e+19	4.17407e+18	7.60217e+18	LONP2
ENSG00000102921	3.81822e+19	1.49089e+19	1.15684e+19	1.28876e+18	1.97482e+19	5.56407e+19	N4BP1
ENSG00000102931	1.23985e+19	1.86989e+19	1.89454e+19	9.86991e+19	3.23647e+19	6.91833e+19	ARL2BP
ENSG00000102962	1.15116e+19	-4.13199e+19	1.99035e+19	-2.07601e+19	3.78934e+19	2.37086e+19	CCL22
ENSG00000102974	1.16054e+18	3.36053e+19	1.87516e+17	1.79213e+19	8.57771e+19	9.63787e+19	CTCF
ENSG00000102978	1.58028e+19	-3.42688e+19	1.55564e+19	-2.20288e+19	8.25647e+19	9.51038e+19	POLR2C
ENSG00000103005	1.29839e+19	-2.40522e+19	1.69499e+19	-1.41902e+19	1.55894e+19	4.99413e+19	USB1
ENSG00000103018	7.51429e+19	-1.6208e+18	2.21991e+19	-7.30117e+21	4.65318e+19	7.94421e+19	CYB5B
ENSG00000103024	1.27369e+19	1.91336e+19	1.79554e+19	1.06561e+19	2.86598e+19	6.60355e+19	NME3
ENSG00000103035	2.55542e+19	1.06939e+19	1.34947e+19	7.9245e+18	4.28098e+19	7.67286e+19	PSMD7
ENSG00000103042	2.27139e+19	-1.72585e+19	1.43507e+19	-1.20263e+19	2.2912e+18	5.95813e+19	SLC38A7
ENSG00000103043	4.17625e+19	-6.64162e+19	1.12283e+19	-5.91507e+18	5.54181e+19	8.39978e+19	VAC14
ENSG00000103051	4.05106e+18	-2.17265e+19	2.8853e+18	-7.53007e+19	4.51446e+19	7.84389e+19	COG4
ENSG00000103061	4.20257e+19	-1.49711e+19	2.77171e+19	-5.4014e+17	5.89101e+19	8.62228e+19	SLC7A6OS
ENSG00000103066	8.97837e+19	-4.08055e+19	2.00631e+19	-2.03386e+19	4.19661e+18	2.50947e+19	PLA2G15
ENSG00000103111	1.27e+16	-3.50888e+19	1.7018e+18	-2.06186e+19	3.92207e+19	2.40504e+19	MON1B
ENSG00000103121	8.41593e+19	-1.16242e+19	2.16503e+17	-5.36906e+19	5.91333e+18	8.63238e+18	CMC2
ENSG00000103126	1.11355e+19	5.82486e+19	1.81196e+19	3.21467e+19	7.47856e+19	9.22054e+19	AXIN1
ENSG00000103145	1.53209e+19	-6.07899e+19	1.60674e+19	-3.78342e+19	7.05176e+19	9.05803e+19	HCFC1R1
ENSG00000103150	4.93092e+19	5.74914e+19	2.64448e+19	2.17401e+19	8.27896e+19	9.51078e+19	MLYCD
ENSG00000103152	2.35945e+19	-1.68722e+19	1.46497e+19	-1.15171e+19	2.49441e+19	6.19078e+18	MPG
ENSG00000103160	4.43087e+19	-4.74517e+18	2.96482e+19	-1.60049e+19	8.72842e+19	9.69659e+19	HSDL1
ENSG00000103174	1.94025e+19	3.29786e+19	1.47889e+19	2.22996e+19	9.82209e+18	9.97654e+19	NAGPA
ENSG00000103187	2.02147e+18	-2.01343e+19	1.5309e+18	-1.31519e+19	1.88445e+19	5.44875e+19	COTL1
ENSG00000103194	9.00625e+19	3.01265e+19	1.96796e+19	1.53085e+19	1.25806e+19	4.50876e+18	USP10
ENSG00000103222	1.31311e+19	-4.94301e+19	1.69489e+19	-2.91642e+19	3.54069e+19	5.025e+17	ABCC1
ENSG00000103249	7.27898e+19	-1.83381e+19	1.0499e+18	-1.74665e+19	8.06979e+19	3.56321e+19	CLCN7
ENSG00000103254	6.75639e+19	8.30584e+19	2.25741e+19	3.67936e+19	7.12921e+17	9.08223e+19	ANTKMT
ENSG00000103257	3.31047e+19	1.46168e+19	1.21337e+19	1.20464e+19	2.28342e+19	5.94813e+18	SLC7A5
ENSG00000103266	1.77108e+19	-3.61127e+19	1.51992e+19	-2.37596e+19	1.75033e+19	1.49896e+19	STUB1
ENSG00000103274	1.00371e+18	2.52886e+19	1.89235e+19	1.33636e+19	1.81433e+18	5.37379e+18	NUBP1
ENSG00000103275	2.73634e+18	-2.86466e+19	1.26671e+19	-2.26151e+18	8.21084e+19	9.49413e+19	UBE2I
ENSG00000103326	7.01491e+19	1.50598e+19	2.22105e+19	6.78048e+19	4.97741e+19	8.06787e+19	CAPN15
ENSG00000103335	4.23373e+19	4.15673e+19	2.84882e+19	1.4591e+18	8.83992e+19	9.72467e+19	PIEZO1
ENSG00000103342	2.29299e+19	1.00623e+19	1.44697e+19	6.95402e+19	4.86803e+19	8.02512e+19	GSPT1
ENSG00000103363	1.44356e+19	-8.33648e+19	8.8982e+18	-9.36874e+18	3.48824e+19	7.13004e+19	ELOB
ENSG00000103365	7.69567e+19	-2.34238e+19	2.11766e+19	-1.10612e+19	2.68676e+19	6.40878e+19	GGA2
ENSG00000103381	1.75102e+19	-3.05193e+19	1.51612e+19	-2.01299e+19	4.41159e+19	2.59037e+19	CPPED1
ENSG00000103415	1.17355e+19	7318986723	1.76268e+19	4.1522e+18	9.96687e+19	9.9912e+18	HMOX2
ENSG00000103429	1.71758e+19	-2.67321e+19	1.55014e+19	-1.7245e+18	8.63084e+19	9.66061e+19	BFAR
ENSG00000103479	7.54507e+19	-3.02314e+19	2.19433e+19	-1.3777e+18	1.68296e+19	5.21164e+19	RBL2
ENSG00000103490	1.61002e+19	2.34655e+19	1.67314e+19	1.40248e+19	1.60771e+17	5.07286e+21	PYCARD
ENSG00000103495	1.37646e+19	-3.4231e+18	1.69946e+19	-2.01423e+19	4.39855e+19	2.58719e+19	MAZ
ENSG00000103496	2.17643e+17	4.72769e+19	1.4217e+17	3.32538e+19	7.39483e+19	9.18143e+19	STX4
ENSG00000103502	3.409e+17	8.46922e+19	1.25077e+19	6.77123e+19	4.98328e+18	8.06787e+19	CDIPT
ENSG00000103507	2.5963e+18	-1.1794e+18	1.3688e+18	-8.61631e+19	3.88891e+19	7.42158e+19	BCKDK
ENSG00000103510	1.09364e+19	1.14473e+18	1.9001e+18	6.02458e+19	5.46869e+19	8.34229e+19	KAT8
ENSG00000103544	1.09668e+19	-2.9207e+17	1.86675e+19	-1.5646e+18	8.75671e+19	9.70599e+19	VPS35L
ENSG00000103549	9.94356e+19	-3.58238e+19	1.89265e+19	-1.89279e+19	5.83857e+19	3.00243e+19	RNF40
ENSG00000103550	4.336e+17	-3.8562e+18	2.94737e+19	-1.30835e+19	1.90754e+17	5.47417e+19	KNOP1
ENSG00000103569	2.81189e+19	1.71205e+18	1.32295e+19	1.29411e+19	1.95628e+19	5.54854e+19	AQP9
ENSG00000103591	4.58159e+18	-1.81856e+19	2.81652e+18	-6.45674e+19	5.18491e+19	8.18272e+19	AAGAB
ENSG00000103642	8.98026e+19	-2.37461e+19	9.74925e+19	-2.43568e+19	1.48638e+19	1.33446e+19	LACTB
ENSG00000103653	2.87716e+19	1.15253e+19	1.43141e+19	8.0517e+18	4.20722e+19	7.6239e+16	CSK
ENSG00000103657	5.94031e+19	-2.41492e+19	2.44015e+19	-9.89663e+19	3.22339e+19	6.90574e+18	HERC1
ENSG00000103671	8.04652e+19	1.90725e+19	2.12026e+19	8.99536e+18	3.68367e+19	7.26695e+19	TRIP4
ENSG00000103769	5.07305e+19	-8.86824e+19	1.12498e+19	-7.88305e+19	4.30518e+19	7.68572e+19	RAB11A
ENSG00000103811	1.63412e+19	-2.25284e+19	9.53198e+19	-2.36345e+19	1.81056e+19	1.53238e+19	CTSH
ENSG00000103852	5.38277e+19	-2.05933e+19	2.55218e+19	-8.06891e+19	4.19729e+19	7.62078e+19	TTC23
ENSG00000103855	4.72357e+19	-4.06517e+19	1.08591e+19	-3.74356e+19	1814316141	5.53665e+19	CD276
ENSG00000103876	6.67213e+18	-9.18611e+19	2.4485e+17	-3.75174e+19	9.70072e+19	9.96405e+19	FAH
ENSG00000103966	3.11063e+19	7.42082e+19	1.25785e+19	5.89959e+19	5.55218e+19	8.40456e+18	EHD4
ENSG00000103978	2.43715e+19	-1.50318e+19	1.33842e+19	-1.1231e+18	2.61394e+19	6.32248e+18	TMEM87A
ENSG00000103994	1.36713e+19	-4.85133e+19	1.69522e+19	-2.86177e+19	4.21283e+19	5.71679e+19	ZNF106
ENSG00000104081	1.14725e+19	2.53027e+19	1.81525e+19	1.3939e+18	1.63348e+19	5.13414e+19	BMF
ENSG00000104093	1.94556e+19	5.0419e+18	1.54131e+18	3.27118e+19	7.43578e+19	9.19493e+19	DMXL2
ENSG00000104131	8.4026e+18	2.51532e+19	2.02616e+19	1.24142e+19	2.14449e+19	5.80073e+19	EIF3J
ENSG00000104133	1.49218e+19	-6.931e+16	1.61277e+18	-4.29757e+19	6.67372e+19	8.94929e+19	SPG11
ENSG00000104142	7.73745e+19	-3.37594e+19	2.16898e+19	-1.55646e+19	1.19599e+19	4.38258e+19	VPS18
ENSG00000104164	1.28612e+19	-5.40922e+19	1.82782e+19	-2.95938e+19	3.08254e+19	4.64885e+18	BLOC1S6
ENSG00000104205	2.65824e+19	-2.05071e+19	1.3614e+18	-1.50633e+19	1.31982e+19	4.59992e+19	SGK3
ENSG00000104219	5.62306e+19	9.48087e+19	2.57127e+19	3.68723e+19	2267113669	6.49174e+19	ZDHHC2
ENSG00000104267	2.28205e+19	-7.73829e+19	2.81775e+19	-2.74627e+19	6.02773e+19	7.29614e+19	CA2
ENSG00000104312	6.43124e+19	4.99915e+19	1.04604e+19	4.77914e+19	1760483498	1285746375	RIPK2
ENSG00000104320	6.94283e+19	3.8692e+18	9.97557e+19	3.87867e+19	1050278682	3.63128e+19	NBN
ENSG00000104324	8.87067e+19	-3.31373e+19	2.08245e+19	-1.59126e+19	1.11551e+19	4.24768e+19	CPQ
ENSG00000104325	2.56721e+19	-2.25402e+19	1.34952e+18	-1.67024e+18	8.67352e+19	9.66854e+18	DECR1
ENSG00000104331	1.01792e+19	2.41964e+19	1.8748e+18	1.29061e+19	1.96838e+19	5.55798e+19	BPNT2
ENSG00000104343	7.27553e+18	-9.82103e+19	2.20099e+18	-4.4621e+18	6.55445e+19	8.90179e+19	UBE2W
ENSG00000104361	4.44423e+19	-1.84368e+19	2.81261e+19	-6.55506e+19	5.12142e+19	8.1653e+17	NIPAL2
ENSG00000104365	8.63367e+19	7.25845e+19	2.07723e+19	3.49429e+19	7.26767e+19	9.13535e+19	IKBKB
ENSG00000104388	4.05591e+19	1.79434e+18	1.12853e+19	1.58999e+19	1.11838e+19	4.25363e+19	RAB2A
ENSG00000104408	1.23707e+19	1.85137e+19	1.7417e+17	1.06297e+19	2.87798e+19	6.61721e+19	EIF3E
ENSG00000104412	1.07336e+19	7.48407e+19	1.84378e+19	4.0591e+18	6.84809e+18	8.99244e+18	EMC2
ENSG00000104419	4.71786e+18	-3.39335e+19	1.13265e+19	-2.99593e+19	2.73609e+19	4.26489e+19	NDRG1
ENSG00000104442	6.48995e+19	1.30405e+19	2.31369e+19	5.63623e+19	5.73011e+19	8.53085e+19	ARMC1
ENSG00000104472	5.27945e+19	1.6359e+18	2.48964e+19	6.57084e+19	5.11127e+19	8.16296e+19	CHRAC1
ENSG00000104517	6.01511e+19	-3.66104e+19	2.45842e+19	-1.48919e+19	1.36438e+19	4.67501e+18	UBR5
ENSG00000104518	2.98601e+19	6.23608e+19	1.3239e+17	4.71038e+18	6.37613e+19	8.82963e+19	GSDMD
ENSG00000104522	4.3946e+18	-2.5105e+18	2.78919e+19	-9.00079e+19	3.68078e+19	7.26544e+19	GFUS
ENSG00000104529	3.25389e+19	1.71841e+19	1.24835e+18	1.37655e+19	1.68652e+19	5.21395e+19	EEF1D
ENSG00000104613	7.03312e+19	2.32248e+19	2.23329e+19	1.03994e+19	2.98369e+19	6.6965e+18	INTS10
ENSG00000104660	4.14767e+19	2.89979e+19	1.23773e+18	2.34282e+19	8.14766e+19	9.47741e+19	LEPROTL1
ENSG00000104671	7.31665e+19	3.71801e+19	2.34009e+19	1.58883e+19	1.12099e+19	4.25931e+19	DCTN6
ENSG00000104679	7.45831e+19	2.72583e+19	2.21914e+19	1.22833e+19	2.19324e+18	5.84961e+19	R3HCC1
ENSG00000104687	1.4871e+18	-2.00816e+19	1.64924e+19	-1.21763e+19	2.23365e+17	5.89196e+19	GSR
ENSG00000104689	1.16972e+19	1.2464e+18	1.79216e+19	6.95472e+19	4.8676e+18	8.02512e+19	TNFRSF10A
ENSG00000104695	1.77675e+19	-1.0353e+18	1.52182e+19	-6.80304e+19	4.96312e+19	8.06048e+19	PPP2CB
ENSG00000104714	1.19875e+19	1.4966e+18	1.80171e+19	8.30651e+19	4.06171e+19	7.55283e+18	ERICH1
ENSG00000104763	1.5127e+18	-1.63182e+19	8.37057e+19	-1.94948e+19	5.12386e+19	2.8285e+18	ASAH1
ENSG00000104765	3.45501e+18	7.503e+17	1.2379e+18	6.06108e+19	5.44443e+19	8.33476e+19	BNIP3L
ENSG00000104783	2.66555e+19	8.51342e+19	1.31367e+18	6.48063e+19	5.16944e+19	8.18272e+19	KCNN4
ENSG00000104805	5.81912e+19	-2.71648e+19	1.3092e+18	-2.07492e+19	3.79944e+19	2.37193e+19	NUCB1
ENSG00000104823	2.55257e+19	2.18897e+19	1.36023e+19	1.60926e+19	1.07559e+19	4.18643e+19	ECH1
ENSG00000104824	7.27229e+19	1.98589e+19	2.1782e+17	9.11712e+19	9.27357e+19	9.84264e+19	HNRNPL
ENSG00000104825	2.41616e+19	2.41441e+19	1.34709e+19	1.79231e+19	7.30837e+19	3.38833e+19	NFKBIB
ENSG00000104852	1.24285e+19	-3.88728e+19	1.73332e+19	-2.24268e+19	8.22549e+18	9.49428e+19	SNRNP70
ENSG00000104853	2.29375e+18	-3.69499e+19	1.50324e+19	-2.45802e+19	8.05836e+19	9.4622e+18	CLPTM1
ENSG00000104856	8.34475e+19	2.42828e+19	1.05402e+19	2.30382e+19	2.12329e+19	1.68684e+18	RELB
ENSG00000104866	5.02637e+19	-1.85094e+19	2.73327e+19	-6.7719e+18	4.98285e+19	8.06787e+19	PPP1R37
ENSG00000104870	7.02731e+19	-1.9178e+18	1.11638e+19	-1.71788e+19	8.58187e+19	3.70154e+19	FCGRT
ENSG00000104872	5.32793e+19	-1.33191e+19	2.52332e+18	-5.27842e+19	5.97609e+19	8.65714e+19	PIH1D1
ENSG00000104880	7.28499e+19	-6.95176e+19	2.19543e+19	-3.16646e+19	1.54304e+18	2.74789e+19	ARHGEF18
ENSG00000104885	6.66337e+19	-4.59967e+19	2.394e+17	-1.92133e+19	5.46902e+19	2.921e+17	DOT1L
ENSG00000104886	2.34758e+19	1.32062e+19	1.35989e+19	9.71126e+19	3.31486e+19	6.99457e+19	PLEKHJ1
ENSG00000104894	3.21013e+21	2.72619e+19	1.35698e+19	2.00901e+19	4.45366e+19	2.608e+17	CD37
ENSG00000104903	6.19025e+19	9.13026e+19	2.42872e+18	3.75928e+19	7.0697e+18	9.06132e+19	LYL1
ENSG00000104904	3.0675e+18	-2.86921e+19	8.07135e+19	-3.55481e+19	3782511899	9.38409e+19	OAZ1
ENSG00000104915	1.4278e+18	-1.10634e+19	1.66437e+19	-6.64719e+19	5.0623e+17	8.13071e+19	STX10
ENSG00000104951	2.02178e+19	1.57543e+19	1.09245e+19	1.4421e+18	1.49275e+19	4.89549e+19	IL4I1
ENSG00000104957	4.487e+17	1.485e+17	2.71737e+19	5.46485e+19	5.84732e+19	8.60096e+19	YJU2B
ENSG00000104960	5.10222e+19	-3.92783e+19	2.63915e+19	-1.4883e+18	1.36672e+19	4.67907e+19	PTOV1
ENSG00000104964	4.33648e+19	-5.10592e+19	1.21864e+19	-4.18987e+19	6.75226e+19	8.95778e+19	TLE5
ENSG00000104969	1.07296e+19	-1.62522e+19	1.82697e+19	-8.89566e+19	3.73699e+19	7.30979e+19	SGTA
ENSG00000104972	1.56142e+19	-1.81449e+19	1.64562e+19	-1.10262e+18	2.70192e+19	6.42303e+19	LILRB1
ENSG00000104973	9.46715e+19	-1.61576e+19	1.94876e+19	-8.29124e+19	4.07034e+19	7.5551e+18	MED25
ENSG00000104974	6.65326e+19	-4.59095e+19	2.36152e+19	-1.94406e+19	5.18877e+19	2.85614e+18	LILRA1
ENSG00000104976	4.63935e+19	3.93671e+18	2.68745e+19	1.46485e+19	1.42962e+19	4.80236e+19	SNAPC2
ENSG00000104979	2.75118e+19	4.51972e+19	1.27357e+19	3.54885e+19	9.7169e+18	9.96405e+19	C19orf53
ENSG00000104980	7.22844e+19	-1.62224e+19	2.19615e+19	-7.38673e+19	4.60105e+19	7.90351e+19	TIMM44
ENSG00000104998	1.43387e+19	3.21056e+19	1.82076e+19	1.76331e+19	7.78486e+19	3.49459e+18	IL27RA
ENSG00000105053	9.80688e+19	-6.07804e+19	1.93737e+19	-3.13727e+19	7.53729e+19	9.24559e+19	VRK3
ENSG00000105058	2.67708e+19	-5.5228e+18	1.28602e+19	-4.2945e+18	1750872769	8307060582	FAM32A
ENSG00000105127	5.01367e+18	4.331e+17	2.55755e+19	1.69341e+19	9.03768e+19	3.81846e+19	AKAP8
ENSG00000105171	1.19682e+19	-1.13781e+19	1.74848e+19	-6.50743e+19	5.15212e+19	8.18272e+19	POP4
ENSG00000105176	9.67488e+19	-6.62886e+19	1.92571e+19	-3.44229e+18	7.30674e+19	9.15621e+19	URI1
ENSG00000105185	2.93547e+19	3.32508e+19	1.41043e+19	2.35749e+19	1.83987e+19	1.54511e+19	PDCD5
ENSG00000105193	3.10357e+19	1.79042e+19	8.29802e+19	2.15764e+19	3.09555e+19	2.12024e+19	RPS16
ENSG00000105197	4.87579e+19	-4.65212e+19	2.66245e+18	-1.74731e+19	9.86059e+19	9.97654e+19	TIMM50
ENSG00000105202	4.41813e+18	4.04377e+19	2.82326e+19	1.4323e+18	1.52057e+19	4.93815e+19	FBL
ENSG00000105220	1.37232e+19	-1.86154e+19	1.78831e+19	-1.04095e+18	2.97898e+19	6.6965e+18	GPI
ENSG00000105221	6.54529e+19	1.2078e+18	2.29218e+19	5.26923e+19	5.98247e+19	8.66059e+19	AKT2
ENSG00000105223	2.15821e+19	-2.25501e+19	8.94276e+18	-2.52161e+19	1.1682e+17	1.11831e+19	PLD3
ENSG00000105229	7.0007e+18	1.01803e+19	2.36166e+19	4.31065e+19	6.66421e+19	8.94929e+19	PIAS4
ENSG00000105246	3.52683e+17	1.68826e+18	1.21849e+21	1.38553e+19	1.6589e+18	5.16666e+19	EBI3
ENSG00000105248	5.96743e+19	4.08014e+19	2.42399e+19	1.68323e+19	9.23297e+19	3.84707e+19	YJU2
ENSG00000105254	2.41792e+19	2.14834e+19	1.34383e+18	1.59867e+19	1.09894e+19	4.2242e+17	TBCB
ENSG00000105258	8.35375e+19	1.53917e+19	2.21467e+19	6.94987e+19	4.87063e+19	8.02512e+19	POLR2I
ENSG00000105281	4.51516e+19	1.25686e+19	1.10782e+19	1.13453e+19	2.56572e+19	6.27364e+19	SLC1A5
ENSG00000105287	4.4337e+18	-1.7221e+18	2.77565e+19	-6.20431e+19	5.34974e+19	8.2833e+18	PRKD2
ENSG00000105323	2.46683e+19	-9.88791e+19	1.4026e+18	-7.0497e+17	4.80829e+19	7.99639e+19	HNRNPUL1
ENSG00000105325	8.28262e+17	2.00741e+19	2.08039e+18	9.64921e+19	3.34584e+18	7.01548e+19	FZR1
ENSG00000105327	5.62273e+19	2.40053e+19	1.10938e+19	2.16386e+19	3.0475e+18	2.09839e+19	BBC3
ENSG00000105329	2.52941e+19	1.61139e+19	1.41461e+19	1.1391e+18	2.5466e+18	6.26012e+19	TGFB1
ENSG00000105341	5.89811e+19	1.79694e+19	2.38278e+19	7.54136e+19	4.50767e+19	7.84048e+19	DMAC2
ENSG00000105355	4.45006e+19	-1.80965e+19	1.22671e+19	-1.4752e+18	1.40158e+19	4.74989e+18	PLIN3
ENSG00000105364	1.0334e+18	1.86518e+19	1.88221e+19	9.9095e+18	3.2171e+18	6.9018e+18	MRPL4
ENSG00000105372	6.89995e+19	2.41816e+19	9.00367e+19	2.68575e+19	7.23672e+19	8.23661e+19	RPS19
ENSG00000105373	3.5277e+18	5.09022e+19	1.20053e+18	4.23996e+19	2235556902	1.01439e+19	NOP53
ENSG00000105374	1.57966e+19	1.50431e+19	1.78462e+19	8.42933e+19	3.99266e+19	7.50523e+19	NKG7
ENSG00000105379	1.57711e+19	-2.76604e+19	1.62277e+19	-1.70451e+19	8.64655e+19	9.66061e+19	ETFB
ENSG00000105383	1.00401e+19	1.01676e+19	1.93679e+19	5.24973e+19	5.99602e+19	8.66082e+19	CD33
ENSG00000105393	2.10299e+19	2.50215e+19	1.45669e+19	1.71769e+19	8.63619e+19	9.66061e+19	BABAM1
ENSG00000105397	1.34313e+19	-2.09372e+19	1.814e+17	-1.1542e+18	2.48418e+19	6.17135e+19	TYK2
ENSG00000105401	2.41043e+19	-2.19035e+19	1.38897e+19	-1.57696e+19	1.14806e+19	4.31338e+19	CDC37
ENSG00000105404	2.21688e+19	2.18549e+19	1.37808e+19	1.58589e+19	1.12764e+19	4.26638e+19	RABAC1
ENSG00000105438	1.87387e+19	-8.84852e+19	1.4783e+18	-5.98561e+19	5.49466e+19	8.36228e+19	KDELR1
ENSG00000105443	6.14331e+19	5.62346e+19	2.35803e+17	2.38481e+19	8.11508e+19	9.46631e+19	CYTH2
ENSG00000105483	7.56251e+19	3.165e+17	2.15803e+19	1.46661e+19	8.83399e+19	9.72467e+19	CARD8
ENSG00000105499	1.60014e+19	-5.56978e+19	1.57022e+19	-3.54714e+19	9.71704e+19	9.96405e+19	PLA2G4C
ENSG00000105516	4.06183e+18	-1.04584e+19	2.87728e+19	-3.63483e+19	7.16244e+19	9.0994e+18	DBP
ENSG00000105518	2.42572e+19	1.93282e+19	1.452e+17	1.33114e+19	1.83142e+19	5.39595e+19	TMEM205
ENSG00000105556	4.97017e+19	-1.3972e+18	2.63936e+19	-5.29371e+19	5.96548e+19	8.65714e+19	MIER2
ENSG00000105568	2.90749e+19	-3.94291e+19	1.25483e+18	-3.14218e+19	1.67693e+19	2.93802e+19	PPP2R1A
ENSG00000105576	4.61803e+19	2.87306e+19	2.72898e+19	1.0528e+18	9.16154e+19	9.79843e+19	TNPO2
ENSG00000105612	3.67825e+19	-4.53303e+18	1.22333e+19	-3.70549e+19	2109805720	6.1222e+18	DNASE2
ENSG00000105618	9.55938e+19	-2.59033e+19	1.93378e+19	-1.33951e+19	1.80404e+19	5.37317e+19	PRPF31
ENSG00000105619	5.72165e+19	-3.55885e+19	2.4548e+18	-1.44975e+19	1.47128e+19	4.86188e+19	TFPT
ENSG00000105639	6.01718e+19	-2.72549e+18	2.42288e+19	-1.1249e+18	9.10435e+19	9.77724e+19	JAK3
ENSG00000105640	9.59945e+19	4.93057e+19	9.75035e+19	5.05681e+19	4263216727	3796014894	RPL18A
ENSG00000105643	1.29415e+19	1.55384e+19	1.73138e+18	8.97458e+18	9.28489e+19	9.84532e+19	ARRDC2
ENSG00000105656	6.96921e+18	3.13267e+19	2.22327e+19	1.40904e+19	1.58824e+19	5.03588e+18	ELL
ENSG00000105669	3.13834e+19	-5.82371e+19	1.20925e+19	-4.81595e+19	9.61589e+19	9.94488e+19	COPE
ENSG00000105671	5.0513e+18	3.20745e+19	2.55112e+19	1.25727e+19	2.08656e+19	5.72655e+19	DDX49
ENSG00000105677	2.40418e+19	1.19452e+19	1.43277e+19	8.3371e+18	4.04444e+19	7.5456e+17	TMEM147
ENSG00000105698	4.10301e+19	-2.51245e+19	1.13406e+19	-2.21544e+18	2.67297e+19	1.9391e+18	USF2
ENSG00000105699	1.838e+17	-1.51273e+19	1.53532e+19	-9.85288e+18	3.24483e+19	6.92157e+19	LSR
ENSG00000105700	1.94212e+19	-1.56045e+19	1.45972e+19	-1.06901e+19	2.85067e+19	6.58888e+19	KXD1
ENSG00000105701	1.68212e+19	-6.04849e+19	1.66817e+19	-3.62581e+19	7.16918e+21	9.10099e+19	FKBP8
ENSG00000105723	7.45228e+18	3.20169e+19	2.17532e+19	1.47182e+19	1.41068e+19	4.76783e+19	GSK3A
ENSG00000105726	9.77153e+19	-1.82676e+17	1.95415e+19	-9.34808e+19	3.49887e+19	7.13662e+19	ATP13A1
ENSG00000105755	3.15759e+19	7.57668e+19	1.2968e+17	5.84262e+19	5.59044e+19	8.44477e+19	ETHE1
ENSG00000105771	6.38115e+19	2.59561e+19	2.30164e+19	1.12772e+19	2.59439e+19	6.30413e+19	SMG9
ENSG00000105778	5.58219e+19	2.73085e+19	2.48582e+19	1.09857e+19	2.71954e+19	6.43369e+19	AVL9
ENSG00000105819	5.87184e+21	-7.16065e+19	2.37552e+19	-3.01435e+19	7.63083e+19	9.28978e+19	PMPCB
ENSG00000105821	6.81064e+19	-2.53653e+19	2.28775e+19	-1.10874e+19	2.67541e+18	6.39109e+19	DNAJC2
ENSG00000105835	4.47385e+19	2.03203e+19	1.12048e+19	1.81354e+19	6.97489e+19	3.29722e+19	NAMPT
ENSG00000105849	5.43715e+18	3.19637e+19	2.5991e+18	1.2298e+18	2.18772e+19	5.84681e+18	POLR1F
ENSG00000105851	5.70797e+19	-5.06965e+19	2.7709e+18	-1.82961e+19	6.73088e+17	3.23361e+19	PIK3CG
ENSG00000105855	1.0855e+18	-6.60833e+19	1.93061e+19	-3.42292e+19	6195221617	1.39339e+19	ITGB8
ENSG00000105856	2.54418e+19	1.25565e+19	1.30232e+18	9.64165e+19	3.34963e+19	7.01706e+19	HBP1
ENSG00000105879	4.64838e+19	6.93444e+19	2.69929e+19	2.56898e+19	1.01997e+19	1.03268e+19	CBLL1
ENSG00000105887	7.39291e+19	1.85443e+19	9.95871e+19	1.86212e+19	6.25867e+19	3.10855e+19	MTPN
ENSG00000105928	2.1355e+18	2.79794e+19	1.4041e+18	1.99269e+18	8.42052e+19	9.58791e+19	GSDME
ENSG00000105939	7.87037e+19	4.12684e+19	2.16408e+19	1.90697e+19	5.6524e+18	2.96614e+18	ZC3HAV1
ENSG00000105953	2.60043e+19	7.68033e+19	1.29735e+19	5.92002e+19	5.53849e+19	8.39949e+19	OGDH
ENSG00000105963	4.90605e+19	-2.18414e+19	2.74195e+19	-7.96562e+19	4.25705e+18	7.66081e+19	ADAP1
ENSG00000105967	3.87263e+19	5.10384e+19	1.17891e+19	4.32927e+19	6.65068e+18	8.94929e+19	TFEC
ENSG00000105968	1.72217e+19	6.13388e+19	1.54274e+19	3.97597e+19	6.90927e+19	9.02356e+19	H2AZ2
ENSG00000105976	4.04123e+19	-5.84699e+18	3.12853e+19	-1.86892e+19	6.16334e+19	3.08404e+19	MET
ENSG00000105983	4.22015e+19	-6.39585e+19	2.83792e+19	-2.25371e+19	8.21691e+18	9.49413e+19	LMBR1
ENSG00000105993	2.45135e+19	6627553330	1.34761e+19	4.91799e+19	9.96076e+19	9.9912e+18	DNAJB6
ENSG00000106009	4.90271e+19	-1.65895e+18	2.59542e+19	-6.39184e+19	9.49035e+19	9.90323e+18	BRAT1
ENSG00000106028	2.01574e+19	1.63744e+19	1.44998e+19	1.12929e+18	2.58776e+19	6.29586e+18	SSBP1
ENSG00000106052	3.54685e+19	-3.40337e+19	1.16433e+19	-2.92302e+19	7.70056e+19	9.32966e+19	TAX1BP1
ENSG00000106066	7.10362e+19	-5.18097e+19	2.22835e+19	-2.32502e+18	2.00709e+19	1.62265e+19	CPVL
ENSG00000106105	3.86012e+19	-2.13274e+19	1.15917e+19	-1.83989e+19	6.57846e+19	3.19104e+19	GARS1
ENSG00000106153	1.24235e+19	-1.65331e+19	8.84225e+19	-1.86978e+19	8.51678e+19	9.62264e+19	CHCHD2
ENSG00000106211	3.10263e+19	-1.67283e+19	1.32862e+19	-1.25907e+19	2.08005e+19	5.72167e+19	HSPB1
ENSG00000106244	8.22876e+19	-3.97218e+19	2.18183e+19	-1.82057e+19	8.55538e+19	9.63174e+19	PDAP1
ENSG00000106245	4.04355e+19	-1.0028e+17	1.19095e+19	-8.42021e+19	3.99776e+19	7.5077e+18	BUD31
ENSG00000106261	9.45422e+18	-4.2456e+18	1.93054e+19	-2.19918e+19	2.7865e+18	1.98485e+19	ZKSCAN1
ENSG00000106263	7.94595e+19	-2.46204e+19	2.10887e+19	-1.16747e+19	2.43022e+19	6.1108e+18	EIF3B
ENSG00000106266	2.16573e+19	8.66123e+19	1.44927e+19	5.97628e+19	9.52345e+19	9.92185e+19	SNX8
ENSG00000106290	5.74546e+19	1.60651e+19	2.39507e+19	6.7076e+18	5.02374e+19	8.09677e+19	TAF6
ENSG00000106299	7.74497e+19	-2.05385e+19	2.15512e+19	-9.53011e+21	3.40585e+19	7.06607e+19	WASL
ENSG00000106305	5.83214e+19	2.86501e+19	2.43669e+19	1.17578e+21	2.39683e+19	6.08246e+19	AIMP2
ENSG00000106344	4.4244e+18	-1.30943e+19	2.77626e+19	-4.7165e+17	6.37176e+18	8.82963e+19	RBM28
ENSG00000106346	4.55076e+19	8.11349e+19	2.73739e+19	2.96395e+19	7.66928e+19	9.31179e+19	USP42
ENSG00000106348	6.4089e+18	-1.60199e+19	2.42408e+19	-6.60866e+19	5.08698e+19	8.1502e+17	IMPDH1
ENSG00000106355	5.55941e+19	3.12583e+19	2.74252e+19	1.13977e+19	2.54384e+19	6.25613e+19	LSM5
ENSG00000106392	6.49441e+19	1.79713e+19	2.3377e+18	7.6876e+18	4.42036e+19	7.76549e+19	C1GALT1
ENSG00000106399	6.70164e+19	1.32078e+19	2.34875e+19	5.62333e+19	5.73889e+19	8.53215e+19	RPA3
ENSG00000106400	1.4688e+18	-9.89494e+19	1.61711e+19	-6.11891e+19	5.4061e+18	8.32189e+19	ZNHIT1
ENSG00000106443	6.9624e+18	9.84453e+19	2.2208e+18	4.43288e+19	6.57557e+19	8.91557e+19	PHF14
ENSG00000106460	1.06534e+19	1.44862e+19	1.93382e+19	7.491e+17	4.53797e+19	7.86415e+19	TMEM106B
ENSG00000106462	6.4994e+18	3.22553e+19	2.38314e+19	1.35348e+19	1.75902e+17	5.33713e+18	EZH2
ENSG00000106546	1.52213e+19	-2.31283e+19	1.59376e+18	-1.45118e+19	1.4673e+18	4.85818e+19	AHR
ENSG00000106554	9.4718e+18	1.17422e+19	1.92018e+19	6.11517e+19	5.40858e+19	8.32189e+19	CHCHD3
ENSG00000106560	2.5342e+18	2.10618e+19	1.37865e+19	1.52771e+19	1.26584e+19	4.51111e+19	GIMAP2
ENSG00000106565	1.37854e+18	-3.54444e+19	1.09932e+19	-3.22422e+19	1.26317e+19	2.43638e+19	TMEM176B
ENSG00000106591	1.39377e+19	1.95643e+19	1.65664e+19	1.18096e+19	2.37618e+19	6.07011e+19	MRPL32
ENSG00000106603	7.69071e+19	6.42555e+19	2.15008e+18	2.98852e+19	2.80334e+19	4.34886e+19	COA1
ENSG00000106605	3.98816e+19	8.53897e+18	1.14492e+18	7.45815e+18	87742666	4073766636	BLVRA
ENSG00000106609	1.36975e+17	-1.92032e+18	1.71604e+19	-1.11904e+19	9.109e+17	9.77724e+19	TMEM248
ENSG00000106615	3.87097e+18	7.30596e+18	1.19376e+19	6.12013e+21	5.40529e+19	8.32189e+19	RHEB
ENSG00000106617	6.62558e+19	1.0252e+18	2.42394e+19	4.2295e+18	6.72332e+19	8.95577e+19	PRKAG2
ENSG00000106635	2.71679e+18	2.15806e+19	1.27959e+18	1.68653e+19	9.16939e+19	3.84275e+19	BCL7B
ENSG00000106636	1.64896e+19	-1.21499e+19	1.6031e+18	-7.57902e+19	4.4851e+18	7.82845e+19	YKT6
ENSG00000106638	7.05151e+19	4.20585e+19	2.22042e+19	1.89417e+19	9.84888e+19	9.97654e+19	TBL2
ENSG00000106682	1.01853e+19	-1.03292e+19	1.87434e+19	-5.51081e+19	5.81578e+19	8.57785e+19	EIF4H
ENSG00000106683	1.62157e+19	-9.10012e+19	1.6349e+18	-5.56616e+19	2604195603	4231817855	LIMK1
ENSG00000106733	9.56185e+19	1.91685e+19	2.00464e+19	9.56209e+19	3.38967e+19	7.04374e+18	NMRK1
ENSG00000106771	6.27938e+18	-2.71074e+19	2.36913e+18	-1.14419e+18	2.52545e+19	6.22268e+19	TMEM245
ENSG00000106785	8.18324e+19	-3.61278e+19	2.10717e+19	-1.71452e+19	8.64331e+19	3.71776e+18	TRIM14
ENSG00000106789	4.08599e+19	-1.31171e+19	2.82825e+18	-4.6379e+18	6.42798e+19	8.84485e+19	CORO2A
ENSG00000106803	7.33134e+19	1.41854e+19	9.96222e+19	1.42392e+19	1.54469e+19	4.97299e+18	SEC61B
ENSG00000106829	1.04321e+19	8.46245e+19	2.04412e+19	4.13989e+18	6.78882e+19	8.96533e+19	TLE4
ENSG00000106853	1.06892e+19	-1.40665e+19	1.97052e+19	-7.13848e+19	4.75321e+19	7.97931e+19	PTGR1
ENSG00000106868	8.9413e+18	-7.21978e+19	2.03376e+19	-3.54996e+19	7.22592e+19	9.12575e+19	SUSD1
ENSG00000106948	1.34914e+19	-2.0166e+18	1.7546e+18	-1.14932e+19	2.50422e+19	6.2033e+17	AKNA
ENSG00000106991	5.83431e+19	-1.60029e+19	1.07663e+19	-1.48639e+19	1.37175e+19	4.68572e+19	ENG
ENSG00000106993	4.80485e+18	6.96108e+19	2.61772e+19	2.65922e+19	7.90299e+18	9.42957e+19	CDC37L1
ENSG00000107020	2.20955e+19	1.74795e+18	1.37056e+19	1.27536e+19	2.02184e+19	5.63065e+19	PLGRKT
ENSG00000107021	7.27913e+19	-3.11531e+18	2.23695e+19	-1.39266e+19	1.63722e+19	5.13607e+19	TBC1D13
ENSG00000107099	1.41705e+19	-8.22612e+19	1.73445e+18	-4.74277e+19	6.35302e+19	8.82176e+19	DOCK8
ENSG00000107104	4.62353e+19	-2.23163e+19	2.92357e+19	-7.63322e+19	4.45271e+19	7.80125e+19	KANK1
ENSG00000107130	1.71376e+19	-3.24148e+19	1.54754e+18	-2.0946e+18	3.62062e+19	2.32647e+19	NCS1
ENSG00000107140	1.71673e+19	-7.20865e+19	1.61063e+19	-4.47568e+19	761692402	4305217925	TESK1
ENSG00000107175	6.76408e+19	1.27594e+19	2.31127e+19	5.52051e+19	5.80913e+19	8.57716e+19	CREB3
ENSG00000107223	1.73056e+19	-8.82934e+19	9.03966e+19	-9.76734e+19	9.22192e+19	9.82542e+19	EDF1
ENSG00000107262	3.2146e+18	2.56984e+18	1.28147e+18	2.00538e+19	4.4922e+18	2.62348e+18	BAG1
ENSG00000107263	3.19421e+19	-2.23703e+19	1.24241e+19	-1.80056e+19	7.17724e+19	3.34903e+19	RAPGEF1
ENSG00000107290	1.47987e+19	1.41488e+19	1.7359e+18	8.15068e+19	4.15034e+19	7.59279e+19	SETX
ENSG00000107317	1.46353e+19	-7.58144e+19	1.9819e+18	-3.82534e+18	1305936507	4.33091e+18	PTGDS
ENSG00000107338	4.78095e+16	-1.89135e+19	2.72121e+19	-6.9504e+18	4.8703e+18	8.02512e+19	SHB
ENSG00000107341	5.80991e+19	4.86709e+19	1.01941e+19	4.77442e+19	6.33047e+19	8.81026e+19	UBE2R2
ENSG00000107371	4.31759e+19	5.64859e+19	2.77845e+19	2.033e+17	9.8378e+18	9.97654e+19	EXOSC3
ENSG00000107372	7.55844e+19	-3.03676e+18	9.78857e+19	-3.10235e+19	9.75251e+19	9.96405e+19	ZFAND5
ENSG00000107404	5.31588e+19	-3.42898e+19	2.59146e+19	-1.32319e+19	1.85773e+19	5.42302e+19	DVL1
ENSG00000107521	3.61139e+19	-2.67252e+21	1.21403e+19	-2.20137e+19	2.77099e+19	1.98426e+18	HPS1
ENSG00000107537	8.77283e+19	2.73344e+19	2.08657e+19	1.31002e+19	1.90191e+19	5.46283e+19	PHYH
ENSG00000107551	3.9699e+18	-4.12221e+19	1.15681e+19	-3.56342e+17	7.21585e+19	9.12294e+19	RASSF4
ENSG00000107560	7.68764e+19	6.66324e+19	2.11683e+19	3.14774e+19	7.52933e+19	9.24176e+19	RAB11FIP2
ENSG00000107566	1.24235e+19	-3.12287e+19	1.75362e+19	-1.78081e+19	8.58659e+19	9.63961e+19	ERLIN1
ENSG00000107581	2.30082e+19	-1.54162e+19	1.53144e+19	-1.00665e+18	3.14105e+19	6.84612e+19	EIF3A
ENSG00000107593	1.2827e+18	-9.89671e+19	1.79501e+19	-5.51345e+19	5.81397e+19	8.57716e+19	PKD2L1
ENSG00000107625	5.87267e+19	-8.99407e+19	2.38395e+19	-3.77275e+19	7.05969e+19	9.05803e+19	DDX50
ENSG00000107651	6.76466e+18	-2.05977e+19	2.27797e+19	-9.04215e+19	3.65882e+19	7.2507e+18	SEC23IP
ENSG00000107672	8.16196e+18	2.97942e+19	2.08944e+19	1.42594e+19	1.53886e+19	4.96787e+19	NSMCE4A
ENSG00000107738	3.08587e+18	-3.21303e+19	1.26025e+19	-2.54952e+19	1.0787e+18	1.06794e+19	VSIR
ENSG00000107745	1.76322e+19	-1.38994e+19	1.55098e+19	-8.96165e+18	3.70165e+19	7.27569e+19	MICU1
ENSG00000107771	1.97383e+19	3.51419e+18	1.45763e+19	2.41089e+19	1.59135e+19	1.3997e+18	CCSER2
ENSG00000107796	1.90416e+19	6.95808e+19	1.48081e+19	4.69882e+19	6.3844e+18	8.82963e+19	ACTA2
ENSG00000107798	8.65159e+19	-5.84438e+19	1.07575e+19	-5.43285e+19	5546013133	7510226118	LIPA
ENSG00000107816	1.67172e+19	-2.09635e+18	1.56129e+19	-1.3427e+18	1.79368e+19	5.35826e+19	LZTS2
ENSG00000107819	1.13927e+19	-4.01521e+19	1.87744e+19	-2.13866e+19	3.24632e+19	2.19803e+19	SFXN3
ENSG00000107829	8.19681e+19	-2.00316e+17	2.05361e+19	-9.75431e+19	3.29347e+19	6.9686e+18	FBXW4
ENSG00000107854	1.21133e+19	-1.03408e+19	1.74128e+18	-5.9386e+18	9.95262e+19	9.9895e+18	TNKS2
ENSG00000107862	6.31115e+19	-5.85221e+19	2.35386e+19	-2.48622e+19	8.03653e+19	9.4622e+18	GBF1
ENSG00000107863	4.68449e+19	-8.06451e+19	2.71227e+19	-2.97335e+19	2.94571e+19	4.51583e+19	ARHGAP21
ENSG00000107872	1.25339e+19	7.96522e+19	1.72755e+18	4.6107e+18	6.44749e+19	8.84551e+18	FBXL15
ENSG00000107874	9.42471e+19	4.37739e+19	2.06371e+19	2.12113e+19	3.39112e+19	2.2526e+18	CUEDC2
ENSG00000107882	6.4248e+18	-1.19269e+19	2.2754e+18	-5.24167e+19	6.00162e+19	8.66131e+19	SUFU
ENSG00000107897	1.64191e+19	1.05068e+19	1.55217e+19	6.76911e+19	4.98462e+19	8.06787e+19	ACBD5
ENSG00000107929	1.8815e+18	-4.03167e+19	1.47395e+19	-2.73529e+19	6.23263e+18	7.47455e+19	LARP4B
ENSG00000107937	1.2284e+18	5.75515e+19	1.74167e+19	3.3044e+18	7.41068e+19	9.19264e+19	GTPBP4
ENSG00000107949	5.21578e+19	4.45654e+19	2.62291e+18	1.69908e+19	8.93039e+19	3.79396e+19	BCCIP
ENSG00000107959	4.35302e+19	-3.19195e+19	2.83508e+19	-1.12588e+19	2.60218e+19	6.31597e+19	PITRM1
ENSG00000107968	5.91378e+19	-2.5531e+18	2.44246e+19	-1.0453e+18	2.95885e+19	6.69163e+19	MAP3K8
ENSG00000108010	1.23396e+19	3.26263e+19	1.89506e+19	1.72165e+19	9.86264e+19	9.97654e+19	GLRX3
ENSG00000108021	5.03414e+19	2.3932e+18	2.78229e+19	8.60153e+19	3.89705e+19	7.42622e+19	TASOR2
ENSG00000108039	1.80364e+18	3.68075e+19	1.55325e+19	2.3697e+16	1.78023e+18	1.51801e+19	XPNPEP1
ENSG00000108055	1.16287e+19	-1.14921e+19	1.82368e+19	-6.30162e+19	9.49754e+19	9.90438e+19	SMC3
ENSG00000108061	8.28342e+19	1.83106e+19	2.10534e+19	8.69721e+19	3.84453e+19	7.38459e+19	SHOC2
ENSG00000108064	6.33241e+19	3.68184e+19	2.45763e+19	1.49813e+19	1.34101e+19	4.64635e+19	TFAM
ENSG00000108091	5.29921e+19	-1.50228e+19	2.64977e+19	-5.66945e+19	9.54789e+19	9.94093e+19	CCDC6
ENSG00000108094	8.34696e+19	-2.21128e+18	2.03195e+19	-1.08825e+19	2.76483e+19	6.48916e+19	CUL2
ENSG00000108100	1.62322e+19	-1.53809e+19	1.58466e+19	-9.70612e+18	9.22678e+19	9.82542e+19	CCNY
ENSG00000108106	8.39507e+18	2.02548e+19	2.09246e+18	9.6799e+18	3.3305e+18	7.00646e+19	UBE2S
ENSG00000108107	1.44166e+19	2.318e+17	9.12525e+19	2.5402e+18	1.10789e+19	1.08127e+19	RPL28
ENSG00000108175	1.88753e+19	-2.2164e+18	1.53162e+19	-1.44709e+19	1.47871e+19	4.86883e+19	ZMIZ1
ENSG00000108179	8.98525e+19	2.678e+17	9.57956e+19	2.79554e+19	5.18139e+19	6.60373e+19	PPIF
ENSG00000108219	3.38651e+19	-1.21262e+19	1.18635e+18	-1.02214e+19	9.91845e+19	9.97677e+19	TSPAN14
ENSG00000108239	7.41697e+19	-2.41686e+19	2.24955e+19	-1.07438e+19	9.14442e+18	9.79793e+19	TBC1D12
ENSG00000108256	1.36463e+19	-1.78085e+19	1.70276e+19	-1.04586e+19	2.95626e+19	6.69163e+19	NUFIP2
ENSG00000108262	6.06271e+19	-2.43396e+19	2.36691e+19	-1.02833e+19	3.03794e+19	6.73901e+19	GIT1
ENSG00000108298	3.35707e+19	1.45128e+19	7.79963e+19	1.86071e+19	6.27852e+19	3.10855e+19	RPL19
ENSG00000108312	8.6938e+18	-3.48024e+19	2.26834e+19	-1.53427e+19	1.24964e+19	4.49049e+19	UBTF
ENSG00000108344	2.01734e+19	-1.92854e+19	1.46285e+19	-1.31834e+19	1.87391e+19	5.42556e+19	PSMD3
ENSG00000108349	8.73306e+19	4.23075e+19	2.03155e+19	2.08252e+19	3.72949e+19	2.35585e+19	CASC3
ENSG00000108370	7.37621e+19	3.71376e+19	2.30995e+19	1.60773e+19	1.07895e+19	4.18948e+19	RGS9
ENSG00000108406	5.96611e+19	2.34613e+19	2.5013e+18	9.37962e+19	3.48264e+19	7.12756e+19	DHX40
ENSG00000108424	6.50251e+19	-1.02644e+19	9.82427e+19	-1.0448e+18	2.96116e+18	6.69163e+19	KPNB1
ENSG00000108433	9.44673e+19	7.71078e+19	1.98175e+19	3.8909e+18	6.97209e+18	9.0291e+18	GOSR2
ENSG00000108439	5.29826e+19	-2.1763e+18	2.5628e+17	-8.4919e+18	3.95776e+19	7.47615e+19	PNPO
ENSG00000108443	4.26869e+19	-4.05807e+19	3.09472e+19	-1.31129e+17	1.89761e+19	5.46027e+19	RPS6KB1
ENSG00000108510	1.42073e+18	-6.09552e+19	1.63746e+19	-3.72255e+19	7.09703e+18	9.06421e+19	MED13
ENSG00000108518	6.36141e+19	1.31593e+19	7.37278e+19	1.78485e+19	7.42852e+19	3.40517e+19	PFN1
ENSG00000108523	1.40492e+19	2.29335e+18	1.69644e+18	1.35186e+19	8.92465e+19	9.72836e+17	RNF167
ENSG00000108528	1.3507e+18	-4.42909e+19	1.78238e+19	-2.48492e+19	9.80175e+19	9.97654e+19	SLC25A11
ENSG00000108561	1.96687e+19	2.27203e+19	1.44674e+19	1.57045e+19	1.16309e+19	4.32996e+19	C1QBP
ENSG00000108582	1.34782e+19	-4.08729e+19	1.68186e+17	-2.43022e+19	1.50897e+19	1.35287e+19	CPD
ENSG00000108587	1.8395e+18	2.78556e+19	1.47002e+19	1.89492e+19	5.81029e+19	2.99819e+18	GOSR1
ENSG00000108588	7.67143e+17	-2.46824e+19	2.25102e+19	-1.0965e+18	2.72861e+19	6.44944e+19	CCDC47
ENSG00000108591	5.30153e+19	-3.38351e+18	2.56271e+19	-1.32028e+19	1.8674e+18	5.42302e+19	DRG2
ENSG00000108599	5.8745e+18	7.58134e+19	2.45819e+19	3.08411e+18	7.57769e+19	9.2724e+18	AKAP10
ENSG00000108604	7.02847e+19	-5.43768e+19	2.20602e+19	-2.46493e+19	8.05301e+19	9.4622e+18	SMARCD2
ENSG00000108622	4.74244e+19	8.41942e+19	3.01469e+19	2.7928e+18	5.22544e+19	6.64684e+18	ICAM2
ENSG00000108639	1.55339e+19	2.77955e+19	9.05362e+19	3.0701e+18	2.1399e+18	3.53928e+19	SYNGR2
ENSG00000108651	1.35573e+19	-5.28962e+19	1.70418e+19	-3.1039e+18	7.56264e+19	9.26384e+19	UTP6
ENSG00000108654	9.98288e+19	3.74883e+19	9.64802e+19	3.88559e+19	6.97602e+19	9.0291e+18	DDX5
ENSG00000108669	6.22275e+19	1.54178e+19	1.03163e+19	1.49452e+19	1.35041e+19	4.66196e+19	CYTH1
ENSG00000108671	2.1506e+18	-1.99725e+18	1.4412e+18	-1.38583e+19	1.65798e+18	5.1663e+18	PSMD11
ENSG00000108679	9.72513e+19	1.84577e+19	1.04646e+19	1.76382e+19	8.59994e+16	9.64806e+18	LGALS3BP
ENSG00000108688	1.93863e+19	3.48497e+19	1.95378e+19	1.7837e+18	7.44717e+19	3.40892e+19	CCL7
ENSG00000108691	5.87863e+19	5.00846e+19	2.39649e+19	2.08992e+19	3.66252e+19	2.34085e+19	CCL2
ENSG00000108700	3.12116e+19	5.58627e+19	2.08053e+19	2.68501e+19	7.25266e+19	8.23661e+19	CCL8
ENSG00000108771	2.80632e+19	-1.74128e+19	1.43599e+19	-1.2126e+18	9.03485e+19	9.75692e+19	DHX58
ENSG00000108774	4.68459e+19	-2.63139e+18	1.09847e+19	-2.39551e+19	1.65973e+19	1.44615e+19	RAB5C
ENSG00000108784	2.15293e+19	-7.30107e+19	1.48196e+19	-4.92664e+19	8365490776	6713048154	NAGLU
ENSG00000108788	1.52819e+18	6.00948e+19	1.57702e+18	3.81065e+19	7.03155e+18	9.04155e+19	MLX
ENSG00000108798	6.00087e+19	-4.09186e+19	2.6244e+18	-1.55916e+19	1.18958e+18	4.37594e+19	ABI3
ENSG00000108799	4.99271e+19	4.93382e+19	2.59402e+19	1.902e+17	5.71711e+18	2.97928e+18	EZH1
ENSG00000108819	8.4798e+18	-8.90978e+19	2.02458e+19	-4.4008e+18	6.5988e+18	8.92447e+19	PPP1R9B
ENSG00000108826	2.25013e+19	3.10808e+19	1.43009e+19	2.17335e+19	2.97538e+18	2.05964e+19	MRPL27
ENSG00000108828	7.34821e+19	-1.3953e+18	1.02576e+19	-1.36026e+19	1.73747e+19	5.29715e+19	VAT1
ENSG00000108829	1.1273e+18	7.53732e+19	1.81638e+19	4.14965e+19	6.78167e+19	8.96317e+18	LRRC59
ENSG00000108840	1.1043e+18	-6.94379e+19	1.80676e+18	-3.84323e+19	7.00739e+19	9.03815e+19	HDAC5
ENSG00000108846	1.14002e+19	-9.2168e+18	1.86245e+19	-4.94876e+19	6.20688e+19	8.77122e+19	ABCC3
ENSG00000108848	9.55582e+19	-4.69896e+19	1.95381e+19	-2.40502e+19	8.09941e+19	9.46631e+19	LUC7L3
ENSG00000108854	4.27312e+19	-2.85236e+19	2.82249e+18	-1.01059e+19	3.12215e+19	6.82527e+19	SMURF2
ENSG00000108861	5.95484e+19	-1.07477e+19	1.04384e+19	-1.02963e+19	3.03182e+19	6.73047e+19	DUSP3
ENSG00000108883	1.36762e+19	-3.20773e+19	1.71006e+19	-1.8758e+17	6.06826e+19	3.05765e+19	EFTUD2
ENSG00000108932	7.22426e+19	-9.52967e+19	2.2037e+18	-4.3244e+18	6.65421e+19	8.94929e+19	SLC16A6
ENSG00000108946	2.48263e+19	9.01647e+19	1.33567e+19	6.75054e+18	9.46179e+19	9.88781e+19	PRKAR1A
ENSG00000108950	3.03996e+18	-2.63324e+19	1.30754e+19	-2.01388e+19	4.40221e+19	2.58719e+19	FAM20A
ENSG00000108953	3.13911e+19	1.82494e+19	1.34977e+19	1.35204e+19	1.76362e+19	5.33713e+18	YWHAE
ENSG00000108961	1.10198e+19	3.56983e+19	1.97791e+19	1.80485e+19	7.10984e+19	3.33336e+19	RANGRF
ENSG00000109016	1.22641e+19	3.75081e+19	1.74277e+19	2.15221e+19	9.82829e+19	9.97654e+19	DHRS7B
ENSG00000109046	3.90388e+19	-7.2148e+18	1.17334e+19	-6.14894e+18	5.38625e+19	8.31804e+19	WSB1
ENSG00000109062	9.74196e+18	-1.07099e+19	1.91545e+19	-5.59134e+19	5.7607e+18	8.54314e+19	NHERF1
ENSG00000109066	6.08244e+19	-8.39305e+19	2.41731e+19	-3.47206e+19	7.28437e+19	9.14892e+19	TMEM104
ENSG00000109079	5.33913e+19	-2.89898e+19	2.58759e+19	-1.12034e+19	2.62568e+19	6.33281e+19	TNFAIP1
ENSG00000109083	9.39413e+19	-5.02666e+19	1.98743e+18	-2.52923e+19	8.00328e+19	9.45842e+19	IFT20
ENSG00000109099	1.53306e+19	-1.17689e+19	1.60901e+19	-7.31439e+19	4.64511e+19	7.9414e+17	PMP22
ENSG00000109103	1.30538e+19	-2.16167e+19	1.69947e+19	-1.27197e+19	2.03385e+18	5.65441e+18	UNC119
ENSG00000109111	8.27588e+19	-3.10673e+19	2.13812e+19	-1.45301e+19	1.4622e+17	4.8516e+18	SUPT6H
ENSG00000109113	2.38609e+19	-5.81156e+19	1.38858e+19	-4.18526e+19	2848367823	1.21805e+19	RAB34
ENSG00000109133	2.04703e+19	-1.97418e+19	1.45808e+18	-1.35396e+18	1.75749e+19	5.33713e+18	TMEM33
ENSG00000109171	1.33833e+19	2.80865e+19	1.73726e+19	1.61671e+19	1.05941e+19	4.1458e+18	SLAIN2
ENSG00000109180	3.64683e+19	2.50796e+18	1.16616e+19	2.15062e+19	8.29719e+19	9.5182e+18	OCIAD1
ENSG00000109220	6.1256e+18	-1.40765e+19	2.45456e+18	-5.73484e+19	5.66317e+19	8.49149e+19	CHIC2
ENSG00000109270	1.20133e+19	-2.68439e+19	1.78446e+18	-1.50431e+19	8.80424e+19	9.72266e+19	LAMTOR3
ENSG00000109320	4.89518e+19	2.63192e+19	1.12002e+19	2.3499e+18	1.87786e+18	1.55889e+19	NFKB1
ENSG00000109323	2.05161e+19	-1.64834e+19	1.426e+17	-1.15592e+19	2.47714e+19	6.16912e+19	MANBA
ENSG00000109332	9.28051e+19	1.43821e+19	9.2774e+18	1.55023e+18	1.21087e+19	4.40932e+19	UBE2D3
ENSG00000109381	6.47945e+21	-7.79688e+18	2.387e+17	-3.26639e+19	7.43941e+19	9.19493e+19	ELF2
ENSG00000109390	4.13507e+19	1.32911e+19	1.11623e+19	1.19071e+19	2.33769e+19	6.02244e+19	NDUFC1
ENSG00000109436	2.00382e+18	5.25571e+18	1.45392e+19	3.61484e+19	7.17737e+19	9.10505e+19	TBC1D9
ENSG00000109445	7.79542e+19	1.47342e+19	2.13408e+18	6.90422e+19	4.89929e+19	8.03198e+19	ZNF330
ENSG00000109475	7.39002e+19	2.40141e+18	9.65795e+19	2.48646e+19	1.2902e+18	1.20148e+19	RPL34
ENSG00000109519	6.42053e+19	1.96944e+19	2.32479e+19	8.47147e+19	3.96913e+19	7.48916e+19	GRPEL1
ENSG00000109536	1.7202e+17	1.24382e+19	1.52586e+19	8.15161e+19	4.1498e+18	7.59279e+19	FRG1
ENSG00000109572	4.67266e+19	-7.08798e+19	2.76344e+18	-2.56491e+19	1.03202e+19	1.04069e+19	CLCN3
ENSG00000109586	5.67174e+18	-2.21012e+19	2.43174e+19	-9.08864e+19	3.63422e+19	7.23338e+19	GALNT7
ENSG00000109606	5.11165e+19	-1.37421e+18	2.57291e+19	-5.34107e+19	5.93267e+19	8.63877e+19	DHX15
ENSG00000109670	6.81597e+19	4.91457e+19	2.26103e+19	2.1736e+18	8.27928e+19	9.51078e+19	FBXW7
ENSG00000109689	4.55881e+19	-2.147e+17	2.86802e+18	-7.48598e+19	4.541e+17	7.86415e+19	STIM2
ENSG00000109736	1.65963e+19	1.26883e+19	1.54697e+19	8.20203e+19	4.121e+16	7.5872e+17	MFSD10
ENSG00000109756	1.52366e+19	3.59266e+19	1.62504e+19	2.21081e+19	2.70491e+19	1.95355e+19	RAPGEF2
ENSG00000109775	4.73442e+19	2.06948e+19	2.62805e+19	7.87458e+19	9.37235e+18	9.85847e+19	UFSP2
ENSG00000109787	1.12078e+19	4.93992e+19	1.82617e+19	2.70507e+19	6.82891e+19	7.92642e+19	KLF3
ENSG00000109790	9.10849e+21	-2.22636e+19	2.15146e+19	-1.03481e+19	3.00756e+18	6.70721e+19	KLHL5
ENSG00000109854	3.20534e+19	-6.47478e+19	1.23481e+18	-5.24356e+19	6.00031e+19	8.66131e+19	HTATIP2
ENSG00000109861	2.74307e+18	-5.27369e+19	9.73122e+19	-5.41936e+19	5981374414	7714955768	CTSC
ENSG00000109917	1.08037e+19	3.52743e+19	1.87337e+18	1.88293e+19	5.97096e+19	3.0256e+18	ZPR1
ENSG00000109919	1.77458e+19	-1.98196e+19	1.50897e+18	-1.31345e+19	1.8903e+18	5.44875e+19	MTCH2
ENSG00000109920	9.311e+17	3.02098e+19	1.97856e+19	1.52686e+19	1.26796e+18	4.51355e+19	FNBP4
ENSG00000109929	4.32445e+19	1.0918e+18	2.9202e+18	3.73878e+19	7.08495e+19	9.06421e+19	SC5D
ENSG00000109971	7.36683e+19	-7.87737e+19	1.12042e+19	-7.03076e+19	4.82009e+19	8.0005e+18	HSPA8
ENSG00000110002	4.53873e+19	-3.54328e+19	2.69763e+19	-1.31348e+19	1.89022e+19	5.44875e+19	VWA5A
ENSG00000110011	8.56199e+19	-2.89725e+19	2.10698e+19	-1.37507e+16	1.69109e+19	5.21395e+19	DNAJC4
ENSG00000110031	5.50899e+19	-2.74549e+19	1.03786e+19	-2.64534e+19	8.16093e+19	8.9153e+18	LPXN
ENSG00000110042	8.63136e+19	-1.38214e+19	2.136e+17	-6.4707e+18	9.48407e+19	9.90146e+19	DTX4
ENSG00000110046	9.2422e+18	-5.98377e+19	2.03991e+19	-2.93334e+19	7.69267e+19	9.32531e+19	ATG2A
ENSG00000110047	9.25631e+18	6.97032e+18	2.05056e+19	3.39923e+19	7.33914e+19	9.16225e+19	EHD1
ENSG00000110048	6.38711e+19	-2.54392e+19	2.33456e+19	-1.08968e+19	2.75856e+19	6.48721e+19	OSBP
ENSG00000110057	8.47562e+18	-5.00714e+19	1.03882e+19	-4.82005e+19	1435204532	1110574936	UNC93B1
ENSG00000110063	4.02471e+19	2.57002e+19	2.82335e+19	9.10273e+19	3.62678e+19	7.23132e+19	DCPS
ENSG00000110066	5.72633e+19	-8.82482e+19	2.45277e+19	-3.5979e+18	7.19004e+19	9.10969e+19	KMT5B
ENSG00000110075	6.82115e+17	-2.45975e+19	2.28896e+19	-1.07461e+18	2.82549e+19	6.55916e+18	PPP6R3
ENSG00000110079	8.93906e+19	-7.3413e+18	2.2897e+18	-3.20624e+19	1.34484e+19	2.53375e+19	MS4A4A
ENSG00000110080	1.32704e+19	6.19023e+19	1.78695e+19	3.46413e+18	5319472419	1.24825e+19	ST3GAL4
ENSG00000110090	5.17133e+19	7.79415e+19	2.57545e+19	3.02633e+19	7.6217e+18	9.28952e+19	CPT1A
ENSG00000110092	2.76954e+19	-1.42982e+19	1.47727e+19	-9.67881e+19	3.33104e+18	7.00646e+19	CCND1
ENSG00000110107	1.37779e+19	1.38853e+19	1.66099e+19	8.35969e+19	4.03172e+19	7.53769e+19	PRPF19
ENSG00000110108	4.09533e+19	6.24099e+19	1.26027e+19	4.9521e+18	9.60504e+19	9.94488e+19	TMEM109
ENSG00000110203	7.50826e+19	4.08629e+18	2.29038e+19	1.78411e+19	7.44052e+19	3.40827e+19	FOLR3
ENSG00000110218	7.91121e+19	2.35087e+19	2.18345e+19	1.07668e+18	2.81623e+19	6.55642e+19	PANX1
ENSG00000110321	6.56055e+19	-2.96664e+19	1.02488e+17	-2.89462e+18	3.79622e+19	5.29747e+19	EIF4G2
ENSG00000110324	1.23586e+19	1.04535e+19	8.85618e+19	1.18037e+19	2.37855e+18	6.07011e+19	IL10RA
ENSG00000110330	9.8701e+18	2.45165e+19	1.9282e+18	1.27147e+19	2.03562e+19	5.65445e+19	BIRC2
ENSG00000110344	9.35852e+19	-2.68613e+18	1.98569e+19	-1.35274e+19	8.92395e+19	9.72836e+17	UBE4A
ENSG00000110367	5.81108e+19	-4.49044e+19	2.44982e+19	-1.83297e+19	6.68072e+18	3.21189e+19	DDX6
ENSG00000110395	9.33331e+19	-3.73361e+19	1.97045e+19	-1.8948e+18	5.81188e+19	2.99819e+18	CBL
ENSG00000110422	7.4827e+18	2.16384e+19	2.1256e+18	1.01799e+19	3.08682e+19	6.77848e+19	HIPK3
ENSG00000110435	8.34667e+19	4.73007e+19	2.06633e+19	2.28912e+19	8.18937e+19	9.49027e+19	PDHX
ENSG00000110436	1.7415e+18	3.35218e+19	1.55168e+18	2.16036e+19	3.07449e+19	2.10804e+19	SLC1A2
ENSG00000110442	1.77739e+19	1.15928e+19	1.51532e+19	7.65041e+19	9.39018e+18	9.86158e+19	COMMD9
ENSG00000110446	2.18295e+19	-1.43538e+18	8.17084e+19	-1.75671e+19	8.60553e+19	9.65244e+19	SLC15A3
ENSG00000110492	4.25285e+19	4.19566e+19	1.28478e+19	3.26567e+19	1.09207e+19	2.15759e+19	MDK
ENSG00000110497	5.72447e+19	3.14694e+19	2.52258e+19	1.24751e+19	2.12212e+18	5.77641e+19	AMBRA1
ENSG00000110514	1.39858e+19	-1.01629e+19	1.66772e+19	-6.09389e+19	5.42267e+18	8.32483e+19	MADD
ENSG00000110536	5.79807e+19	-1.33931e+19	1.04317e+19	-1.28388e+19	1.99183e+19	5.57859e+19	PTPMT1
ENSG00000110619	1.96063e+18	6.76712e+19	1.46449e+19	4.62081e+19	6.44023e+18	8.84551e+18	CARS1
ENSG00000110628	2.21136e+19	-7.23089e+19	1.42149e+19	-5.08682e+19	6.10975e+19	8.72853e+19	SLC22A18
ENSG00000110651	2.97801e+19	-3.12658e+19	9.30147e+19	-3.36138e+19	7755450537	1.6528e+18	CD81
ENSG00000110696	2.76426e+19	1.54467e+19	1.26215e+19	1.22384e+19	2.21013e+19	5.86234e+19	C11orf58
ENSG00000110697	5.23506e+19	-2.44161e+19	2.53366e+19	-9.63671e+19	3.35211e+19	7.01706e+19	PITPNM1
ENSG00000110700	6.12698e+19	2.6071e+18	1.02576e+19	2.54163e+19	1.10336e+19	1.0801e+17	RPS13
ENSG00000110711	2.12885e+19	2.42978e+19	1.41319e+19	1.71937e+19	8.55479e+19	3.69476e+19	AIP
ENSG00000110713	1.92543e+19	-3.47891e+19	1.5145e+18	-2.29707e+19	8.18319e+19	9.49027e+19	NUP98
ENSG00000110717	2.27569e+19	-1.06926e+19	1.35879e+19	-7.86921e+19	4.31328e+19	7.69383e+19	NDUFS8
ENSG00000110719	4.7473e+18	-4.41499e+19	1.0664e+18	-4.14009e+21	3471687820	1.46532e+19	TCIRG1
ENSG00000110721	4.83326e+19	-3.82408e+21	2.68207e+19	-1.42579e+19	1.53928e+19	4.96787e+19	CHKA
ENSG00000110756	1.59375e+19	-4.92494e+19	1.56609e+19	-3.14473e+19	1.66239e+19	2.92041e+19	HPS5
ENSG00000110768	1.37326e+19	1.31962e+19	1.64106e+19	8.04125e+19	4.21325e+19	7.62616e+19	GTF2H1
ENSG00000110801	9.86906e+19	1.98031e+19	1.88723e+19	1.04932e+19	2.94031e+19	6.68019e+19	PSMD9
ENSG00000110851	6.81655e+19	-4.8986e+18	2.34449e+19	-2.08941e+19	3.66712e+19	2.34111e+19	PRDM4
ENSG00000110852	5.54298e+19	2.33115e+19	1.12841e+18	2.06588e+19	3.88401e+18	2.39885e+19	CLEC2B
ENSG00000110871	5.80226e+19	-1.56322e+19	2.39214e+19	-6.53482e+19	5.13446e+19	8.17589e+19	COQ5
ENSG00000110876	2.1617e+18	4.66668e+19	1.45634e+19	3.20438e+19	1.35353e+19	2.54275e+19	SELPLG
ENSG00000110880	3.16225e+19	-1.97016e+19	1.28729e+19	-1.53048e+19	1.25898e+19	4.50876e+18	CORO1C
ENSG00000110906	4.69104e+19	1.31536e+19	2.67489e+19	4.91742e+19	6.22902e+19	8.77326e+19	KCTD10
ENSG00000110911	1.8198e+18	9.48135e+19	1.5044e+18	6.30239e+19	5.28538e+19	8.25047e+19	SLC11A2
ENSG00000110917	6.28812e+19	1.10549e+19	2.30867e+19	4.78844e+19	6.3205e+18	8.80984e+19	MLEC
ENSG00000110925	8.09031e+19	2.28759e+19	2.17191e+19	1.05326e+18	9.16117e+16	9.79843e+19	CSRNP2
ENSG00000110931	7.04503e+19	3.60877e+19	2.32097e+19	1.55486e+19	8.76439e+18	9.70668e+19	CAMKK2
ENSG00000110934	1.09418e+19	-5.66409e+19	2.01299e+19	-2.81377e+19	4.89645e+19	6.33949e+19	BIN2
ENSG00000110955	1.63406e+19	-1.87162e+19	8.83489e+19	-2.11844e+19	3.41382e+19	2.2526e+18	ATP5F1B
ENSG00000110958	5.19159e+19	1.8115e+18	1.15064e+19	1.57434e+19	8.74903e+19	9.70572e+19	PTGES3
ENSG00000111011	1.34755e+19	-7.55837e+19	1.77393e+19	-4.2608e+18	6.7005e+18	8.95371e+19	RSRC2
ENSG00000111012	8.64864e+19	1.1823e+18	1.05241e+19	1.12342e+19	2.61258e+19	6.32234e+19	CYP27B1
ENSG00000111142	1.56991e+19	1.36328e+18	1.57921e+19	8.63272e+19	3.87988e+19	7.41306e+19	METAP2
ENSG00000111144	1.75335e+19	-7.16116e+19	1.59811e+18	-4.48101e+19	7429166995	4265691134	LTA4H
ENSG00000111181	1.33279e+19	4.54326e+19	1.68805e+19	2.69142e+19	7.11486e+19	8.16016e+19	SLC6A12
ENSG00000111224	4.96326e+19	1.88097e+19	2.64915e+19	7.10026e+19	4.77688e+18	7.98604e+19	PARP11
ENSG00000111229	2.18766e+19	-5.02195e+19	8.12196e+19	-6.18318e+19	5.36366e+19	8.29695e+19	ARPC3
ENSG00000111231	4.41628e+19	1.19717e+19	2.72122e+19	4.39939e+19	6.59981e+19	8.92447e+19	GPN3
ENSG00000111237	1.5344e+18	1.19674e+19	1.63562e+19	7.31672e+19	4.64369e+19	7.94106e+19	VPS29
ENSG00000111252	2.30006e+19	-6.26781e+19	1.45982e+19	-4.29354e+19	6.67665e+19	8.94929e+19	SH2B3
ENSG00000111269	2.22815e+19	-2.65333e+19	1.38162e+19	-1.92044e+19	5.48019e+18	2.92217e+19	CREBL2
ENSG00000111275	1.85935e+19	1.81895e+19	8.26327e+18	2.20125e+19	2.77186e+19	1.98426e+18	ALDH2
ENSG00000111276	1.47813e+19	1.45445e+19	1.60485e+19	9.06285e+19	3.64785e+19	7.23338e+19	CDKN1B
ENSG00000111321	3.413e+17	-4.53222e+16	1.17565e+18	-3.85506e+19	9.69249e+19	9.96405e+19	LTBR
ENSG00000111328	1.62038e+19	5.59026e+19	1.64233e+19	3.40387e+18	7.33565e+19	9.16225e+19	CDK2AP1
ENSG00000111331	5.46635e+19	-2.11252e+19	1.32117e+18	-1.59897e+19	1.09827e+19	4.2241e+18	OAS3
ENSG00000111335	5.55926e+19	2.99634e+19	1.2021e+18	2.49259e+19	8.0316e+18	9.4622e+18	OAS2
ENSG00000111348	2.44642e+19	-5.35718e+19	1.48323e+19	-3.61184e+19	3040372387	8.0335e+18	ARHGDIB
ENSG00000111358	1.70811e+19	1.92532e+18	1.54799e+19	1.24375e+19	2.13591e+19	5.79199e+19	GTF2H3
ENSG00000111361	8.35342e+19	3.79922e+19	2.03052e+19	1.87106e+19	6.13371e+19	3.0787e+18	EIF2B1
ENSG00000111364	4.50804e+19	-1.15949e+19	2.68954e+18	-4.3111e+18	6.66388e+19	8.94929e+19	DDX55
ENSG00000111412	1.97694e+19	-4.61801e+19	1.5757e+18	-2.93077e+19	3.3812e+18	4.87313e+19	SPRING1
ENSG00000111424	6.81268e+19	4.51142e+19	2.35114e+18	1.91882e+19	5.50069e+18	2.92957e+19	VDR
ENSG00000111481	1.67223e+19	1.29262e+19	1.52512e+19	8.47556e+19	9.32456e+19	9.84536e+19	COPZ1
ENSG00000111530	7.79209e+17	1.00362e+19	2.10252e+18	4.77341e+19	6.33119e+19	8.81026e+19	CAND1
ENSG00000111540	7.91448e+19	-4.34508e+19	2.22136e+19	-1.95604e+19	5.04599e+19	2.81294e+19	RAB5B
ENSG00000111596	1.15641e+19	-2.10351e+19	1.76367e+19	-1.19269e+19	2.32992e+19	6.01893e+19	CNOT2
ENSG00000111605	4.48076e+19	2.60858e+19	2.71628e+19	9.6035e+17	3.36879e+19	7.02958e+17	CPSF6
ENSG00000111615	1.11738e+19	1.30968e+18	1.85301e+19	7.06787e+19	4.79699e+19	7.99639e+19	KRR1
ENSG00000111639	3.80671e+18	1.71237e+19	1.14956e+19	1.48959e+19	1.36332e+19	4.67501e+18	MRPL51
ENSG00000111640	1.16336e+19	-1.56258e+19	9.86306e+19	-1.58427e+19	1.13132e+19	4.27284e+19	GAPDH
ENSG00000111642	2.20197e+19	-1.83425e+19	1.38137e+19	-1.32784e+19	1.84231e+19	5.40145e+19	CHD4
ENSG00000111652	9.45401e+19	-4.35794e+19	1.95983e+19	-2.22364e+19	2.61729e+19	1.90936e+19	COPS7A
ENSG00000111653	6.50454e+19	3.86142e+19	2.33456e+19	1.65403e+18	9.81222e+19	3.98372e+19	ING4
ENSG00000111666	1.07315e+19	1.61728e+19	1.9811e+18	8.16355e+19	4.14297e+19	7.58786e+19	CHPT1
ENSG00000111669	7.29154e+19	-1.66866e+19	9.62748e+19	-1.73323e+19	8.30552e+19	3.62565e+19	TPI1
ENSG00000111670	3.21369e+19	-3.9047e+18	1.22346e+19	-3.19153e+19	1.41521e+19	2.62825e+19	GNPTAB
ENSG00000111671	6.25447e+19	-1.4117e+18	2.46886e+19	-5.71801e+18	9.54402e+19	9.9385e+18	SPSB2
ENSG00000111676	6.82299e+19	-1.33595e+19	2.34694e+19	-5.69231e+18	5.692e+17	8.51703e+19	ATN1
ENSG00000111678	1.15984e+18	4.11144e+19	1.77814e+19	2.31222e+19	2.07658e+19	1.66434e+19	C12orf57
ENSG00000111679	4.20681e+19	2.23553e+19	1.23476e+19	1.8105e+18	8.56328e+19	9.63174e+19	PTPN6
ENSG00000111684	1.98627e+19	-6.41796e+19	1.56999e+19	-4.0879e+18	6.82693e+19	8.98244e+19	LPCAT3
ENSG00000111707	6.46805e+19	8.78246e+19	2.53316e+19	3.467e+17	7.28817e+19	9.14892e+19	SUDS3
ENSG00000111711	1.81428e+19	-4.01263e+19	1.51499e+19	-2.64862e+19	7.91116e+18	9.42957e+19	GOLT1B
ENSG00000111716	1.95914e+19	3.83885e+18	1.56097e+19	2.45928e+19	1.39216e+19	1.27451e+18	LDHB
ENSG00000111725	7.44473e+19	-1.59936e+19	2.15556e+19	-7.41971e+19	4.58105e+19	7.89055e+19	PRKAB1
ENSG00000111726	1.04912e+19	-5.84793e+18	1.8494e+18	-3.16207e+19	7.51845e+19	9.2409e+18	CMAS
ENSG00000111737	1.57743e+19	2.11905e+19	1.58856e+19	1.33395e+19	1.82221e+19	5.38379e+19	RAB35
ENSG00000111775	4.15489e+19	2.20913e+19	1.13786e+19	1.94147e+17	8.46061e+19	9.59941e+19	COX6A1
ENSG00000111786	1.96311e+19	3.1255e+18	1.43025e+19	2.18529e+18	8.27017e+19	9.51078e+19	SRSF9
ENSG00000111790	1.31953e+19	-9.02549e+18	1.70676e+19	-5.28808e+19	5.96938e+19	8.65714e+19	FGFR1OP2
ENSG00000111801	9.05287e+19	1.78483e+19	1.96597e+19	9.07862e+19	3.63951e+19	7.23338e+19	BTN3A3
ENSG00000111802	4.08029e+19	-2.62226e+19	1.24943e+19	-2.09876e+19	3.58383e+19	2.311e+16	TDP2
ENSG00000111817	1.62104e+19	2.6274e+18	1.60637e+19	1.63561e+19	1.0192e+18	4.05684e+19	DSE
ENSG00000111832	4.04928e+19	5.01598e+18	1.11865e+19	4.48396e+19	6.53867e+19	8.89593e+18	RWDD1
ENSG00000111843	4.26694e+19	-2.78026e+19	1.12811e+19	-2.46454e+19	8.05331e+19	9.4622e+18	TMEM14C
ENSG00000111875	4.57139e+19	-3.39831e+19	2.71088e+19	-1.25358e+19	9.0024e+18	9.74992e+19	ASF1A
ENSG00000111885	8.94279e+19	-5.94421e+19	2.11306e+19	-2.81309e+19	4.90685e+19	6.33949e+19	MAN1A1
ENSG00000111897	3.0106e+18	-6.95443e+19	1.24876e+19	-5.56907e+19	9.55588e+19	9.94289e+19	SERINC1
ENSG00000111906	8.66871e+19	3.24398e+19	2.12783e+19	1.52455e+18	1.27372e+19	4.52166e+19	HDDC2
ENSG00000111911	1.25176e+19	1.47236e+18	1.76976e+19	8.31955e+19	4.05434e+18	7.54891e+19	HINT3
ENSG00000111912	1.21119e+19	8.55649e+19	1.75769e+19	4.86802e+19	6.26399e+19	8.78682e+19	NCOA7
ENSG00000111961	2.51394e+19	-2.47361e+19	1.35232e+19	-1.82916e+19	6.73759e+19	3.23444e+19	SASH1
ENSG00000112033	5.80622e+19	-1.05302e+19	2.56794e+19	-4.10062e+19	4120405856	1.68444e+19	PPARD
ENSG00000112062	8.36077e+19	-9.69649e+19	2.07759e+19	-4.66718e+19	6.40702e+19	8.83973e+19	MAPK14
ENSG00000112078	1.24749e+19	-2.12188e+19	1.75058e+19	-1.2121e+18	2.25475e+19	5.9144e+18	KCTD20
ENSG00000112079	1.2528e+18	-2.41359e+19	1.9038e+18	-1.26778e+19	2.04878e+19	5.67167e+19	STK38
ENSG00000112081	1.2799e+18	-1.45526e+19	1.69457e+19	-8.58778e+19	3.90463e+19	7.4363e+18	SRSF3
ENSG00000112096	1.33479e+19	2.30172e+19	7.28551e+19	3.15931e+19	1.58143e+19	2.80855e+19	NA
ENSG00000112110	1.59952e+19	8.81297e+18	1.66216e+19	5.30211e+19	5.95965e+19	8.65604e+18	MRPL18
ENSG00000112146	1.76109e+19	1.14794e+19	1.58166e+19	7.2578e+18	4.67973e+19	7.94954e+19	FBXO9
ENSG00000112149	2.51384e+19	1.64421e+19	8.46876e+19	1.9415e+18	5.21979e+18	2.87e+16	CD83
ENSG00000112237	7.6914e+17	1.15817e+19	2.29659e+19	5.04297e+19	6.14053e+19	8.74547e+19	CCNC
ENSG00000112242	8.41528e+19	2.16384e+19	2.06751e+19	1.04659e+19	9.16646e+19	9.79967e+19	E2F3
ENSG00000112249	4.65839e+18	1.7531e+18	2.76238e+19	6.34632e+19	5.25669e+19	8.22148e+18	ASCC3
ENSG00000112297	2.28131e+19	-2.25276e+19	1.39376e+19	-1.61632e+18	1.06026e+18	4.14663e+18	CRYBG1
ENSG00000112299	4.50858e+19	-1.24674e+19	3.421e+17	-3.64438e+19	2680343404	7.28964e+19	VNN1
ENSG00000112304	3.79583e+19	6.57851e+19	1.15246e+19	5.70824e+19	5.68119e+19	8.51261e+19	ACOT13
ENSG00000112305	3.27915e+19	4.21632e+19	1.19962e+19	3.51472e+17	7.25234e+18	9.13381e+19	SMAP1
ENSG00000112306	1.05381e+19	2.93647e+19	1.05534e+19	2.78248e+19	5.39446e+19	6.82178e+19	RPS12
ENSG00000112308	2.26257e+18	-3.047e+17	1.37993e+19	-2.20809e+19	2.72378e+19	1.96064e+19	C6orf62
ENSG00000112335	1.00454e+19	-7.59725e+19	9.46031e+19	-8.03066e+19	4.21937e+19	7.63102e+19	SNX3
ENSG00000112343	5.18988e+19	-3.00252e+18	1.09243e+19	-2.74846e+19	5.98751e+19	7.27455e+19	TRIM38
ENSG00000112367	4.57549e+19	-8.58642e+19	2.78724e+19	-3.08062e+19	2.06568e+19	3.4428e+17	FIG4
ENSG00000112406	1.07024e+19	3.88706e+19	1.83266e+19	2.12099e+19	8.3203e+18	9.52824e+19	HECA
ENSG00000112419	1.59882e+19	-2.79354e+19	1.58776e+19	-1.75942e+19	7.85058e+19	3.51222e+19	PHACTR2
ENSG00000112511	1.56237e+18	2.1411e+18	1.57007e+19	1.3637e+18	1.72663e+19	5.27649e+19	PHF1
ENSG00000112514	1.3771e+18	9.04536e+19	1.67092e+19	5.41339e+19	5.88274e+19	8.62124e+19	CUTA
ENSG00000112531	3.89482e+19	3.45142e+19	1.21738e+19	2.83513e+19	4.58072e+19	6.02726e+19	QKI
ENSG00000112561	1.80003e+18	9.99085e+19	1.53261e+19	6.51884e+19	5.14476e+19	8.18024e+19	TFEB
ENSG00000112576	1.51001e+19	-2.45832e+19	1.65228e+18	-1.48783e+19	1.36795e+19	4.67973e+19	CCND3
ENSG00000112640	4.64411e+19	-2.09234e+19	2.7433e+18	-7.62707e+19	4.45638e+19	7.80221e+19	PPP2R5D
ENSG00000112658	7.15054e+19	2.95569e+19	2.17571e+19	1.35849e+19	1.74307e+19	5.30677e+19	SRF
ENSG00000112667	1.50527e+19	3.57634e+18	1.60232e+19	2.23198e+18	2.56164e+18	1.88473e+19	DNPH1
ENSG00000112679	1.29e+16	-2.057e+17	1.70403e+19	-1.20714e+19	2.27379e+19	5.94276e+19	DUSP22
ENSG00000112685	6.95144e+19	2.34371e+19	2.22229e+18	1.05464e+19	9.16008e+19	9.79843e+19	EXOC2
ENSG00000112695	1.54514e+19	6.71411e+18	1.58557e+19	4.23451e+18	6.71966e+19	8.95577e+19	COX7A2
ENSG00000112697	4.73171e+19	-3.18614e+19	1.11675e+19	-2.85305e+19	4.33022e+19	5.83749e+18	TMEM30A
ENSG00000112701	1.01909e+19	1.41194e+19	1.89107e+19	7.46638e+19	4.55282e+18	7.87266e+19	SENP6
ENSG00000112715	1.3809e+18	7.56351e+19	1.71742e+19	4.40401e+19	6.59647e+19	8.92447e+19	VEGFA
ENSG00000112739	1.85728e+19	-2.14749e+21	1.60585e+19	-1.33729e+19	1.81127e+19	5.37348e+19	PRPF4B
ENSG00000112759	7.957e+17	-3.62194e+19	2.19396e+19	-1.65087e+19	9.8766e+18	3.99738e+18	SLC29A1
ENSG00000112763	9.945e+17	5.28623e+19	2.11506e+19	2.49934e+19	1.24427e+18	1.16875e+18	BTN2A1
ENSG00000112773	2.24182e+19	2.38604e+19	1.42887e+19	1.66988e+19	9.49426e+19	3.9133e+17	TENT5A
ENSG00000112787	4.43128e+19	-2.32336e+19	2.87542e+19	-8.08008e+19	4.19086e+19	7.61406e+19	FBRSL1
ENSG00000112799	9.8161e+18	1.17538e+19	2.02007e+19	5.8185e+18	5.60668e+19	8.46143e+19	LY86
ENSG00000112851	1.71429e+19	-3.01553e+19	1.59526e+19	-1.89031e+19	5.87159e+18	3.00515e+19	ERBIN
ENSG00000112855	4.34437e+19	-1.41675e+19	2.75728e+19	-5.1382e+18	6.07378e+19	8.71383e+19	HARS2
ENSG00000112893	4.64044e+19	-3.79397e+19	2.91216e+18	-1.3028e+18	1.92642e+19	5.50648e+19	MAN2A1
ENSG00000112941	5.97362e+19	-1.76912e+19	2.40686e+19	-7.35033e+19	4.62319e+18	7.91643e+19	TENT4A
ENSG00000112977	1.58402e+19	-1.13827e+19	1.65231e+19	-6.88897e+19	4.90888e+21	8.03198e+19	DAP
ENSG00000112983	5.4309e+18	5.02021e+19	2.53449e+19	1.98076e+19	8.42985e+19	9.59112e+19	BRD8
ENSG00000112996	8.19605e+19	2.24118e+19	2.05119e+19	1.09263e+19	2.74558e+19	6.47307e+19	MRPS30
ENSG00000113013	5.25502e+19	-1.6451e+18	1.08351e+19	-1.5183e+18	1.28938e+19	4.54745e+19	HSPA9
ENSG00000113068	3.22528e+19	9.12918e+19	1.23215e+19	7.40915e+19	4.58745e+19	7.89055e+19	PFDN1
ENSG00000113070	4.46265e+19	-7.24923e+19	3.26875e+19	-2.21773e+19	2.65729e+19	1.93204e+19	HBEGF
ENSG00000113140	2.17698e+19	-1.38903e+19	3.89019e+19	-3.5706e+18	7.21047e+19	9.12184e+19	SPARC
ENSG00000113141	3.60119e+19	9.92557e+19	1.19636e+19	8.29645e+19	4.0674e+18	7.55455e+19	IK
ENSG00000113161	4.3261e+17	2.50005e+19	2.81995e+19	8.86557e+19	3.75317e+19	7.32821e+19	HMGCR
ENSG00000113163	1.57085e+19	-3.52019e+19	1.61743e+19	-2.17642e+19	8.27708e+19	9.51078e+19	CERT1
ENSG00000113194	9.68101e+19	-3.71375e+19	1.9153e+17	-1.93899e+19	5.25024e+19	2.87261e+19	FAF2
ENSG00000113269	2.5301e+18	-2.4533e+18	9.15857e+19	-2.67869e+19	7.391e+17	8.32535e+19	RNF130
ENSG00000113273	1.61889e+19	-4.14715e+19	1.5911e+18	-2.60647e+18	9.1481e+18	9.637e+16	ARSB
ENSG00000113282	2.0356e+18	4.52429e+19	1.45364e+19	3.11238e+19	1.85586e+19	3.14963e+19	CLINT1
ENSG00000113312	1.02859e+19	2.71313e+19	1.90489e+19	1.4243e+18	1.5436e+18	4.97299e+18	TTC1
ENSG00000113328	1.63395e+19	-1.66714e+17	1.73202e+19	-9.62542e+19	3.35778e+19	7.02012e+19	CCNG1
ENSG00000113369	9.99189e+19	8.53687e+19	1.9381e+18	4.40477e+19	6.59591e+19	8.92447e+19	ARRDC3
ENSG00000113384	1.22302e+19	1.80676e+19	1.74437e+19	1.03576e+18	9.17505e+19	9.80357e+19	GOLPH3
ENSG00000113387	7.76087e+19	4.3485e+18	9.66387e+18	4.49975e+19	6803255817	3957924499	SUB1
ENSG00000113407	2.947e+17	2.43193e+19	1.26326e+19	1.92513e+18	8.47341e+19	9.59941e+19	TARS1
ENSG00000113441	7.35661e+19	-1.00848e+19	2.1923e+17	-4.60009e+19	9.63309e+19	9.94862e+19	LNPEP
ENSG00000113456	4.80941e+19	1.17283e+19	2.63366e+19	4.45322e+19	9.6448e+18	9.94862e+19	RAD1
ENSG00000113504	1.90171e+19	-2.30854e+19	1.54472e+18	-1.49447e+19	1.35053e+19	4.66196e+19	SLC12A7
ENSG00000113532	4.35696e+19	1.59746e+19	2.78135e+19	5.74346e+19	5.65733e+19	8.48548e+19	ST8SIA4
ENSG00000113552	1.84917e+19	1.96121e+19	1.52521e+19	1.28586e+19	8.97685e+19	9.74279e+19	GNPDA1
ENSG00000113558	3.83191e+18	1.38143e+19	1.15343e+19	1.19767e+19	2.31046e+19	5.9922e+18	SKP1
ENSG00000113575	2.30935e+19	9.50111e+19	1.34543e+19	7.06176e+19	4.80079e+19	7.99639e+19	PPP2CA
ENSG00000113580	3.59366e+19	3.28804e+19	1.15658e+19	2.8429e+18	9.7732e+18	9.97095e+18	NR3C1
ENSG00000113583	6.27465e+18	2.69425e+19	1.07875e+19	2.49758e+21	1.25045e+19	1.17286e+19	C5orf15
ENSG00000113615	5.11808e+19	5691050989	2.60814e+19	2.18203e+19	9.98259e+19	9.99643e+19	SEC24A
ENSG00000113621	7.88303e+19	1.77208e+19	2.12493e+19	8.33947e+19	4.04311e+19	7.54528e+19	TXNDC15
ENSG00000113643	1.02526e+19	1.82773e+19	1.87853e+19	9.72956e+18	3.30575e+19	6.98777e+19	RARS1
ENSG00000113648	5.67769e+19	-3.36284e+18	1.03654e+18	-3.24429e+18	1.17742e+19	2.29827e+19	MACROH2A1
ENSG00000113649	5.07424e+19	5.12075e+19	2.6504e+18	1.93207e+19	8.46797e+19	9.59941e+19	TCERG1
ENSG00000113712	1.08397e+19	-1.5787e+18	2.12482e+19	-7.4298e+18	4.57494e+19	7.88927e+19	CSNK1A1
ENSG00000113716	1.32482e+19	-3.05793e+19	1.75043e+19	-1.74696e+19	8.06442e+19	3.56321e+19	HMGXB3
ENSG00000113719	1.02581e+19	3.59008e+19	2.02559e+19	1.77236e+19	7.63346e+19	3.45526e+19	ERGIC1
ENSG00000113732	1.62585e+19	-9.70132e+19	8.45948e+19	-1.1468e+18	2.51465e+19	6.21255e+18	ATP6V0E1
ENSG00000113742	1.37836e+19	-9.19155e+19	1.68672e+19	-5.44938e+19	5.85796e+19	8.60914e+19	CPEB4
ENSG00000113811	2.28716e+19	3.2945e+18	1.3817e+16	2.38438e+19	1.71078e+19	1.47677e+21	SELENOK
ENSG00000113845	7.7642e+18	-4.03647e+19	2.11208e+19	-1.91113e+19	5.59876e+18	2.9491e+18	TIMMDC1
ENSG00000113851	4.09767e+19	-6.52277e+19	2.91025e+19	-2.24131e+19	8.22656e+19	9.49428e+19	CRBN
ENSG00000113916	1.85116e+19	5.55439e+19	1.46312e+19	3.79626e+18	7.04223e+19	9.05116e+19	BCL6
ENSG00000114013	6.0479e+17	-1.35343e+19	1.29355e+18	-1.04629e+19	2.95427e+19	6.69085e+19	CD86
ENSG00000114019	4.58518e+19	1.25405e+19	5.32896e+19	2.35327e+19	1.86089e+19	1.55673e+18	AMOTL2
ENSG00000114021	8.7417e+18	5.06517e+19	2.03313e+19	2.49132e+19	1.2727e+18	1.18859e+19	NIT2
ENSG00000114023	2.32596e+19	1.71054e+19	1.39034e+19	1.2303e+18	2.18583e+19	5.84681e+18	FAM162A
ENSG00000114030	7.19934e+19	4.90265e+19	2.21384e+19	2.21454e+19	2.67913e+19	1.9414e+18	KPNA1
ENSG00000114054	6.68419e+19	2.10756e+19	2.25899e+19	9.32964e+19	3.50839e+19	7.15323e+19	PCCB
ENSG00000114062	1.51675e+19	-2.74027e+19	1.67344e+19	-1.63751e+19	1.01525e+19	4.05086e+19	UBE3A
ENSG00000114098	9.01594e+19	1.44698e+19	2.09082e+19	6.92062e+18	4.88898e+19	8.03181e+19	ARMC8
ENSG00000114115	1.09891e+19	-1.04147e+19	2.08275e+19	-5.00047e+19	571901915	4876327943	RBP1
ENSG00000114120	9.3079e+18	2.98795e+19	1.96978e+19	1.51689e+19	1.29293e+19	4.55505e+19	SLC25A36
ENSG00000114125	8.24493e+19	1.59166e+19	9.35317e+19	1.70174e+19	8.88045e+19	3.78263e+19	RNF7
ENSG00000114126	8.8521e+18	-1.02556e+19	2.04873e+18	-5.00582e+19	6.16665e+18	8.74607e+19	TFDP2
ENSG00000114127	1.88172e+19	2.81501e+19	1.47626e+19	1.90686e+19	5.65392e+19	2.96614e+18	XRN1
ENSG00000114209	1.50995e+19	-1.26856e+19	1.60198e+19	-7.9187e+18	4.28436e+19	7.67286e+19	PDCD10
ENSG00000114251	2.42053e+19	9.21268e+19	1.44082e+19	6.39406e+19	5.22559e+19	8.20244e+19	WNT5A
ENSG00000114302	1.49953e+19	-4.75477e+19	1.6315e+18	-2.91435e+19	3.56426e+19	5.04742e+19	PRKAR2A
ENSG00000114316	1.42082e+19	-4.16811e+19	1.70073e+19	-2.45077e+18	1.4255e+18	1.29772e+19	USP4
ENSG00000114331	3.46962e+19	-3.04654e+19	1.19303e+19	-2.5536e+17	1.06614e+19	1.06287e+19	ACAP2
ENSG00000114353	2.49821e+19	-9.84857e+19	8.37705e+19	-1.17566e+19	2.3973e+18	6.08246e+19	GNAI2
ENSG00000114354	1.78924e+19	2.79924e+19	1.4933e+18	1.87454e+19	6.08566e+19	3.06167e+19	TFG
ENSG00000114383	1.00949e+19	-2.46539e+19	1.86861e+19	-1.31937e+19	1.87044e+19	5.42302e+19	TUSC2
ENSG00000114391	8.78868e+19	1.13935e+19	9.57041e+19	1.19049e+19	2.33852e+19	6.02244e+19	RPL24
ENSG00000114395	1.35375e+19	-1.97887e+19	1.77205e+18	-1.11671e+19	9.11084e+19	9.77724e+19	CYB561D2
ENSG00000114416	6.16091e+19	3.94036e+19	2.33474e+19	1.68771e+19	9.14674e+19	3.83581e+17	FXR1
ENSG00000114423	6.41753e+18	-3.15267e+19	2.33101e+19	-1.35249e+19	1.76218e+19	5.33713e+18	CBLB
ENSG00000114439	2.74107e+18	1.0339e+18	1.29067e+19	8.01056e+19	4.23099e+19	7.64013e+19	BBX
ENSG00000114450	1.7574e+18	6.03308e+19	1.53623e+19	3.92719e+19	9.68674e+19	9.96405e+19	GNB4
ENSG00000114503	1.19627e+19	-6.65111e+19	1.73619e+19	-3.83085e+19	7.01657e+19	9.03815e+19	NCBP2
ENSG00000114520	1.34101e+19	3.20611e+19	1.71483e+19	1.86964e+19	6.15337e+19	3.08143e+19	SNX4
ENSG00000114544	4.19582e+19	1.97048e+19	2.76944e+19	7.11511e+19	9.43278e+19	9.87194e+19	SLC41A3
ENSG00000114554	1.62777e+19	-2.78924e+18	1.55101e+19	-1.79833e+19	7.21246e+18	3.36305e+19	PLXNA1
ENSG00000114573	4.38056e+19	-2.67151e+19	1.17774e+19	-2.26833e+19	2.3309e+18	1.7679e+18	ATP6V1A
ENSG00000114626	1.33098e+19	3.00991e+18	1.69132e+19	1.77962e+19	7.51383e+19	3.42256e+19	ABTB1
ENSG00000114648	4.72256e+19	-2.84437e+19	2.63799e+19	-1.07823e+19	2.80929e+19	6.5473e+18	KLHL18
ENSG00000114650	8.08716e+19	1.13809e+19	2.07658e+19	5.48057e+19	5.83653e+19	8.59479e+18	SCAP
ENSG00000114738	1.80894e+19	-3.34327e+19	1.47112e+18	-2.2726e+18	8.20221e+18	9.49413e+19	MAPKAPK3
ENSG00000114742	7.2354e+18	-9.40036e+19	2.25215e+19	-4.17395e+19	6.76389e+19	8.95778e+19	WDR48
ENSG00000114744	1.50135e+19	-3.54008e+19	1.7654e+18	-2.00526e+18	8.41069e+19	9.58274e+19	COMMD2
ENSG00000114745	6.3718e+18	-7.01363e+19	2.31958e+19	-3.02367e+17	7.62373e+19	9.28964e+19	GORASP1
ENSG00000114779	5.65716e+19	-3.94022e+19	2.4436e+18	-1.61246e+19	1.06862e+18	4.16927e+19	ABHD14B
ENSG00000114784	3.99096e+19	-2.45306e+19	1.2706e+17	-1.93064e+19	5.35278e+19	2.89979e+19	EIF1B
ENSG00000114796	1.66208e+19	5.62161e+19	1.52891e+17	3.67687e+19	9.70669e+18	9.96405e+19	KLHL24
ENSG00000114850	5.038e+17	3.99073e+19	1.04985e+19	3.80123e+19	1439807943	4.67938e+19	SSR3
ENSG00000114857	7.33765e+19	2.85375e+19	2.17835e+18	1.31005e+19	9.89548e+19	9.97654e+19	NKTR
ENSG00000114867	2.78014e+19	-4.97978e+19	1.27351e+19	-3.91028e+19	9218995999	3.36649e+19	EIF4G1
ENSG00000114902	7.15095e+19	4.24726e+19	9.74786e+19	4.35712e+19	6.63046e+19	8.94334e+19	SPCS1
ENSG00000114933	5.97927e+18	8.03663e+19	2.41655e+19	3.32567e+19	7.39461e+18	9.18143e+19	INO80D
ENSG00000114942	1.61056e+19	1.90506e+19	1.57893e+19	1.20655e+19	2.27605e+19	5.9453e+18	EEF1B2
ENSG00000114956	1.82486e+18	-2.09505e+19	1.49202e+19	-1.40417e+19	8.88331e+19	9.72569e+19	DGUOK
ENSG00000114978	1.34943e+19	-1.75457e+19	8.65328e+18	-2.02764e+19	8.3932e+18	9.57119e+18	MOB1A
ENSG00000114982	1.32251e+19	-9.69339e+19	1.71915e+19	-5.63847e+18	5.72858e+19	8.53053e+19	KANSL3
ENSG00000114988	4.6812e+18	9.7483e+17	2.6705e+18	3.65036e+19	7.15084e+18	9.09466e+19	LMAN2L
ENSG00000114999	6.23974e+19	-1.56446e+19	2.35021e+19	-6.65669e+19	5.05623e+19	8.12397e+19	TTL
ENSG00000115053	4.08364e+19	3.88441e+18	1.17746e+19	3.29898e+19	9703557645	1.93476e+19	NCL
ENSG00000115073	9.59565e+19	-2.27361e+19	1.98627e+19	-1.14466e+19	9.08868e+19	9.77278e+19	ACTR1B
ENSG00000115084	1.14504e+19	-6.04667e+19	1.81919e+19	-3.32383e+19	7.396e+17	9.18143e+19	SLC35F5
ENSG00000115091	7.14705e+19	9.63391e+19	1.04509e+19	9.21828e+19	3.56618e+19	7.19648e+19	ACTR3
ENSG00000115107	7.96544e+19	6.00876e+19	2.21524e+19	2.71247e+19	6.67842e+19	7.83569e+19	STEAP3
ENSG00000115128	3.11837e+18	9.47634e+19	1.31982e+18	7.18001e+19	4.72757e+19	7.96456e+19	SF3B6
ENSG00000115129	1.66644e+19	-3.63905e+19	1.74374e+19	-2.08693e+19	3.68949e+19	2.3446e+18	TP53I3
ENSG00000115138	4.10718e+19	4.56853e+19	3.17167e+19	1.44042e+19	1.49749e+19	4.89882e+19	POMC
ENSG00000115145	5.60071e+18	-3.35655e+19	2.57251e+19	-1.30478e+19	1.91968e+19	5.49569e+19	STAM2
ENSG00000115159	1.22187e+19	-1.16887e+19	1.74992e+18	-6.67959e+19	5.0416e+18	8.11186e+19	GPD2
ENSG00000115165	2.18786e+19	-6.91789e+19	1.39204e+18	-4.9696e+18	9.60365e+19	9.94488e+19	CYTIP
ENSG00000115170	9.32565e+19	-3.16318e+19	2.1196e+18	-1.49235e+19	1.35608e+19	4.67367e+19	ACVR1
ENSG00000115204	1.23902e+18	-3.68024e+19	1.83435e+19	-2.00629e+19	8.40989e+19	9.58274e+19	MPV17
ENSG00000115207	6.11034e+19	-5.57353e+19	2.378e+17	-2.34379e+19	8.14691e+19	9.47741e+19	GTF3C2
ENSG00000115216	6.11649e+19	-9.56047e+18	1.1301e+18	-8.45986e+19	3.97561e+19	7.49462e+19	NRBP1
ENSG00000115233	1.53328e+19	-8.65702e+19	1.6264e+18	-5.32281e+19	5.94531e+19	8.64725e+19	PSMD14
ENSG00000115234	1.62005e+19	-1.84248e+19	1.57186e+19	-1.17217e+19	2.41129e+19	6.09019e+19	SNX17
ENSG00000115241	1.56451e+18	-3.26009e+19	1.6158e+18	-2.01763e+19	8.40102e+19	9.57507e+19	PPM1G
ENSG00000115267	9.03119e+19	2.10859e+19	9.85447e+19	2.13973e+19	3.23766e+19	2.19445e+19	IFIH1
ENSG00000115268	2.57043e+19	3.66501e+19	8.18172e+19	4.47951e+19	7481365989	4265691134	RPS15
ENSG00000115271	8.92519e+19	1.88937e+18	2.01963e+18	9.35504e+19	3.49528e+19	7.13662e+19	GCA
ENSG00000115275	6.34162e+18	-5.62591e+19	2.34797e+19	-2.39608e+18	8.10634e+19	9.46631e+19	MOGS
ENSG00000115286	1.38868e+19	-8.25323e+19	1.66264e+19	-4.96392e+19	6.19618e+19	8.76309e+19	NDUFS7
ENSG00000115295	9.78189e+19	-4.19209e+19	1.92234e+19	-2.18072e+19	2.92039e+19	2.03894e+19	CLIP4
ENSG00000115307	4.15299e+19	1.5778e+18	1.12942e+19	1.397e+17	1.62414e+19	5.11969e+19	AUP1
ENSG00000115310	1.50634e+19	-9.34956e+19	8.76676e+19	-1.06648e+19	2.86208e+19	6.60166e+18	RTN4
ENSG00000115325	1.2626e+18	2.39342e+19	1.78135e+19	1.3436e+18	8.93118e+19	9.72922e+18	DOK1
ENSG00000115350	1.33449e+19	-1.386e+17	1.7622e+18	-7.86513e+18	9.3731e+18	9.85847e+19	POLE4
ENSG00000115355	2.33273e+19	-4.09314e+19	1.38624e+19	-2.95269e+19	3.15017e+19	4.70132e+19	CCDC88A
ENSG00000115364	5.64215e+19	-4.16452e+19	2.46409e+19	-1.69009e+19	8.6579e+18	9.66615e+19	MRPL19
ENSG00000115414	6.59655e+19	-6.42979e+19	2.60592e+19	-2.46738e+19	1.36107e+19	1.25311e+18	FN1
ENSG00000115415	2.44877e+19	-5.09362e+19	8.48261e+19	-6.00478e+16	5.48188e+19	8.35022e+19	STAT1
ENSG00000115419	9.44906e+19	1.31609e+19	2.12098e+19	6.20508e+19	5.34923e+19	8.2833e+18	GLS
ENSG00000115446	1.45806e+19	-1.66456e+19	1.62327e+18	-1.02544e+19	3.05157e+19	6.75009e+19	UNC50
ENSG00000115464	4.84405e+18	-9.79833e+19	2.83565e+19	-3.4554e+18	7.29688e+19	9.15606e+19	USP34
ENSG00000115484	1.79165e+19	8.53165e+19	1.49262e+19	5.71589e+19	5.676e+17	8.50681e+18	CCT4
ENSG00000115486	8.36208e+19	-4.30947e+19	2.07486e+19	-2.077e+17	3.78017e+19	2.37086e+19	GGCX
ENSG00000115514	1.09639e+19	-4.03826e+19	1.81401e+19	-2.22615e+19	8.23835e+17	9.49624e+19	TXNDC9
ENSG00000115520	1.36954e+19	5.74156e+19	1.71113e+19	3.35542e+19	7.37216e+19	9.17886e+19	COQ10B
ENSG00000115524	2.12627e+18	-9.73935e+19	1.47615e+19	-6.5978e+18	5.09395e+19	8.15324e+19	SF3B1
ENSG00000115525	2.8776e+18	-2.40097e+19	1.32646e+19	-1.81006e+19	7.02863e+19	3.31059e+19	ST3GAL5
ENSG00000115540	7.75197e+18	4.26389e+19	2.17653e+19	1.95903e+18	5.01091e+19	2.80542e+19	MOB4
ENSG00000115541	4.90118e+19	2.12474e+19	2.59806e+19	8.17815e+19	4.13463e+19	7.5872e+17	HSPE1
ENSG00000115548	4.01978e+19	-2.60615e+19	3.07789e+19	-8.46731e+19	3.97145e+19	7.49112e+21	KDM3A
ENSG00000115561	2.55596e+19	1.473e+17	1.30231e+19	1.13107e+19	2.58026e+19	6.29297e+19	CHMP3
ENSG00000115649	1.05973e+19	1.74506e+19	1.87342e+18	9.31483e+19	3.51604e+19	7.1545e+18	CNPPD1
ENSG00000115652	4.75296e+19	-5.74369e+18	2.65726e+19	-2.16151e+19	8.2887e+18	9.51591e+19	UXS1
ENSG00000115677	1.99093e+19	-4.04785e+19	1.45406e+19	-2.78382e+18	5.37225e+19	6.80694e+19	HDLBP
ENSG00000115685	6.51037e+19	9.55329e+19	2.31161e+19	4.13273e+19	6.79406e+19	8.96713e+19	PPP1R7
ENSG00000115694	1.40921e+19	-1.04212e+19	1.71681e+19	-6.07013e+19	5.43843e+19	8.33476e+19	STK25
ENSG00000115738	6.05868e+19	-2.53098e+19	2.86857e+19	-8.82316e+19	9.29693e+19	9.84536e+19	ID2
ENSG00000115756	1.12395e+19	1.54938e+19	1.95443e+19	7.92752e+19	4.27922e+19	7.67286e+19	HPCAL1
ENSG00000115758	7.82833e+19	-3.6051e+18	2.15331e+19	-1.67421e+19	9.40893e+19	3.89477e+19	ODC1
ENSG00000115760	6.22029e+19	-1.31731e+19	2.45103e+19	-5.37453e+19	5.90955e+18	8.63193e+19	BIRC6
ENSG00000115762	7.47189e+19	-2.45938e+19	1.01748e+19	-2.41713e+19	1.56433e+19	1.3862e+18	PLEKHB2
ENSG00000115806	1.25886e+19	-1.36221e+19	1.74277e+19	-7.81636e+19	4.34429e+19	7.71526e+19	GORASP2
ENSG00000115816	1.07656e+19	1.74443e+19	1.85839e+19	9.38677e+19	3.47897e+19	7.12454e+19	CEBPZ
ENSG00000115825	4.28165e+19	-1.35306e+19	2.74894e+18	-4.92212e+19	6.22569e+19	8.77258e+19	PRKD3
ENSG00000115828	8.93709e+19	-2.75229e+19	2.09815e+19	-1.31177e+18	1.89599e+18	5.46027e+19	QPCT
ENSG00000115839	1.51515e+19	4.0437e+18	1.65983e+19	2.4362e+17	8.07525e+19	9.46587e+18	RAB3GAP1
ENSG00000115866	2.57235e+19	1.01937e+19	1.35137e+18	7.54324e+19	4.50655e+18	7.84048e+19	DARS1
ENSG00000115875	1.45483e+19	1.18689e+18	1.68525e+19	7.04283e+19	4.81257e+19	7.99639e+19	SRSF7
ENSG00000115902	4.18529e+19	-1.17829e+19	1.21251e+19	-9.71781e+19	3.3116e+18	6.9933e+18	SLC1A4
ENSG00000115904	1.19181e+18	-2.154e+17	1.80508e+19	-1.1933e+18	9.05014e+19	9.76242e+19	SOS1
ENSG00000115919	8.02829e+18	1.88086e+19	9.44815e+19	1.99072e+19	4.65118e+19	2.6802e+18	KYNU
ENSG00000115935	5.36818e+19	1.27867e+19	1.12692e+19	1.13466e+19	9.90947e+19	9.97654e+19	WIPF1
ENSG00000115944	2.49864e+19	-7.46138e+19	1.33623e+19	-5.58392e+19	5.76577e+19	8.5487e+17	COX7A2L
ENSG00000115956	1.86871e+19	8.56422e+19	8.95368e+19	9.56503e+19	3.38818e+19	7.04291e+19	PLEK
ENSG00000115963	6.13161e+19	-2.47414e+19	2.4903e+18	-9.93509e+19	3.20462e+19	6.90069e+19	RND3
ENSG00000115966	5.91243e+19	6.3152e+18	2.38888e+19	2.64358e+19	8.20342e+19	8.94668e+19	ATF2
ENSG00000115977	8.23841e+18	-3.46702e+18	2.05679e+19	-1.68565e+18	9.18641e+19	3.84511e+19	AAK1
ENSG00000115993	7.91138e+19	-9.92933e+19	2.14977e+19	-4.61879e+19	6.44168e+19	8.84551e+18	TRAK2
ENSG00000115998	5.22895e+19	2.83619e+19	2.51078e+19	1.1296e+18	9.10062e+19	9.77724e+19	C2orf42
ENSG00000116001	7.59513e+19	1.03699e+19	2.22287e+19	4.66509e+19	6.40851e+19	8.83973e+19	TIA1
ENSG00000116016	8.84162e+19	-6.61069e+19	2.08131e+18	-3.17622e+19	1.49208e+19	2.69516e+18	EPAS1
ENSG00000116017	3.65203e+19	-8.25369e+19	1.18423e+19	-6.96967e+19	4.85823e+19	8.02504e+19	ARID3A
ENSG00000116030	8.19716e+19	2.56461e+19	2.13588e+21	1.20072e+19	9.04426e+19	9.76201e+19	SUMO1
ENSG00000116044	1.4402e+18	1.77484e+18	8.56369e+19	2.07251e+19	3.82175e+18	2.37716e+19	NFE2L2
ENSG00000116095	7.43882e+19	-9.00127e+19	2.15686e+18	-4.17331e+19	9.66711e+19	9.9582e+18	PLEKHA3
ENSG00000116096	9.74941e+19	3.2134e+18	2.05234e+19	1.56573e+19	1.17413e+18	4.34782e+19	SPR
ENSG00000116138	5.64326e+19	1.60318e+19	2.41551e+19	6.63703e+19	5.0688e+18	8.13512e+19	DNAJC16
ENSG00000116161	1.39384e+19	1.68467e+19	1.68904e+19	9.97413e+19	3.18564e+19	6.88764e+19	CACYBP
ENSG00000116171	1.12922e+19	-1.16882e+19	1.81293e+19	-6.44713e+18	5.19113e+19	8.18272e+19	SCP2
ENSG00000116198	4.95779e+19	-1.68669e+19	2.64517e+19	-6.37648e+19	5.23703e+19	8.20428e+19	CEP104
ENSG00000116209	8.03875e+18	-1.01217e+19	9.60236e+19	-1.05409e+19	2.91843e+19	6.66134e+19	TMEM59
ENSG00000116212	6.37226e+19	2.69724e+19	2.3229e+18	1.16115e+19	2.4558e+18	6.14187e+19	LRRC42
ENSG00000116213	6.05624e+19	1.70654e+19	2.35405e+19	7.24936e+19	4.68491e+18	7.94954e+19	WRAP73
ENSG00000116221	8.6207e+18	9.02144e+18	2.03765e+19	4.42737e+19	6.57956e+19	8.91725e+19	MRPL37
ENSG00000116237	7.84109e+19	1.41832e+19	2.10732e+19	6.73042e+19	9.4634e+18	9.88781e+19	ICMT
ENSG00000116251	4.12939e+19	1.39324e+19	2.85309e+19	4.88327e+19	6.25318e+19	8.78576e+19	RPL22
ENSG00000116260	2.43214e+18	-2.28845e+19	1.44146e+19	-1.58758e+19	1.1238e+18	4.25931e+19	QSOX1
ENSG00000116266	6.42816e+19	2.22592e+19	2.32112e+19	9.58987e+19	3.37565e+19	7.03629e+19	STXBP3
ENSG00000116288	1.61332e+19	1.31531e+16	1.59229e+19	8.26049e+19	4.08776e+19	7.5629e+18	PARK7
ENSG00000116350	2.28958e+19	-1.90013e+19	1.36217e+18	-1.39494e+19	1.63035e+19	5.12689e+19	SRSF4
ENSG00000116406	4.47968e+19	4.58045e+19	2.71331e+19	1.68814e+19	8.65943e+18	9.66615e+19	EDEM3
ENSG00000116459	2.35477e+18	-1.24511e+19	1.34325e+18	-9.26943e+19	3.53956e+19	7.16857e+19	ATP5PB
ENSG00000116473	3.5612e+17	-5.50872e+19	1.30467e+19	-4.22231e+19	6.72856e+19	8.95577e+19	RAP1A
ENSG00000116478	5.68461e+19	-3.99446e+19	2.47554e+19	-1.61357e+19	1.0662e+17	4.16236e+19	HDAC1
ENSG00000116489	3.91998e+19	7.51422e+19	1.17035e+19	6.4205e+18	5.20841e+19	8.196e+17	CAPZA1
ENSG00000116514	3.74498e+19	3.00601e+19	1.15668e+19	2.59883e+19	9.35412e+19	9.73448e+18	RNF19B
ENSG00000116521	2.073e+17	-8.32531e+18	1.63045e+19	-5.10614e+19	6.09622e+19	8.72261e+19	SCAMP3
ENSG00000116539	8.00376e+19	1.59106e+19	2.19784e+19	7.23921e+19	4.69114e+19	7.95452e+19	ASH1L
ENSG00000116560	1.10043e+19	2.11569e+19	1.84879e+19	1.14437e+19	2.52471e+19	6.22268e+19	SFPQ
ENSG00000116574	1.6381e+18	1.25168e+19	1.58099e+19	7.91705e+19	4.28533e+19	7.67286e+19	RHOU
ENSG00000116584	3.27327e+19	-1.07467e+19	1.21507e+19	-8.84455e+19	3.76451e+19	7.34151e+19	ARHGEF2
ENSG00000116586	4.30365e+19	2.69736e+18	1.12917e+18	2.38879e+19	1.69039e+19	1.46306e+19	LAMTOR2
[truncated: 4,501 more rows]
