# Supplementary material for: Xylosyltransferase-II deficiency rewires innate immune signaling and destabilizes polarization in human macrophages
Source: Front Immunol. 2026 Jun 26;17:1850248. doi: 10.3389/fimmu.2026.1850248 (PMC13349761; doi:10.3389/fimmu.2026.1850248)
Supplement: Supplementary file 3 [file Table3.xlsx]

## Sheet: M2_mRNASeq
gene	baseMean	log2FoldChange	lfcSE	stat	pvalue	padj	gene_name
ENSG00000000419	1.00956e+19	-3.1669e+17	2.28741e+19	-1.38449e+19	8.89886e+19	9.62567e+19	DPM1
ENSG00000000938	1.26745e+19	-2.71609e+19	1.53142e+19	-1.77357e+19	8.59228e+19	9.52252e+19	FGR
ENSG00000001036	5.325e+17	1.06787e+19	1.71764e+19	6.2171e+18	9.50427e+19	9.83089e+19	FUCA2
ENSG00000001084	1.7095e+18	-2.27182e+19	1.94226e+19	-1.16968e+19	2.42131e+19	5.87964e+19	GCLC
ENSG00000001461	2.59744e+19	-6.16141e+19	3.87185e+19	-1.59134e+19	1.11534e+18	3.94889e+19	NIPAL3
ENSG00000001497	3.24661e+19	-2.72249e+18	3.47325e+19	-7.83844e+19	4.33131e+18	7.52761e+19	LAS1L
ENSG00000001561	2.55566e+19	1.14887e+19	3.90533e+18	2.94179e+19	7.68621e+18	9.21332e+19	ENPP4
ENSG00000001629	6.87806e+19	1.98345e+19	2.57344e+18	7.70738e+19	4.40862e+17	7.57159e+19	ANKIB1
ENSG00000002330	7.84435e+19	-2.92175e+19	2.59257e+19	-1.12697e+19	2.59755e+19	6.05793e+19	BAD
ENSG00000002549	4.73284e+19	3.50077e+19	2.05152e+19	1.70643e+19	8.7928e+18	3.42979e+19	LAP3
ENSG00000002586	1.50635e+19	-3.06945e+19	1.75667e+19	-1.74732e+19	8.05826e+19	3.27084e+19	CD99
ENSG00000002587	2.8091e+18	8.8146e+18	1.94277e+19	4.53712e+19	6.50036e+19	8.77921e+19	HS3ST1
ENSG00000002822	2.50068e+19	1.85272e+19	3.89731e+19	4.75384e+19	6.34514e+19	8.69415e+19	MAD1L1
ENSG00000002834	7.6579e+18	-3.21797e+19	1.59651e+19	-2.01563e+19	4.38389e+19	2.31466e+19	LASP1
ENSG00000002919	1.07024e+19	-1.11293e+19	2.25868e+19	-4.92733e+19	6.22201e+19	8.64311e+19	SNX11
ENSG00000002933	5.19488e+19	1.11825e+19	1.87795e+19	5.95462e+19	5.51535e+19	8.29365e+19	TMEM176A
ENSG00000003056	4.73471e+19	-1.50733e+19	1.6025e+18	-9.40609e+19	3.46906e+19	6.90598e+19	M6PR
ENSG00000003147	2.6146e+18	-1.19566e+19	3.87939e+19	-3.08209e+19	7.57923e+19	9.1866e+18	ICA1
ENSG00000003393	2.14033e+19	-7.83093e+19	4.48292e+19	-1.74684e+19	8.61328e+19	9.53122e+19	ALS2
ENSG00000003400	4.064e+17	3.4332e+18	3.20699e+18	1.07054e+19	2.84377e+19	6.33007e+19	CASP10
ENSG00000003402	2.13649e+19	4.15688e+19	1.852e+17	2.24453e+19	2.47983e+19	1.57478e+19	CFLAR
ENSG00000003436	2.22934e+18	-1.26876e+19	4.3877e+17	-2.89164e+19	3.83237e+18	4.534e+17	TFPI
ENSG00000003756	1.14023e+19	3.11156e+19	2.26324e+19	1.37482e+19	1.69186e+19	4.93947e+19	RBM5
ENSG00000004059	1.02337e+19	-1.97346e+19	2.31015e+19	-8.54258e+19	3.92962e+19	7.26299e+19	ARF5
ENSG00000004142	2.00157e+19	-2.73622e+19	1.95962e+19	-1.3963e+18	1.62623e+18	4.85171e+19	POLDIP2
ENSG00000004399	6.60436e+18	-5.52926e+19	1.8854e+18	-2.93267e+19	3.36057e+19	4.15292e+18	PLXND1
ENSG00000004455	1.60395e+19	9.84113e+19	2.07432e+19	4.74426e+19	2092656725	1406167226	AK2
ENSG00000004468	9.68455e+19	2.83065e+19	7.34251e+19	3.85516e+19	1156556599	3.57825e+19	CD38
ENSG00000004478	8.18039e+19	-8.87611e+19	2.5041e+17	-3.54463e+19	7.22992e+19	9.06877e+19	FKBP4
ENSG00000004487	5.70474e+19	-2.22411e+19	2.80931e+19	-7.91691e+19	9.36898e+19	9.78897e+19	KDM1A
ENSG00000004534	5.28287e+19	2.26094e+19	2.83281e+19	7.98126e+19	4.24797e+19	7.47786e+19	RBM6
ENSG00000004660	2.1145e+18	5.96323e+19	4.23879e+19	1.40682e+19	1.59479e+18	4.79197e+19	CAMKK1
ENSG00000004700	8.9889e+18	-7.90703e+19	2.59484e+19	-3.04721e+19	7.60578e+19	9.20075e+19	RECQL
ENSG00000004766	4.3676e+18	-1.44655e+19	3.08142e+19	-4.69442e+19	6.38754e+19	8.72779e+18	VPS50
ENSG00000004779	8.18524e+19	-1.62723e+19	1.64644e+19	-9.88335e+19	3.22988e+19	6.67794e+19	NDUFAB1
ENSG00000004864	5.92681e+19	-2.35221e+19	2.80202e+19	-8.39469e+16	4.01206e+19	7.31151e+18	SLC25A13
ENSG00000004866	9.85952e+19	-3.52811e+19	2.34931e+19	-1.50176e+19	1.33158e+19	4.3597e+18	ST7
ENSG00000004897	1.41721e+19	-5.5886e+18	2.08649e+19	-2.67847e+19	7.88817e+19	9.27606e+18	CDC27
ENSG00000004961	6.6169e+18	-2.47308e+19	2.75135e+19	-8.98859e+19	3.68728e+19	7.10252e+19	HCCS
ENSG00000004975	3.65488e+19	-4.87278e+19	3.40493e+19	-1.4311e+18	8.86204e+19	9.61668e+19	DVL2
ENSG00000005007	1.3157e+18	-1.70501e+19	2.08683e+19	-8.17034e+19	4.13909e+19	7.3967e+18	UPF1
ENSG00000005020	3.71423e+19	-6.8421e+18	1.75184e+19	-3.90567e+19	9396627607	3.08475e+18	SKAP2
ENSG00000005022	2.2659e+18	-8.50426e+19	1.75136e+18	-4.85581e+19	1198933182	8966977654	SLC25A5
ENSG00000005059	7.2674e+17	7.19787e+19	2.8696e+18	2.50832e+19	1.21308e+18	9.76027e+19	MCUB
ENSG00000005075	2.35293e+19	-1.35154e+19	1.80302e+19	-7.49596e+19	4.53498e+19	7.65862e+19	POLR2J
ENSG00000005100	2.55608e+19	-2.72101e+19	3.89847e+19	-6.97967e+19	9.44355e+19	9.81861e+19	DHX33
ENSG00000005156	2.44491e+19	1.14221e+19	3.99297e+19	2.86054e+19	7.74837e+19	9.23839e+19	LIG3
ENSG00000005175	4.67438e+19	3.61373e+19	3.08204e+19	1.17251e+19	2.40991e+19	5.87186e+19	RPAP3
ENSG00000005194	1.06351e+18	1.66806e+19	2.249e+17	7.41688e+19	4.58276e+19	7.69503e+19	CIAPIN1
ENSG00000005206	3.18609e+19	-1.19203e+19	3.51446e+19	-3.39178e+19	7.34476e+19	9.12094e+19	SPPL2B
ENSG00000005238	2.78078e+19	-3.20479e+19	1.95018e+19	-1.64333e+19	1.00315e+19	3.69493e+19	ATOSB
ENSG00000005243	2.91817e+18	1.34899e+19	3.63083e+19	3.71538e+19	7.10237e+19	9.01128e+19	COPZ2
ENSG00000005249	3.22598e+19	-2.76621e+19	3.7627e+18	-7.35165e+19	4.62239e+19	7.71915e+19	PRKAR2B
ENSG00000005302	7.33158e+19	1.25756e+19	2.59996e+19	4.83684e+19	6.2861e+18	8.67149e+19	MSL3
ENSG00000005339	1.0271e+18	5.64186e+19	2.2852e+18	2.46887e+19	1.35542e+19	1.0465e+18	CREBBP
ENSG00000005436	2.02159e+17	8.04507e+19	4.39329e+19	1.83122e+19	8.54703e+19	9.51103e+19	GCFC2
ENSG00000005469	2.16721e+19	1.90824e+19	4.15465e+18	4.59302e+19	6.46017e+19	8.75988e+19	CROT
ENSG00000005471	5.6233e+18	-5.72178e+19	3.17675e+18	-1.80114e+19	7.16807e+19	3.05816e+19	ABCB4
ENSG00000005483	1.27842e+19	5.99557e+19	2.1281e+17	2.81733e+19	4.8425e+18	5.33979e+19	KMT2E
ENSG00000005486	8.39697e+19	1.27723e+19	2.51843e+19	5.07153e+19	6.12047e+19	8.58169e+19	RHBDD2
ENSG00000005700	7.78969e+19	-2.19748e+19	2.83364e+19	-7.75498e+19	4.38046e+19	7.55642e+19	IBTK
ENSG00000005801	5.13397e+19	-1.71153e+19	2.89505e+19	-5.91192e+19	5.54392e+19	8.31066e+19	ZNF195
ENSG00000005810	1.18007e+19	-1.49353e+19	2.46097e+19	-6.06889e+19	5.43924e+19	8.25824e+19	MYCBP2
ENSG00000005812	6.26217e+19	3.69561e+19	2.65928e+19	1.38971e+19	1.64618e+19	4.8716e+18	FBXL3
ENSG00000005844	1.15172e+19	5.64585e+19	2.42763e+19	2.32566e+19	2.00366e+19	1.3748e+18	ITGAL
ENSG00000005882	5.76837e+19	-9.67066e+19	2.95844e+19	-3.26883e+19	7.43756e+19	9.14909e+19	PDK2
ENSG00000005884	5.7396e+18	-5.79546e+19	3.15544e+19	-1.83666e+19	6.62604e+19	2.94632e+19	ITGA3
ENSG00000005889	4.43074e+19	6.16288e+19	3.14767e+19	1.95792e+19	8.44773e+19	9.48151e+19	ZFX
ENSG00000005893	7.43175e+19	-1.05023e+19	1.54192e+19	-6.81117e+19	4.95797e+19	7.96183e+19	LAMP2
ENSG00000006007	5.14037e+19	-3.14085e+19	1.60074e+19	-1.96212e+19	4.97484e+19	2.4893e+18	GDE1
ENSG00000006015	2.11048e+19	-5.72656e+18	1.89416e+19	-3.02328e+19	7.62402e+18	9.20344e+19	REX1BD
ENSG00000006125	9.12583e+19	-3.3544e+18	2.43236e+19	-1.37907e+19	1.67873e+19	4.9212e+18	AP2B1
ENSG00000006194	2.86133e+19	-3.91596e+19	3.86242e+19	-1.01386e+19	3.10648e+19	6.55837e+19	ZNF263
ENSG00000006282	1.03146e+19	-2.02771e+19	2.3877e+18	-8.49232e+19	3.95752e+19	7.27421e+19	SPATA20
ENSG00000006327	1.87849e+19	-6.71366e+19	2.16027e+19	-3.10778e+19	9.75207e+19	9.8994e+18	TNFRSF12A
ENSG00000006451	3.97308e+19	1.89292e+18	2.03074e+18	9.32134e+19	3.51268e+19	6.94062e+19	RALA
ENSG00000006459	1.0049e+18	5.0158e+18	2.33641e+19	2.1468e+18	3.18096e+19	1.8689e+18	KDM7A
ENSG00000006530	2.42077e+19	-1.11039e+19	4.11663e+19	-2.69732e+19	7.87366e+18	9.27606e+18	AGK
ENSG00000006534	4.12183e+19	4.81469e+19	1.73346e+19	2.7775e+17	7.81204e+19	9.25756e+19	ALDH3B1
ENSG00000006576	3.33168e+19	-4.21576e+19	3.51158e+19	-1.20053e+19	2.29933e+19	5.74955e+19	PHTF2
ENSG00000006606	2.57421e+19	7.64348e+19	2.62457e+19	2.91228e+18	3.58801e+19	4.34888e+19	CCL26
ENSG00000006625	2.80546e+18	-5.0196e+18	1.96929e+19	-2.54894e+19	1.08052e+18	9.06032e+19	GGCT
ENSG00000006634	5.08789e+19	5.81291e+21	3.16192e+19	1.83841e+19	6.60019e+19	2.94136e+19	DBF4
ENSG00000006652	2.59401e+18	8.47778e+19	3.99987e+19	2.11951e+19	3.40471e+19	1.95228e+19	IFRD1
ENSG00000006695	3.54551e+19	-1.49492e+19	3.37427e+18	-4.43034e+19	6.57741e+19	8.80947e+19	COX10
ENSG00000006704	2.5543e+18	-1.12585e+18	3.9748e+18	-2.83247e+19	7.76987e+19	9.24424e+19	GTF2IRD1
ENSG00000006712	4.16657e+19	-1.39372e+19	3.17084e+19	-4.39544e+19	6.60268e+19	8.82786e+19	PAF1
ENSG00000006715	1.22823e+19	-5.57736e+19	2.24317e+19	-2.48638e+19	1.29051e+19	1.01645e+19	VPS41
ENSG00000006744	1.3513e+17	1.30798e+19	2.1047e+18	6.21458e+19	9.50447e+19	9.83089e+19	ELAC2
ENSG00000006747	4.21843e+19	-5.94789e+19	3.76939e+19	-1.57795e+19	1.14578e+19	4.0142e+18	SCIN
ENSG00000006756	1.91726e+19	-9.28221e+19	2.29903e+19	-4.03744e+19	6.86401e+19	8.90996e+19	ARSD
ENSG00000006757	4.04121e+18	-5.23247e+19	3.30842e+19	-1.58156e+19	1.1375e+18	3.99242e+18	PNPLA4
ENSG00000006831	8.42581e+19	-1.98827e+19	2.43831e+19	-8.15432e+19	4.14825e+19	7.4023e+18	ADIPOR2
ENSG00000007080	6.29972e+19	-5.24427e+19	2.66527e+19	-1.96763e+19	8.44013e+19	9.48151e+19	CCDC124
ENSG00000007168	1.66611e+19	3.8986e+18	1.95338e+19	1.99582e+18	8.41807e+19	9.47123e+19	PAFAH1B1
ENSG00000007202	3.11453e+19	-8.43384e+19	2.10491e+19	-4.00675e+19	6156029518	2.25311e+19	BLTP2
ENSG00000007237	2.63383e+19	-6.41477e+19	1.78795e+19	-3.58778e+19	3335048855	7.5143e+18	GAS7
ENSG00000007255	5.62257e+18	-2.1875e+17	2.79075e+19	-7.83839e+19	4.33135e+19	7.52761e+19	TRAPPC6A
ENSG00000007264	3.16923e+19	-8.335e+17	1.77992e+18	-4.68279e+19	2830014095	1745856596	MATK
ENSG00000007376	2.56234e+17	-2.45754e+19	3.90308e+19	-6.29642e+19	5.28929e+19	8.16583e+19	RPUSD1
ENSG00000007384	2.03449e+19	3.5598e+18	4.35308e+19	8.17766e+19	9.34824e+19	9.78294e+19	RHBDF1
ENSG00000007392	4.17839e+19	5.97811e+19	3.13825e+19	1.90492e+18	5.67904e+19	2.68381e+19	LUC7L
ENSG00000007520	1.16642e+19	7.44462e+19	2.30631e+19	3.22794e+19	7.46851e+19	9.16227e+19	TSR3
ENSG00000007541	3.34542e+19	-6.41328e+19	3.52227e+19	-1.82078e+19	6.86398e+18	2.98045e+19	PIGQ
ENSG00000007923	6.50341e+19	-3.9342e+18	2.8715e+18	-1.37009e+19	1.7066e+17	4.96421e+19	DNAJC11
ENSG00000007944	2.96724e+19	1.04781e+17	3.66627e+19	2.85797e+18	4.26363e+19	4.89606e+19	MYLIP
ENSG00000008018	5.45895e+18	1.57027e+19	1.59263e+19	9.85962e+19	3.24152e+19	6.69555e+18	PSMB1
ENSG00000008083	1.50339e+19	-3.11033e+19	2.28283e+19	-1.36249e+19	1.73044e+19	4.99887e+19	JARID2
ENSG00000008130	1.02892e+19	1.7933e+17	2.51978e+19	7.11688e+19	4.76658e+19	7.83264e+19	NADK
ENSG00000008282	2.67906e+19	3.29551e+19	1.77758e+19	1.85393e+19	6.37487e+18	2.87823e+19	SYPL1
ENSG00000008283	4.34334e+19	2.67583e+19	3.31569e+19	8.07018e+18	4.19656e+19	7.44895e+19	CYB561
ENSG00000008294	2.20976e+19	-2.42679e+19	2.20738e+19	-1.0994e+18	2.71594e+19	6.19778e+19	SPAG9
ENSG00000008324	4.96241e+19	-2.71963e+19	3.11768e+19	-8.72325e+19	3.83031e+19	7.19017e+19	SS18L2
ENSG00000008382	1.68118e+19	-7.10073e+19	2.32145e+19	-3.05875e+19	2.2226e+18	3.04457e+19	MPND
ENSG00000008394	3.15516e+19	-4.27938e+19	2.21086e+19	-1.93562e+19	5.29148e+19	2.5713e+18	MGST1
ENSG00000008513	1.25288e+19	1.11535e+19	2.17887e+19	5.11895e+19	6.08725e+19	8.5694e+18	ST3GAL1
ENSG00000008710	3.95854e+19	3.79273e+19	3.20521e+19	1.1833e+18	9.05806e+19	9.67518e+19	PKD1
ENSG00000008838	7.81013e+19	-2.72818e+19	2.48518e+19	-1.09778e+19	2.72301e+19	6.20189e+19	MED24
ENSG00000008853	7.50857e+19	-4.05614e+19	2.64035e+19	-1.53621e+19	1.24487e+19	4.20711e+19	RHOBTB2
ENSG00000008952	2.00059e+19	-9.9572e+18	1.88669e+19	-5.2776e+18	5.97666e+19	8.51585e+19	SEC62
ENSG00000008988	3.30923e+19	-3.86899e+19	1.82072e+18	-2.12498e+19	3.35887e+19	1.9376e+18	RPS20
ENSG00000009307	6.79671e+19	-8.06296e+18	1.90002e+19	-4.24361e+19	2199536485	9640222658	CSDE1
ENSG00000009335	1.14592e+19	-1.94858e+19	2.39751e+19	-8.12754e+19	4.16359e+19	7.42044e+19	UBE3C
ENSG00000009413	3.81163e+19	6.09985e+19	3.41819e+19	1.78453e+18	7.43379e+19	3.11741e+19	REV3L
ENSG00000009780	3.88559e+19	2.80386e+19	3.32023e+19	8.44478e+19	3.98402e+19	7.28456e+19	FAM76A
ENSG00000009844	7.36216e+19	3.1871e+18	2.58268e+19	1.23403e+18	2.17193e+19	5.59875e+18	VTA1
ENSG00000009954	2.65061e+19	3.91912e+19	1.77007e+19	2.2141e+18	2.68217e+19	1.6632e+18	BAZ1B
ENSG00000010017	8.11557e+19	2.49868e+19	2.54171e+19	9.83071e+19	3.25572e+19	6.70718e+19	RANBP9
ENSG00000010165	7.12872e+19	-1.55326e+19	2.63236e+18	-5.90063e+19	5.55149e+19	8.31208e+19	METTL13
ENSG00000010219	7.30912e+19	6.704e+17	2.53799e+19	2.64146e+19	7.91668e+19	9.27606e+18	DYRK4
ENSG00000010244	2.82249e+19	1.42039e+19	1.7427e+18	8.1505e+17	4.15044e+19	7.40467e+19	ZNF207
ENSG00000010256	7.34866e+19	-1.32092e+19	1.64567e+19	-8.02662e+19	4.2217e+18	7.46472e+19	UQCRC1
ENSG00000010270	2.14164e+19	-3.34446e+19	1.88549e+19	-1.77379e+19	7.60986e+19	3.17114e+19	STARD3NL
ENSG00000010278	1.79572e+19	-5.69809e+19	1.61962e+19	-3.51817e+19	4345376396	9.22829e+19	CD9
ENSG00000010292	5.30128e+19	-6.37066e+18	2.88008e+19	-2.21197e+19	8.24939e+19	9.41537e+19	NCAPD2
ENSG00000010295	1.04202e+19	1.43079e+18	2.25874e+19	6.33446e+19	5.26442e+19	8.13979e+19	IFFO1
ENSG00000010322	1.6162e+18	1.01176e+19	2.19188e+18	4.61594e+19	6.44373e+19	8.74862e+19	NISCH
ENSG00000010327	4.29245e+19	-8.52888e+19	2.3316e+18	-3.65796e+18	2542345928	6.21214e+19	STAB1
ENSG00000010404	4.35503e+18	-2.88921e+18	3.55755e+19	-8.12135e+19	4.16714e+19	7.42523e+19	IDS
ENSG00000010539	2.87739e+19	2.54197e+19	3.77975e+19	6.72524e+19	5.0125e+18	7.97937e+19	ZNF200
ENSG00000010610	5.35336e+19	-5.1688e+18	2.08627e+19	-2.47753e+19	1.32295e+19	1.02974e+19	CD4
ENSG00000010704	2.02352e+19	-6.42291e+19	4.34706e+19	-1.47753e+19	1.39533e+19	4.4631e+18	HFE
ENSG00000010810	4.12065e+19	4.13694e+19	3.49067e+19	1.18514e+18	2.35962e+19	5.81558e+19	FYN
ENSG00000011007	1.1488e+18	-9.26547e+19	2.26841e+19	-4.08456e+19	4415976695	1.73433e+19	ELOA
ENSG00000011009	1.65983e+19	-2.61912e+19	1.98287e+18	-1.32088e+19	1.86543e+19	5.19578e+19	LYPLA2
ENSG00000011021	3.87854e+19	5.18495e+19	3.24076e+19	1.59992e+19	1.09617e+19	3.89572e+19	CLCN6
ENSG00000011028	2.16138e+19	1.75031e+19	2.11861e+18	8.26157e+19	4.08715e+18	7.36201e+19	MRC2
ENSG00000011114	4.89909e+19	-6.77658e+19	2.94662e+19	-2.29978e+19	2.14607e+19	1.42443e+19	BTBD7
ENSG00000011132	3.99736e+19	4.24781e+19	3.23061e+19	1.31486e+19	1.88555e+19	5.22139e+19	APBA3
ENSG00000011198	6.65969e+19	-5.82009e+19	2.65411e+19	-2.19286e+19	8.26427e+19	9.41537e+19	ABHD5
ENSG00000011243	6.23184e+19	9.53783e+19	2.87994e+19	3.31181e+19	7.40508e+19	9.14051e+19	AKAP8L
ENSG00000011260	1.43052e+19	3.00293e+19	2.06003e+19	1.45771e+19	1.4492e+18	4.5645e+18	UTP18
ENSG00000011275	1.25309e+19	2.12984e+19	2.18281e+19	9.75734e+19	3.29196e+19	6.74861e+19	RNF216
ENSG00000011295	4.13494e+19	-1.23536e+19	3.23787e+19	-3.81536e+19	7.02805e+17	8.98459e+19	TTC19
ENSG00000011304	1.67973e+19	-1.92217e+19	2.11231e+19	-9.09984e+19	0.904691	77812458	PTBP1
ENSG00000011376	3.96134e+19	-3.56555e+18	3.3074e+18	-1.07805e+19	2.81011e+19	6.29882e+19	LARS2
ENSG00000011405	3.31267e+19	-2.00558e+19	3.53643e+19	-5.67119e+19	5.70633e+19	8.38723e+18	PIK3C2A
ENSG00000011422	7.05678e+19	7.24659e+19	1.74445e+19	4.15408e+19	6.77843e+19	8.89067e+19	PLAUR
ENSG00000011451	7.28607e+19	-1.60827e+19	2.56862e+19	-6.26121e+19	5.31235e+19	8.1756e+18	WIZ
ENSG00000011454	7.30768e+19	-2.66367e+19	2.53448e+19	-1.05097e+19	9.16299e+18	9.71876e+19	RABGAP1
ENSG00000011485	7.00993e+19	-2.77499e+19	2.61744e+18	-1.06019e+19	2.89057e+19	6.37481e+19	PPP5C
ENSG00000011523	4.32013e+19	3.22799e+19	3.34138e+19	9.66065e+19	3.34012e+19	6.78423e+19	CEP68
ENSG00000011566	5.71504e+19	2.23204e+19	2.92151e+18	7.64001e+19	4.44867e+19	7.60227e+19	MAP4K3
ENSG00000011600	1.0975e+18	-2.31055e+19	1.53406e+19	-1.50617e+18	8.80278e+19	9.59725e+19	TYROBP
ENSG00000011638	7.45129e+18	4.73554e+19	2.57515e+19	1.83894e+18	6.59239e+18	2.94029e+19	LDAF1
ENSG00000012061	1.06028e+19	-8.56457e+19	2.24943e+19	-3.80745e+19	7.03393e+19	8.98651e+19	ERCC1
ENSG00000012124	5.99783e+19	-2.81921e+19	2.78968e+18	-1.01058e+19	3.12215e+19	6.57532e+19	CD22
ENSG00000012174	3.21427e+19	1.50754e+19	3.54073e+19	4.25773e+19	6.70273e+19	8.86471e+19	MBTPS2
ENSG00000012211	2.80609e+19	1.50758e+18	3.91251e+19	3.85324e+19	6.99998e+19	8.9761e+18	PRICKLE3
ENSG00000012660	9.15714e+19	-9.02804e+19	2.5283e+18	-3.5708e+18	3558961845	7.90972e+19	ELOVL5
ENSG00000012779	5.44527e+19	8.29126e+19	3.26577e+19	2.53884e+19	1.11221e+19	9.24579e+19	ALOX5
ENSG00000012822	2.58088e+18	2.01152e+19	3.84239e+19	5.23508e+19	6.00621e+19	8.52747e+19	CALCOCO1
ENSG00000012963	4.9494e+18	-2.0054e+18	2.94641e+19	-6.80626e+19	4.96108e+19	7.96384e+19	UBR7
ENSG00000012983	3.78019e+19	2.11607e+19	3.47862e+19	6.08308e+19	5.42983e+19	8.24964e+18	MAP4K5
ENSG00000013275	3.2988e+18	-3.80791e+19	1.91192e+19	-1.99167e+19	4.64077e+19	2.39014e+19	PSMC4
ENSG00000013288	1.64202e+19	-8.78272e+18	1.98256e+18	-4.43e+16	6.57766e+18	8.80947e+19	MAN2B2
ENSG00000013306	1.72382e+17	-7.9406e+18	2.35842e+19	-3.36692e+19	7601327784	1.43354e+19	SLC25A39
ENSG00000013364	3.86443e+19	-3.29668e+18	1.66381e+18	-1.98141e+19	4.75455e+19	2.4169e+18	MVP
ENSG00000013374	2.12368e+18	6.93114e+19	1.96071e+19	3.53502e+19	4077452916	8.76754e+19	NUB1
ENSG00000013441	3.9905e+18	2.56393e+19	3.28231e+19	7.81137e+19	4.34722e+19	7.52769e+19	CLK1
ENSG00000013523	1.21365e+19	3.64864e+19	2.15183e+19	1.6956e+18	8.99613e+19	3.47026e+19	ANGEL1
ENSG00000013561	6.78092e+19	3.3082e+18	2.59435e+18	1.27516e+18	9.89826e+19	9.94916e+19	RNF14
ENSG00000013563	1.84218e+19	-3.76712e+19	1.91577e+19	-1.96638e+19	4.92553e+19	2.47803e+19	DNASE1L1
ENSG00000013583	6.92517e+19	-1.97908e+19	1.55738e+19	-1.27077e+18	2.03809e+19	5.42579e+19	HEBP1
ENSG00000013810	9.09425e+19	-3.63033e+19	2.42335e+19	-1.49806e+18	8.80917e+19	9.60221e+19	TACC3
ENSG00000014123	1.11844e+19	1.24777e+19	2.23257e+19	5.58893e+19	5.76235e+19	8.4134e+18	UFL1
ENSG00000014138	2.81867e+19	-1.67344e+19	3.70962e+19	-4.5111e+18	6.51911e+19	8.79129e+19	POLA2
ENSG00000014164	3.66012e+18	5.942e+17	3.34282e+19	1.77754e+16	7.54789e+19	3.15449e+17	ZC3H3
ENSG00000014216	2.2941e+18	8.4041e+18	1.89166e+19	4.44271e+19	9.64564e+19	9.88265e+19	CAPN1
ENSG00000014641	2.79047e+19	-1.41884e+19	1.47593e+19	-9.61319e+19	3.36392e+19	6.80138e+19	MDH1
ENSG00000014824	8.13459e+19	-4.16173e+19	2.50147e+19	-1.66371e+19	9.61696e+19	3.609e+17	SLC30A9
ENSG00000014919	7.77695e+19	-1.06484e+19	2.71326e+19	-3.92458e+19	9.68694e+19	9.88704e+19	COX15
ENSG00000015153	5.38126e+19	5.29471e+19	3.07957e+19	1.7193e+18	8.55594e+19	3.38422e+19	YAF2
ENSG00000015171	4.15056e+19	-4.06938e+19	3.22945e+19	-1.26008e+19	2.07639e+19	5.48328e+19	ZMYND11
ENSG00000015285	9.8569e+18	1.21085e+19	2.31522e+19	5.22998e+19	6.00976e+19	8.53101e+19	WAS
ENSG00000015475	8.99563e+19	-2.9312e+18	1.5004e+18	-1.95361e+19	5.07479e+19	2.51739e+19	BID
ENSG00000015676	4.97324e+19	-1.87775e+19	2.97391e+19	-6.31408e+19	9.49654e+19	9.83089e+19	NUDCD3
ENSG00000016864	7.9252e+18	-1.1576e+17	2.53037e+18	-4.57481e+19	6.47326e+19	8.7656e+18	GLT8D1
ENSG00000017260	1.02286e+19	-4.75034e+19	2.37532e+18	-1.99987e+17	4.5514e+18	2.36946e+19	ATP2C1
ENSG00000017427	4.8224e+18	-2.71072e+19	4.2695e+17	-6.34903e+18	2166795214	6655930584	IGF1
ENSG00000017797	2.6751e+18	-1.05285e+19	1.78207e+19	-5.908e+17	5.54655e+18	8.31112e+19	RALBP1
ENSG00000018189	1.00718e+19	2.26457e+21	2.34353e+19	9.66304e+19	3.33892e+19	6.78423e+19	RUFY3
ENSG00000018280	2.63398e+19	4.92724e+19	2.00717e+19	2.45482e+19	1.40954e+19	1.07582e+19	SLC11A1
ENSG00000018510	8.73692e+19	-1.07513e+19	2.44966e+19	-4.38889e+19	6.60742e+18	8.82889e+19	AGPS
ENSG00000018610	3.14994e+19	-7.53569e+19	3.62604e+19	-2.07821e+19	8.35368e+19	9.45474e+19	STEEP1
ENSG00000019169	1.55254e+19	-5.17558e+19	2.53998e+19	-2.03765e+19	4.15852e+19	2.22711e+19	MARCO
ENSG00000019582	9.23738e+19	-1.74931e+19	1.53266e+19	-1.14136e+19	2.53722e+19	6.00887e+19	CD74
ENSG00000019995	5.70733e+19	4.41856e+19	2.77082e+19	1.59467e+19	1.10785e+19	3.92933e+19	ZRANB1
ENSG00000020256	2.4941e+18	4.59813e+18	3.97689e+19	1.15621e+19	2.47595e+19	5.93358e+19	ZFP64
ENSG00000020426	3.02913e+19	7.68744e+19	3.64532e+19	2.10885e+19	3.49571e+19	1.9846e+18	MNAT1
ENSG00000020577	1.08965e+19	2.01514e+19	2.21785e+18	9.08603e+19	3.6356e+18	7.06792e+19	SAMD4A
ENSG00000020633	2.6913e+18	2.39753e+19	2.03859e+19	1.17607e+19	2.39567e+18	5.8604e+18	RUNX3
ENSG00000020922	2.81995e+19	-3.45564e+18	3.70175e+19	-9.33516e+18	3.50554e+19	6.93221e+17	MRE11
ENSG00000021355	5.02563e+19	-1.46365e+19	1.70066e+18	-8.60635e+19	3.89439e+19	7.23992e+19	SERPINB1
ENSG00000021574	4.07422e+19	2.54131e+19	3.31078e+19	7.67587e+19	9.93876e+19	9.97005e+19	SPAST
ENSG00000021762	2.04643e+19	1.23421e+19	4.4133e+17	2.79657e+19	5.16481e+19	5.58774e+19	OSBPL5
ENSG00000021776	6.31078e+19	-8.86411e+19	2.84691e+19	-3.11359e+19	7.55528e+19	9.17709e+19	AQR
ENSG00000022277	3.48224e+19	6.72875e+19	1.67363e+19	4.02045e+19	6.87651e+19	8.91407e+18	RTF2
ENSG00000022567	5.39687e+19	6.24545e+19	2.84057e+19	2.19866e+19	8.25975e+19	9.41537e+19	SLC45A4
ENSG00000022840	7.75877e+19	-5.60999e+19	2.54152e+19	-2.20734e+19	8.253e+17	9.41537e+19	RNF10
ENSG00000023041	6.9275e+18	-2.42749e+19	2.71988e+19	-8.92496e+18	3.72127e+19	7.12419e+19	ZDHHC6
ENSG00000023191	2.04921e+19	6.08428e+19	1.64492e+19	3.69883e+19	7.1147e+18	9.01922e+19	RNH1
ENSG00000023228	1.91841e+19	-5.0865e+20	2.07329e+19	-2.45334e+19	1.41535e+19	1.0773e+17	NDUFS1
ENSG00000023287	7.88206e+17	3.79573e+19	2.72886e+18	1.39096e+19	1.64239e+19	4.87153e+19	RB1CC1
ENSG00000023318	3.43147e+19	4.22397e+19	1.86231e+19	2.26813e+19	2.33212e+19	1.51072e+19	ERP44
ENSG00000023330	4.26533e+19	-2.08552e+19	2.15509e+19	-9.67717e+19	3.33186e+19	6.78171e+19	ALAS1
ENSG00000023445	7.03531e+19	3.32558e+18	2.99739e+19	1.10949e+19	2.67218e+19	6.14518e+19	BIRC3
ENSG00000023516	9.47106e+19	-2.55734e+19	2.52511e+19	-1.01276e+19	9.19331e+19	9.73993e+19	AKAP11
ENSG00000023572	1.15065e+19	4.07093e+19	2.23013e+19	1.82542e+19	6.7937e+18	2.97112e+19	GLRX2
ENSG00000023697	2.17469e+19	-6.82056e+19	1.85893e+18	-3.66908e+19	7.13687e+19	9.03773e+19	DERA
ENSG00000023734	2.78162e+18	-3.18008e+19	1.79916e+19	-1.76754e+19	7.71384e+19	3.20052e+19	STRAP
ENSG00000023892	1.13946e+19	4.86248e+19	2.32209e+19	2.094e+17	3.62596e+19	2.02644e+19	DEF6
ENSG00000023902	2.06208e+19	1.15691e+19	1.8152e+18	6.37347e+19	1848044395	6113473015	PLEKHO1
ENSG00000023909	9.37572e+19	-2.29728e+18	2.44367e+18	-9.40094e+19	3.47169e+19	6.90598e+19	GCLM
ENSG00000024048	7.29208e+19	-9.0444e+18	2.50847e+19	-3.60554e+19	7.18433e+19	9.05493e+19	UBR2
ENSG00000024862	8.05207e+19	1.77711e+19	2.50402e+19	7.09702e+19	4.77889e+21	7.83964e+19	CCDC28A
ENSG00000025039	4.16811e+19	-4.78447e+19	1.65417e+19	-2.89237e+19	3.82351e+19	4.52976e+19	RRAGD
ENSG00000025293	1.24286e+19	-2.71799e+19	2.21592e+19	-1.22658e+19	2.19981e+19	5.6412e+18	PHF20
ENSG00000025434	2.37248e+19	-6.47385e+19	1.99404e+19	-3.24659e+19	1.16795e+19	1.9272e+16	NR1H3
ENSG00000025708	8.37946e+19	6.01579e+19	1.70864e+19	3.52081e+19	4302283361	9.15939e+19	TYMP
ENSG00000025770	3.70948e+19	-2.37262e+19	3.34538e+19	-7.09223e+19	4.78186e+19	7.84152e+19	NCAPH2
ENSG00000025772	3.93311e+19	-1.16117e+19	3.52839e+19	-3.29093e+19	7.42085e+19	9.14909e+19	TOMM34
ENSG00000025796	1.24478e+19	2.30058e+18	2.23687e+19	1.02848e+19	3.03723e+19	6.49186e+19	SEC63
ENSG00000025800	1.73436e+19	-4.16897e+19	2.01518e+19	-2.06879e+19	3.85659e+19	2.12223e+19	KPNA6
ENSG00000026025	3.00362e+19	-4.42656e+19	1.79247e+19	-2.46953e+19	1.35289e+19	1.04619e+18	VIM
ENSG00000026103	6.42247e+19	1.14516e+19	3.55477e+19	3.22147e+19	1.27533e+19	2.05414e+19	FAS
ENSG00000026297	9.99202e+19	-1.84285e+19	1.5223e+18	-1.21057e+19	2.26062e+19	5.69859e+19	RNASET2
ENSG00000026508	1.53954e+19	8.38404e+19	1.58828e+19	5.27869e+19	5.9759e+18	8.51585e+19	CD44
ENSG00000026652	4.40908e+18	-1.6008e+18	3.35021e+19	-4.77821e+19	6.32778e+19	8.68719e+19	AGPAT4
ENSG00000026751	4.64116e+19	-1.34332e+19	2.42989e+19	-5.5283e+18	5.8038e+18	8.43403e+19	SLAMF7
ENSG00000026950	3.80529e+19	6.50384e+19	3.39856e+19	1.9137e+18	5.5658e+18	2.64483e+19	BTN3A1
ENSG00000027001	4.47353e+19	-6.35279e+19	3.07537e+19	-2.0657e+18	3.88569e+19	2.13552e+19	MIPEP
ENSG00000027697	1.26217e+19	2.94118e+19	1.43565e+19	2.04867e+19	8.37676e+19	9.46264e+19	IFNGR1
ENSG00000027847	9.60826e+19	7.44697e+19	2.31148e+19	3.22173e+19	9.74299e+19	9.89753e+19	B4GALT7
ENSG00000028116	5.67119e+19	7.85578e+19	2.92842e+19	2.6826e+18	7.30516e+19	7.00529e+19	VRK2
ENSG00000028137	7.74216e+19	5.37882e+21	1.95604e+19	2.74985e+19	5.96218e+18	6.09759e+19	TNFRSF1B
ENSG00000028203	6.37187e+19	-4.53855e+19	2.63576e+18	-1.72191e+19	8.63287e+19	9.53774e+19	VEZT
ENSG00000028277	1.54335e+19	-5.20294e+19	2.89602e+19	-1.79658e+19	7.24019e+19	3.07825e+19	POU2F2
ENSG00000028310	7.56993e+19	-4.15327e+19	2.50527e+18	-1.65781e+19	9.7355e+18	3.63562e+19	BRD9
ENSG00000028528	4.16918e+19	3.05868e+19	1.7602e+18	1.73769e+19	8.22654e+19	3.30708e+19	SNX1
ENSG00000028839	4.09212e+19	3.05383e+19	3.60345e+19	8.47474e+19	3.96731e+19	7.27421e+19	TBPL1
ENSG00000029153	4.62947e+18	5.90157e+19	3.54868e+19	1.66303e+19	8.67918e+19	9.55001e+19	BMAL2
ENSG00000029363	1.30976e+19	-9.75067e+19	2.18151e+19	-4.46968e+18	6.54898e+19	8.80259e+19	BCLAF1
ENSG00000029364	1.26618e+19	-1.486e+17	2.21631e+19	-6.70486e+19	5.02548e+19	7.98491e+19	SLC39A9
ENSG00000029639	3.75818e+19	2.0743e+18	3.24808e+19	6.38625e+19	5.23067e+19	8.11712e+19	TFB1M
ENSG00000029725	1.61272e+19	-1.31734e+19	1.99431e+19	-6.60552e+19	5.089e+17	8.03839e+19	RABEP1
ENSG00000029993	4.38279e+19	-2.64394e+19	3.29445e+19	-8.02545e+19	4.22238e+19	7.46472e+19	HMGB3
ENSG00000030066	2.76969e+19	-7.84567e+19	3.78965e+19	-2.07029e+19	8.35987e+19	9.45474e+19	NUP160
ENSG00000030110	5.82419e+19	3.23141e+19	2.74234e+19	1.17834e+19	2.3866e+18	5.85601e+19	BAK1
ENSG00000030582	6.66765e+21	-1.77902e+18	1.473e+17	-1.20775e+19	2.27144e+19	5.71833e+19	GRN
ENSG00000031003	4.74275e+19	-2.7485e+17	3.06882e+19	-8.95623e+19	3.70454e+19	7.12017e+19	FAM13B
ENSG00000031081	1.79442e+19	2.33457e+19	1.96265e+19	1.1895e+18	2.34243e+19	5.78612e+19	ARHGAP31
ENSG00000031698	1.72065e+19	4.59934e+19	1.96052e+19	2.34597e+19	1.89775e+19	1.32704e+18	SARS1
ENSG00000031823	1.11788e+19	1.55723e+19	2.1982e+18	7.0841e+18	4.7869e+17	7.84531e+19	RANBP3
ENSG00000032219	1.33273e+19	2.29631e+19	2.1155e+18	1.08547e+19	2.77715e+18	6.25787e+18	ARID4A
ENSG00000032389	1.00129e+19	-1.69181e+18	2.28783e+19	-7.39484e+19	4.59613e+19	7.70291e+19	EIPR1
ENSG00000032444	1.97601e+19	-4.52753e+19	2.33748e+19	-1.93693e+19	5.2754e+18	2.57075e+19	PNPLA6
ENSG00000033011	8.94727e+19	-3.887e+17	2.42977e+19	-1.59974e+18	1.09656e+19	3.89572e+19	ALG1
ENSG00000033030	3.76411e+19	6.32414e+19	3.41116e+19	1.85396e+17	6.37455e+19	2.87823e+19	ZCCHC8
ENSG00000033050	6.60723e+18	-3.84343e+19	2.64618e+19	-1.45244e+18	1.46379e+19	4.57986e+19	ABCF2
ENSG00000033100	1.21857e+19	3.58377e+19	2.15063e+19	1.66638e+19	8.67655e+19	9.5492e+18	CHPF2
ENSG00000033178	4.36856e+18	-8.24798e+19	3.13272e+19	-2.63285e+18	7.92331e+19	9.27693e+19	UBA6
ENSG00000033327	6.54589e+19	1.98437e+19	2.87149e+19	6.91059e+19	4.89529e+19	7.93374e+19	GAB2
ENSG00000033627	2.87225e+19	-2.41626e+19	1.75055e+19	-1.38029e+19	1.67499e+19	4.91908e+18	ATP6V0A1
ENSG00000033800	1.88924e+19	2.01281e+19	2.22696e+19	9.03837e+19	3.66082e+19	7.08522e+19	PIAS1
ENSG00000033867	1.63605e+19	-9.9851e+18	2.01624e+19	-4.95235e+19	6.20435e+19	8.63316e+19	SLC4A7
ENSG00000034152	2.51178e+19	-5.0091e+18	1.89778e+19	-2.63945e+19	8.30414e+19	7.59119e+19	MAP2K3
ENSG00000034510	1.63796e+19	4.52552e+19	1.43457e+19	3.15463e+19	7.5241e+18	9.17048e+19	TMSB10
ENSG00000034533	2.48275e+19	6.09035e+19	3.93208e+19	1.54889e+19	1.21408e+18	4.14038e+19	ASTE1
ENSG00000034677	1.46481e+19	9.99896e+18	2.05944e+19	4.8552e+18	6.27308e+19	8.66524e+19	RNF19A
ENSG00000034713	4.91957e+19	-1.60939e+19	1.62352e+19	-9.91292e+19	3.21543e+18	6.67511e+17	GABARAPL2
ENSG00000035141	1.33162e+19	1.29242e+18	2.10365e+18	6.14367e+19	5.38973e+19	8.22663e+19	FAM136A
ENSG00000035403	3.58804e+19	8.47407e+17	1.81872e+19	4.65936e+19	6.41261e+19	8.73905e+19	VCL
ENSG00000035681	9.2889e+18	-7.34415e+19	2.31636e+19	-3.17055e+17	7.51202e+19	9.17048e+19	NSMAF
ENSG00000035687	1.55891e+19	3.69639e+19	2.1081e+18	1.75342e+19	7.95297e+19	3.24341e+18	ADSS2
ENSG00000035862	1.76639e+19	-3.88124e+19	1.55987e+19	-2.48818e+19	1.28397e+19	1.01464e+19	TIMP2
ENSG00000035928	6.80474e+19	2.7553e+18	2.78279e+19	9.90123e+19	3.22114e+19	6.67511e+17	RFC1
ENSG00000036054	7.51628e+19	8.54949e+19	2.61305e+19	3.27184e+19	7.43528e+18	9.14909e+19	TBC1D23
ENSG00000036257	1.48366e+19	6.39033e+19	2.03324e+19	3.14294e+19	7.53298e+19	9.17048e+19	CUL3
ENSG00000036549	2.25504e+19	-1.18816e+19	4.19116e+19	-2.83493e+19	7.76799e+19	9.24424e+19	ZZZ3
ENSG00000036672	7.42097e+19	-1.37098e+19	2.98924e+19	-4.58639e+19	4509717178	2518706328	USP2
ENSG00000037241	1.27987e+19	9.03167e+19	2.26477e+19	3.98789e+19	6.90049e+19	8.92849e+19	RPL26L1
ENSG00000037474	5.1463e+18	-1.50823e+19	2.85622e+19	-5.28049e+19	5.97465e+19	8.51585e+19	NSUN2
ENSG00000037637	6.86272e+19	-1.96035e+19	2.59254e+19	-7.5615e+18	4.49559e+19	7.63077e+19	FBXO42
ENSG00000037749	4.89559e+19	6.31711e+19	3.02842e+19	2.08595e+19	8.34765e+19	9.45474e+19	MFAP3
ENSG00000037757	3.65444e+19	-6.75854e+19	3.45013e+19	-1.95892e+19	5.01218e+18	2.50057e+19	MRI1
ENSG00000037897	7.64534e+19	-5.74139e+19	2.56257e+19	-2.24048e+19	8.2272e+18	9.40861e+19	METTL1
ENSG00000038002	6.25593e+19	-6.22085e+19	2.74739e+19	-2.26428e+19	8.20869e+19	9.40247e+19	AGA
ENSG00000038210	2.56379e+19	2.60504e+18	4.06838e+19	6.40312e+19	5.2197e+18	8.11251e+19	PI4K2B
ENSG00000038219	2.03156e+19	3.5364e+18	1.88065e+19	1.88042e+19	6.00515e+19	2.77391e+19	BOD1L1
ENSG00000038274	1.6003e+18	2.41514e+19	2.05223e+19	1.17684e+19	2.39261e+19	5.8604e+18	MAT2B
ENSG00000038382	7.29799e+19	3.82458e+19	2.52234e+19	1.51628e+19	1.29448e+18	4.28379e+18	TRIO
ENSG00000038532	6.55999e+19	-2.11125e+19	2.68997e+19	-7.8486e+18	4.32536e+19	7.52761e+19	CLEC16A
ENSG00000038945	5.02012e+19	-1.26167e+19	1.9562e+18	-6.44961e+19	1121391207	4018785738	MSR1
ENSG00000039068	2.33478e+19	1.16903e+19	4.90687e+21	2.38244e+19	8.11692e+19	9.35423e+19	CDH1
ENSG00000039123	5.33852e+19	-1.33831e+18	2.93192e+19	-4.56464e+19	6.48056e+19	8.77012e+19	MTREX
ENSG00000039319	2.64353e+19	-1.57033e+19	1.84067e+19	-8.53131e+19	3.93587e+19	7.26299e+19	ZFYVE16
ENSG00000039523	2.0143e+18	-1.32911e+19	1.9607e+18	-6.77877e+19	4.97849e+19	7.96794e+19	RIPOR1
ENSG00000039560	3.39179e+19	3.38384e+19	3.85326e+19	8.78176e+19	9.30022e+19	9.77409e+19	RAI14
ENSG00000039650	7.69458e+17	-3.26802e+19	2.62322e+19	-1.24581e+19	2.12836e+19	5.54888e+19	PNKP
ENSG00000040341	5.19582e+19	-6.50925e+17	2.92771e+18	-2.22332e+19	8.24055e+19	9.41537e+19	STAU2
ENSG00000040487	1.90526e+19	-4.11356e+19	1.97989e+18	-2.07767e+19	9.83424e+19	9.93356e+19	SLC66A1
ENSG00000040531	3.76081e+19	3.26904e+19	1.71222e+18	1.90924e+19	8.48585e+18	9.4899e+18	CTNS
ENSG00000040608	1.24991e+18	-1.47503e+19	2.15522e+19	-6.84398e+19	4.93724e+19	7.96183e+19	RTN4R
ENSG00000040633	1.33604e+19	3.61093e+19	2.1095e+18	1.71174e+19	8.69437e+19	3.40995e+19	PHF23
ENSG00000040933	5.39114e+19	-2.82177e+19	2.93051e+19	-9.62892e+19	3.35602e+19	6.79234e+19	INPP4A
ENSG00000041357	2.36417e+19	4.23063e+19	1.91006e+19	2.21493e+19	2.67651e+19	1.66214e+19	PSMA4
ENSG00000041802	5.20286e+19	2.56282e+19	2.90753e+19	8.81445e+19	3.78077e+19	7.15891e+19	LSG1
ENSG00000041880	2.5598e+18	7.94861e+19	4.00422e+19	1.98506e+18	4.71378e+19	2.40613e+19	PARP3
ENSG00000041988	2.50568e+19	-1.16829e+19	3.90491e+19	-2.99185e+19	7.64799e+19	9.20778e+19	THAP3
ENSG00000042088	2.68015e+19	3.60056e+19	3.86571e+19	9.31408e+19	9.25792e+19	9.76065e+19	TDP1
ENSG00000042286	1.09212e+19	-1.6306e+17	2.53678e+19	-6.42785e+19	5.20363e+19	8.09909e+19	AIFM2
ENSG00000042429	2.2433e+18	8.18973e+18	4.08406e+19	2.00529e+19	8.41067e+19	9.47123e+19	MED17
ENSG00000042445	7.52458e+19	-1.97695e+19	2.73655e+19	-7.22425e+19	4.70033e+19	7.77147e+19	RETSAT
ENSG00000042493	2.9966e+18	-2.24156e+19	1.44005e+19	-1.55659e+19	1.19568e+19	4.10491e+17	CAPG
ENSG00000042753	1.75083e+19	-9.81678e+19	1.49678e+19	-6.55862e+19	5.11913e+19	8.0581e+18	AP2S1
ENSG00000042980	2.18883e+19	-9.61687e+19	4.42446e+19	-2.17357e+19	2.97375e+19	1.78987e+19	ADAM28
ENSG00000043093	4.88722e+19	-5.51533e+19	2.93857e+19	-1.87688e+19	8.51121e+18	9.49727e+19	DCUN1D1
ENSG00000043143	2.99984e+19	7.75007e+19	3.86221e+19	2.00664e+19	4.47876e+19	2.34083e+19	JADE2
ENSG00000043462	2.4807e+18	2.97551e+19	1.78173e+19	1.67002e+19	8.67369e+19	9.5492e+18	LCP2
ENSG00000043514	2.18155e+19	6.36035e+19	4.27903e+19	1.4864e+18	1.37173e+19	4.42174e+19	TRIT1
ENSG00000044090	2.11507e+19	-3.50768e+19	4.49916e+19	-7.7963e+18	4.35609e+19	7.5347e+18	CUL7
ENSG00000044115	7.06405e+19	-1.26797e+19	1.57321e+19	-8.05978e+19	4.20256e+19	7.44895e+19	CTNNA1
ENSG00000044446	2.47188e+19	-4.44615e+19	3.944e+17	-1.12732e+19	2.59607e+19	6.05793e+19	PHKA2
ENSG00000044459	3.75064e+19	-3.48976e+19	3.38681e+19	-1.0304e+18	3.02823e+19	6.48489e+18	CNTLN
ENSG00000044574	4.78412e+18	-7.4855e+18	2.02202e+19	-3.70199e+19	2139153729	5.42739e+19	HSPA5
ENSG00000046647	2.92569e+19	1.03494e+19	3.84837e+19	2.68931e+19	7.87983e+19	9.27606e+18	GEMIN8
ENSG00000046651	4.73591e+19	3.58423e+19	3.08359e+19	1.16235e+19	9.90726e+19	9.95386e+19	OFD1
ENSG00000047056	6.71695e+19	-4.46774e+19	2.69081e+19	-1.66037e+19	9.68398e+19	3.6277e+18	WDR37
ENSG00000047188	3.14893e+18	-1.91315e+19	3.5892e+17	-5.33029e+19	5.94014e+19	8.49741e+19	YTHDC2
ENSG00000047249	6.24016e+19	-2.11923e+19	1.58059e+19	-1.34078e+19	1.79991e+18	5.10886e+19	ATP6V1H
ENSG00000047315	9.47754e+19	-1.99583e+19	2.31558e+19	-8.61915e+19	3.88734e+18	7.23232e+19	POLR2B
ENSG00000047346	3.2328e+18	-2.32608e+19	3.66872e+19	-6.34032e+19	5.2606e+18	8.13931e+19	ATOSA
ENSG00000047365	5.94293e+19	3.79248e+19	3.02993e+19	1.25167e+19	9.00391e+19	9.66138e+19	ARAP2
ENSG00000047410	2.11414e+19	4.40886e+19	1.9635e+18	2.24542e+19	8.22336e+18	9.4078e+17	TPR
ENSG00000047578	2.02618e+19	-4.83424e+19	4.32544e+19	-1.11763e+19	2.63725e+19	6.10108e+19	KATNIP
ENSG00000047579	5.095e+17	4.63893e+19	3.04941e+19	1.52125e+19	1.28196e+19	4.2704e+18	DTNBP1
ENSG00000047621	6.70647e+18	-5.72323e+19	2.62765e+19	-2.17808e+19	2.94e+16	1.77203e+18	C12orf4
ENSG00000047634	3.45917e+19	-2.19044e+19	3.41496e+19	-6.41425e+18	5.21247e+19	8.10566e+19	SCML1
ENSG00000047644	7.62361e+19	2.99469e+19	2.52586e+19	1.18561e+19	2.35776e+19	5.81461e+19	WWC3
ENSG00000047648	3.72019e+19	5.79264e+18	3.30187e+19	1.75435e+19	7.93699e+19	3.24341e+18	ARHGAP6
ENSG00000047849	3.21798e+19	-1.99716e+19	1.75128e+19	-1.1404e+18	2.5412e+18	6.01289e+19	MAP4
ENSG00000047932	4.49129e+19	6.55645e+19	3.12851e+19	2.09571e+19	3.61078e+19	2.02486e+19	GOPC
ENSG00000048028	2.51861e+19	-2.69182e+19	3.89117e+19	-6.91777e+19	4.89078e+19	7.93374e+19	USP28
ENSG00000048140	1.53733e+19	3.70477e+19	2.56995e+19	1.44157e+19	1.49423e+19	4.63297e+19	TSPAN17
ENSG00000048162	4.22578e+19	-2.06438e+19	3.20743e+19	-6.43624e+19	5.19819e+19	8.09664e+19	NOP16
ENSG00000048392	1.0052e+17	6.50926e+19	2.36214e+19	2.75567e+19	5.85726e+19	6.04781e+18	RRM2B
ENSG00000048405	8.25776e+18	4.67749e+19	2.51974e+19	1.85634e+19	6.34051e+19	2.8684e+17	ZNF800
ENSG00000048471	1.24855e+19	-1.55327e+19	2.28563e+19	-6.79578e+19	4.96772e+19	7.96512e+19	SNX29
ENSG00000048544	6.25121e+19	-4.04001e+19	2.69542e+19	-1.49884e+19	1.33915e+19	4.37418e+19	MRPS10
ENSG00000048649	1.69718e+19	4.77693e+19	1.94245e+19	2.45923e+19	1.39236e+19	1.06809e+19	RSF1
ENSG00000048707	4.21137e+19	-5.47467e+18	3.27959e+17	-1.66932e+19	9.50543e+19	3.59383e+19	VPS13D
ENSG00000048740	3.5267e+18	-1.87727e+19	1.86702e+19	-1.00549e+19	3.14661e+19	6.60651e+19	CELF2
ENSG00000048828	3.31641e+19	-7.38126e+19	1.92277e+19	-3.83886e+19	1236066179	3.70432e+19	FAM120A
ENSG00000048991	4.7515e+18	2.49356e+19	3.10278e+19	8.03655e+19	9.35947e+19	9.78733e+19	R3HDM1
ENSG00000049089	2.6705e+18	7.7474e+18	3.92494e+19	1.97389e+19	4.83942e+19	2.44438e+19	COL9A2
ENSG00000049239	2.11785e+19	-8.63837e+19	2.18458e+18	-3.95424e+19	6.9253e+18	8.93882e+19	H6PD
ENSG00000049245	3.15022e+19	-3.28139e+19	1.71911e+19	-1.90877e+19	5.62916e+19	2.6661e+18	VAMP3
ENSG00000049246	4.51579e+18	-9.8285e+18	3.1614e+18	-3.10891e+19	1.87779e+19	2.68287e+19	PER3
ENSG00000049449	5.08165e+19	4.19978e+19	3.00405e+19	1.39804e+19	8.88815e+19	9.62445e+19	RCN1
ENSG00000049541	6.2919e+18	-8.85452e+19	2.96066e+19	-2.99073e+19	9.76141e+19	9.90581e+19	RFC2
ENSG00000049618	4.77517e+19	-6.60117e+19	3.08893e+19	-2.13704e+19	9.8295e+18	9.93123e+19	ARID1B
ENSG00000049656	3.47739e+19	-6.45696e+19	1.67947e+19	-3.84464e+19	1207285307	3.66443e+18	CLPTM1L
ENSG00000049759	3.25436e+19	-3.08222e+19	3.50408e+19	-8.7961e+18	3.79071e+19	7.15891e+19	NEDD4L
ENSG00000049860	2.21151e+19	-2.31324e+19	1.43183e+19	-1.61558e+19	1.06185e+19	3.82007e+19	HEXB
ENSG00000050130	1.95839e+19	-2.93558e+19	1.87283e+19	-1.56745e+18	1.17008e+19	4.05966e+19	JKAMP
ENSG00000050344	4.34974e+19	9.01403e+19	3.30643e+19	2.72621e+18	6.40664e+19	6.42233e+19	NFE2L3
ENSG00000050393	2.62322e+19	-3.44688e+19	1.95093e+18	-1.76679e+19	8.59761e+19	9.5257e+18	MCUR1
ENSG00000050405	1.58782e+19	-1.25982e+19	2.19929e+19	-5.7283e+18	5.6676e+18	8.35652e+19	LIMA1
ENSG00000050426	4.52646e+19	1.02572e+19	3.02677e+19	3.38883e+19	7.34698e+19	9.12094e+19	LETMD1
ENSG00000050748	8.26105e+19	-9.54135e+19	2.55715e+19	-3.73124e+19	7.09056e+16	9.00294e+19	MAPK9
ENSG00000050767	1.32413e+19	-2.96609e+19	2.72578e+19	-1.08816e+17	2.76524e+19	6.2474e+18	COL23A1
ENSG00000050820	1.24529e+19	1.08901e+19	2.34301e+19	4.64793e+19	6.4208e+18	8.73905e+19	BCAR1
ENSG00000051009	2.32533e+19	4.3435e+18	4.07599e+19	1.06563e+19	2.8659e+18	6.35463e+19	FHIP1B
ENSG00000051108	3.58369e+19	-2.85649e+18	1.68315e+19	-1.69711e+19	8.96751e+18	3.46642e+19	HERPUD1
ENSG00000051128	1.21827e+19	-1.63716e+19	2.24649e+19	-7.2876e+18	4.66148e+19	7.74587e+19	HOMER3
ENSG00000051382	6.41542e+19	-1.20103e+19	2.72336e+19	-4.41011e+19	6.59205e+18	8.8205e+18	PIK3CB
ENSG00000051523	2.53542e+18	-1.2508e+18	1.59818e+19	-7.82642e+19	4.33837e+19	7.52761e+19	CYBA
ENSG00000051620	1.56937e+19	4.46337e+17	2.33188e+19	1.91406e+19	5.5612e+18	2.64415e+19	HEBP2
ENSG00000052126	6.03993e+19	-7.23696e+19	2.9182e+18	-2.47994e+21	1.31405e+19	1.02619e+19	PLEKHA5
ENSG00000052723	4.77596e+19	2.78317e+19	3.16199e+19	8.80195e+19	3.78754e+19	7.15891e+19	SIKE1
ENSG00000052749	3.2807e+18	6.35612e+19	3.55978e+19	1.78554e+19	7.41742e+19	3.11386e+19	RRP12
ENSG00000052795	6.11637e+18	4.14321e+19	1.68981e+19	2.45187e+18	1.42115e+19	1.08004e+18	FNIP2
ENSG00000052802	1.56447e+19	-1.01213e+19	2.06214e+19	-4.90815e+19	9194029595	7390453135	MSMO1
ENSG00000052841	9.24245e+19	1.39095e+19	2.34509e+19	5.93135e+19	5.53091e+19	8.30133e+19	TTC17
ENSG00000053254	2.44065e+19	-2.75026e+19	2.2861e+18	-1.20303e+19	2.28964e+19	5.74085e+19	FOXN3
ENSG00000053371	2.9775e+18	-4.60462e+19	1.79815e+18	-2.56076e+19	1.04444e+19	8.90307e+19	AKR7A2
ENSG00000053372	1.97186e+19	-7.72412e+19	1.95792e+19	-3.94506e+19	6.93208e+19	8.94029e+19	MRTO4
ENSG00000053501	2.39807e+19	-2.8831e+18	3.92521e+19	-7.34509e+19	4.62639e+19	7.72174e+19	USE1
ENSG00000053770	1.05394e+19	1.46131e+19	2.2582e+18	6.4711e+18	5.17561e+19	8.08195e+19	AP5M1
ENSG00000053900	4.38538e+19	1.0287e+18	3.07478e+19	3.34562e+18	7.37956e+19	9.13462e+19	ANAPC4
ENSG00000053918	5.76561e+19	1.12671e+19	3.07682e+18	3.66194e+19	7.1422e+18	9.03783e+19	KCNQ1
ENSG00000054116	2.04184e+19	7.06778e+19	1.94746e+19	3.62924e+19	7.16662e+19	9.05112e+19	TRAPPC3
ENSG00000054118	2.19543e+19	-1.23246e+19	1.9698e+18	-6.25679e+19	5.31526e+19	8.17681e+19	THRAP3
ENSG00000054148	3.42738e+19	-2.23709e+18	1.86472e+19	-1.19969e+19	2.30259e+19	5.74997e+18	PHPT1
ENSG00000054219	2.42785e+19	7.8919e+18	3.99571e+19	1.97509e+19	4.82575e+19	2.44298e+19	LY75
ENSG00000054267	1.3742e+18	4.43687e+19	2.06791e+19	2.14558e+19	3.19062e+19	1.87321e+19	ARID4B
ENSG00000054277	2.19696e+19	-3.33404e+19	1.92e+16	-1.73648e+18	8.62142e+19	9.53122e+19	OPN3
ENSG00000054282	1.69762e+19	-1.37623e+19	1.98041e+19	-6.94919e+19	9.44598e+19	9.81861e+19	SDCCAG8
ENSG00000054523	1.32203e+19	-2.53957e+19	2.13806e+19	-1.18779e+19	2.34915e+19	5.79772e+18	KIF1B
ENSG00000054611	1.15774e+19	-3.90705e+19	2.2668e+18	-1.7236e+18	8.47805e+18	3.36656e+19	TBC1D22A
ENSG00000054965	3.90529e+19	-8.05324e+19	3.31589e+19	-2.42868e+19	9.80624e+19	9.92389e+19	FAM168A
ENSG00000054967	1.21727e+18	6.94257e+19	2.18637e+18	3.17539e+19	7.50835e+19	9.17048e+19	RELT
ENSG00000054983	9.59624e+19	-4.99349e+19	2.36687e+19	-2.10975e+18	3.488e+17	1.98309e+19	GALC
ENSG00000055044	9.1563e+18	7117578083	2.493e+16	2.85503e+19	9.97722e+19	9.99382e+21	NOP58
ENSG00000055070	2.73858e+18	-1.70948e+18	1.76661e+18	-9.67666e+19	3.33211e+19	6.78171e+19	SZRD1
ENSG00000055130	1.09685e+19	-5.67881e+19	2.25008e+19	-2.52382e+19	8.00746e+19	9.32595e+19	CUL1
ENSG00000055147	3.4691e+18	-3.51466e+19	3.36746e+19	-1.04371e+19	2.96617e+19	6.43793e+19	FAM114A2
ENSG00000055163	2.13685e+19	-8.01675e+18	4.33727e+19	-1.84834e+19	8.53359e+19	9.50621e+18	CYFIP2
ENSG00000055208	1.55713e+19	2.26839e+19	2.15249e+19	1.05385e+19	2.91953e+19	6.39323e+19	TAB2
ENSG00000055211	2.87961e+19	2.21139e+19	1.73721e+19	1.27296e+19	2.03032e+19	5.41986e+19	GINM1
ENSG00000055332	2.09227e+19	1.37899e+19	2.22715e+19	6.19173e+19	5950791916	1421743369	EIF2AK2
ENSG00000055483	7.68774e+19	8.02702e+19	2.72665e+21	2.94391e+19	7.68459e+19	9.21332e+19	USP36
ENSG00000055609	1.43439e+19	3.41993e+19	2.08498e+19	1.64027e+19	1.0095e+18	3.7058e+18	KMT2C
ENSG00000055732	4.61132e+18	-3.889e+17	3.12237e+19	-1.24553e+19	2.12938e+19	5.54888e+19	MCOLN3
ENSG00000055917	6.77104e+19	3.21828e+21	2.64282e+19	1.21774e+19	2.23322e+18	5.67991e+19	PUM2
ENSG00000055950	2.04046e+19	-3.04759e+19	1.9382e+18	-1.57239e+19	1.15861e+19	4.04597e+19	MRPL43
ENSG00000056050	3.75055e+19	1.84345e+19	3.32812e+19	5.53901e+19	5.79647e+19	8.43149e+19	HPF1
ENSG00000056097	1.67191e+19	2.8218e+18	1.98816e+19	1.4193e+18	1.55811e+19	4.72376e+18	ZFR
ENSG00000056558	1.25726e+19	-3.52279e+19	2.31468e+19	-1.52193e+19	1.28026e+19	4.26967e+17	TRAF1
ENSG00000056586	4.19802e+19	-8.64132e+19	3.27389e+19	-2.63947e+19	7.91821e+19	9.27606e+18	RC3H2
ENSG00000057252	3.50112e+19	-4.48493e+19	1.90637e+19	-2.3526e+16	8.14007e+19	9.36751e+19	SOAT1
ENSG00000057608	5.38127e+19	-1.25714e+18	1.59332e+19	-7.89006e+18	4.30108e+19	7.50987e+19	GDI2
ENSG00000057657	5.01776e+19	3.82408e+19	2.95663e+18	1.29339e+19	1.95876e+19	5.31698e+19	PRDM1
ENSG00000057663	8.64534e+19	3.21414e+19	2.48815e+19	1.29178e+19	1.96433e+19	5.32132e+19	ATG5
ENSG00000057757	1.64745e+19	-2.45506e+19	2.17741e+19	-1.12751e+19	2.59525e+18	6.05793e+19	PITHD1
ENSG00000057935	2.13495e+19	4.03205e+19	4.17872e+18	9.64901e+19	3.34594e+19	6.78423e+19	MTA3
ENSG00000058063	4.06018e+19	-1.30279e+19	3.17708e+18	-4.10058e+19	6.81764e+19	8.89307e+19	ATP11B
ENSG00000058262	6.66966e+19	-2.98102e+19	1.54869e+19	-1.92486e+19	5.42464e+19	2.61093e+19	SEC61A1
ENSG00000058272	2.14398e+19	2.01611e+19	1.86108e+19	1.0833e+18	2.78676e+18	6.26966e+19	PPP1R12A
ENSG00000058600	3.12171e+19	7.33721e+18	3.58784e+19	2.04502e+19	4.08525e+19	2.20546e+19	POLR3E
ENSG00000058668	4.62433e+19	-4.06214e+19	3.4612e+18	-1.17362e+19	2.40546e+19	5.87098e+19	ATP2B4
ENSG00000058729	2.45393e+19	7.40833e+19	4.08782e+19	1.8123e+18	6.99406e+19	3.01533e+19	RIOK2
ENSG00000058799	9.5781e+18	-1.97229e+19	2.37331e+19	-8.31028e+19	9.3377e+18	9.78163e+19	YIPF1
ENSG00000058804	2.54021e+19	1.50507e+19	3.9253e+18	3.83428e+19	7.01402e+18	8.97694e+19	NDC1
ENSG00000059122	5.32622e+19	-5.37997e+19	2.88938e+19	-1.86198e+19	6.26055e+19	2.85509e+19	FLYWCH1
ENSG00000059145	2.07122e+19	1.71089e+19	4.25257e+19	4.02319e+19	9.67908e+18	9.88704e+19	UNKL
ENSG00000059377	2.09124e+19	-3.93525e+19	2.1197e+18	-1.85651e+19	6.33814e+19	2.8684e+17	TBXAS1
ENSG00000059378	3.78471e+19	4.43129e+19	1.87712e+19	2.36068e+19	1.82414e+19	1.29025e+19	PARP12
ENSG00000059588	2.6205e+18	-4.61684e+19	3.88523e+19	-1.1883e+18	2.34714e+19	5.79441e+19	TARBP1
ENSG00000059691	5.96756e+19	-1.76199e+19	2.74155e+19	-6.42699e+19	5.2042e+18	8.09909e+19	GATB
ENSG00000059728	9.76355e+19	1.53261e+19	2.84395e+19	5.38904e+19	5.89953e+19	8.48894e+19	MXD1
ENSG00000059758	3.91378e+19	1.8886e+18	3.20639e+19	5.8901e+18	5.55854e+19	8.31208e+19	CDK17
ENSG00000059769	4.88958e+19	-1.80132e+19	3.13213e+19	-5.75109e+19	5.65218e+19	8.34678e+19	DNAJC25
ENSG00000059804	2.20637e+19	9.29247e+19	1.97009e+19	4.71676e+19	2396279253	1561393777	SLC2A3
ENSG00000060069	5.45661e+19	3.02546e+19	2.8535e+18	1.06026e+19	2.89024e+19	6.37481e+19	CTDP1
ENSG00000060138	4.83487e+19	2.49808e+19	1.75429e+19	1.42398e+19	1.54451e+19	4.69721e+19	YBX3
ENSG00000060237	3.2655e+18	1.53114e+19	2.00126e+16	7.65085e+19	4.44221e+19	7.59893e+18	WNK1
ENSG00000060339	1.41739e+19	-9.88433e+19	2.12965e+19	-4.64129e+19	6.42555e+19	8.7405e+18	CCAR1
ENSG00000060491	2.24917e+19	1.88604e+19	2.24564e+19	8.39867e+19	4.00983e+19	7.31151e+18	OGFR
ENSG00000060558	2.35399e+19	-2.81297e+19	1.8441e+18	-1.52539e+19	1.27163e+19	4.254e+17	GNA15
ENSG00000060642	2.55737e+19	2.91882e+19	3.87836e+19	7.5259e+18	4.51696e+19	7.63791e+19	PIGV
ENSG00000060688	4.19692e+18	4.33324e+19	3.13419e+19	1.38257e+19	1.66797e+19	4.90971e+19	SNRNP40
ENSG00000060749	5.82266e+19	1.82476e+19	2.77771e+19	6.56932e+19	5.11225e+19	8.05411e+19	QSER1
ENSG00000060762	3.02091e+19	-6.62181e+19	1.7275e+18	-3.83318e+19	1264965457	3.76367e+19	MPC1
ENSG00000060971	2.14928e+19	-1.39462e+19	1.8372e+17	-7.59098e+19	4.47794e+18	7.62176e+19	ACAA1
ENSG00000060982	1.92384e+19	-1.50466e+19	2.65677e+19	-5.66348e+19	1483365266	2199728388	BCAT1
ENSG00000061273	6.18896e+19	8.84051e+19	2.83016e+19	3.12368e+19	7.54761e+19	9.17295e+19	HDAC7
ENSG00000061794	2.25799e+19	5.49533e+18	1.83579e+19	2.99345e+19	7.64677e+19	9.2076e+17	MRPS35
ENSG00000061936	9.91056e+19	2.66524e+19	2.38063e+19	1.11955e+18	2.62906e+18	6.09503e+19	SFSWAP
ENSG00000061938	5.93496e+19	3.66767e+19	2.81552e+19	1.30266e+19	1.9269e+18	5.27188e+19	TNK2
ENSG00000062194	8.86759e+19	5.15257e+19	2.418e+17	2.13092e+19	3.3096e+18	1.92467e+19	GPBP1
ENSG00000062485	2.65073e+19	-4.47861e+19	1.82173e+19	-2.45845e+19	1.3954e+18	1.06809e+19	CS
ENSG00000062598	1.09676e+19	-1.05318e+19	2.27344e+19	-4.63253e+18	6.43183e+19	8.74627e+19	ELMO2
ENSG00000062650	1.39432e+19	-7.00891e+19	2.05927e+19	-3.40359e+18	7.33586e+18	9.11788e+19	WAPL
ENSG00000062716	3.29129e+17	1.7922e+18	1.7009e+18	1.05368e+19	2.92032e+19	6.39323e+19	VMP1
ENSG00000062725	8.88698e+19	2.64311e+18	2.55234e+19	1.03556e+19	3.00406e+19	6.46653e+19	APPBP2
ENSG00000063046	1.17349e+19	-7.74916e+19	2.6169e+18	-2.9612e+18	3.06446e+19	3.9048e+18	EIF4B
ENSG00000063176	2.49886e+19	3.61255e+19	4.04788e+19	8.92454e+19	3.72149e+19	7.12419e+19	SPHK2
ENSG00000063177	1.25204e+19	3.37072e+18	1.69179e+18	1.9924e+18	8.42075e+19	9.47123e+19	RPL18
ENSG00000063180	3.26416e+19	5.39899e+19	3.53021e+18	1.52937e+19	1.26173e+19	4.23747e+19	CA11
ENSG00000063241	6.66693e+19	-3.12306e+19	2.80507e+19	-1.11336e+18	2.65553e+19	6.12345e+19	ISOC2
ENSG00000063244	7.67276e+19	-2.67531e+19	2.54674e+19	-1.05049e+19	2.93495e+19	6.40089e+19	U2AF2
ENSG00000063245	1.40632e+19	-8.19689e+19	2.10902e+19	-3.8866e+18	1016598304	3.27482e+19	EPN1
ENSG00000063322	8.72718e+18	-1.44757e+19	2.56581e+19	-5.64176e+19	5.72634e+19	8.39416e+19	MED29
ENSG00000063601	3.82389e+19	-2.83825e+19	3.29907e+19	-8.60319e+19	3.89613e+19	7.23992e+19	MTMR1
ENSG00000063761	3.10375e+19	4.73287e+19	3.54671e+19	1.33444e+19	8.93842e+19	9.6398e+18	ADCK1
ENSG00000063854	4.54736e+19	-3123584288	1.65324e+19	-1.88938e+19	9.98492e+19	9.99588e+19	HAGH
ENSG00000063978	9.30006e+19	1.59591e+19	2.3267e+18	6.85914e+19	4.92767e+19	7.95978e+19	RNF4
ENSG00000064012	8.73815e+19	6.13631e+19	2.67447e+19	2.29441e+19	2.17671e+19	1.43573e+19	CASP8
ENSG00000064102	5.13047e+18	1.87691e+19	2.8822e+18	6.51208e+19	9.48078e+19	9.83052e+19	INTS13
ENSG00000064115	2.35162e+19	-5.66821e+19	2.04271e+19	-2.77484e+19	5.52282e+19	5.82844e+19	TM7SF3
ENSG00000064199	2.27261e+19	-3.91161e+19	4.15253e+19	-9.41981e+19	3.46202e+19	6.89918e+19	SPA17
ENSG00000064201	6.35052e+19	-1.35033e+19	2.66236e+19	-5.07193e+19	6.12019e+19	8.58169e+19	TSPAN32
ENSG00000064225	7.53545e+19	2.452e+16	2.61045e+21	9.39298e+18	3.47578e+19	6.90738e+18	ST3GAL6
ENSG00000064313	2.89947e+19	1.75657e+19	3.65476e+19	4.80626e+19	6.30783e+19	8.68197e+19	TAF2
ENSG00000064393	1.45098e+19	-9.18783e+19	2.42963e+19	-3.78157e+19	1558411615	4.33783e+19	HIPK2
ENSG00000064419	1.81484e+19	8.65185e+19	1.96773e+19	4.39688e+19	9.64929e+19	9.8833e+18	TNPO3
ENSG00000064490	1.04584e+19	1.42561e+19	2.27702e+19	6.26088e+19	5.31257e+19	8.1756e+18	RFXANK
ENSG00000064545	3.54848e+19	-1.75128e+19	3.35409e+19	-5.22133e+18	6.01578e+19	8.5326e+17	TMEM161A
ENSG00000064547	2.60093e+19	3.0958e+18	3.80197e+19	8.14262e+19	4.15495e+19	7.40964e+18	LPAR2
ENSG00000064601	6.11186e+19	-2.26694e+19	1.53847e+19	-1.4735e+18	1.40615e+19	4.48385e+19	CTSA
ENSG00000064607	1.17203e+19	-2.14539e+19	2.32909e+19	-9.21129e+19	3.56983e+19	7.00367e+19	SUGP2
ENSG00000064652	2.34502e+19	-4.3903e+18	1.79845e+19	-2.44116e+19	1.464e+17	1.10356e+19	SNX24
ENSG00000064666	4.1694e+18	-1.57287e+19	1.82457e+19	-8.62051e+19	3.88659e+19	7.23232e+19	CNN2
ENSG00000064687	2.20681e+19	-3.76368e+19	4.09578e+19	-9.18916e+19	3.5814e+18	7.00884e+19	ABCA7
ENSG00000064703	4.23695e+19	4.03102e+19	3.2501e+17	1.24028e+19	2.14873e+19	5.57272e+19	DDX20
ENSG00000064726	1.03745e+18	-2.10849e+19	2.35029e+19	-8.97117e+19	3.69656e+19	7.11399e+19	BTBD1
ENSG00000064763	1.17082e+19	2.41208e+19	2.37113e+19	1.01727e+19	3.09024e+19	6.54164e+19	FAR2
ENSG00000064932	1.1463e+18	5.45333e+19	2.18503e+19	2.49577e+19	1.25686e+19	9.97254e+21	SBNO2
ENSG00000064961	4.06429e+19	-1.99271e+19	1.62808e+19	-1.22397e+19	2.20965e+19	5.65798e+19	HMG20B
ENSG00000064995	1.49951e+19	2.24978e+19	2.03142e+19	1.10749e+19	2.68084e+19	6.15653e+19	TAF11
ENSG00000064999	5.91944e+19	-1.44217e+19	2.71537e+19	-5.31113e+19	5.9534e+18	8.50868e+19	ANKS1A
ENSG00000065000	6.11513e+19	-7.01627e+18	1.68434e+19	-4.1656e+18	6.77001e+19	8.89067e+19	AP3D1
ENSG00000065029	4.70243e+19	-2.48777e+19	3.13256e+19	-7.94164e+19	4.271e+17	7.48662e+19	ZNF76
ENSG00000065057	2.48874e+18	9.0092e+17	4.13219e+19	2.18025e+19	2.9239e+17	1.76558e+19	NTHL1
ENSG00000065060	7.36111e+19	-3.89396e+19	2.56336e+19	-1.51909e+19	1.28741e+19	4.2786e+18	BLTP3A
ENSG00000065135	2.69648e+19	1.13572e+19	1.77228e+19	6.40823e+19	5.21637e+19	8.10901e+19	GNAI3
ENSG00000065150	5.91241e+19	-6.99819e+19	2801800000000000	-2.49775e+19	1.24984e+19	9.93519e+19	IPO5
ENSG00000065154	1.16935e+19	-4.9012e+18	2.43937e+18	-2.0092e+18	4.45154e+19	2.33842e+19	OAT
ENSG00000065243	4.39945e+19	4.4635e+18	3.07156e+19	1.45317e+18	1.46177e+19	4.57608e+19	PKN2
ENSG00000065268	9.75628e+19	-1.88273e+19	2.46393e+19	-7.64117e+18	9.39092e+19	9.79046e+19	WDR18
ENSG00000065308	4.2498e+18	-3.50248e+19	3.24113e+18	-1.08064e+19	2.79858e+19	6.28148e+19	TRAM2
ENSG00000065413	4.82804e+19	8.57367e+19	3.00909e+19	2.84925e+19	4.3822e+18	4.97246e+19	ANKRD44
ENSG00000065427	1.76666e+19	2.16376e+19	1.92074e+19	1.12653e+19	2.59943e+19	6.05793e+19	KARS1
ENSG00000065457	5.80143e+19	-3981275297	2.75839e+19	-1.44333e+19	9.98848e+19	9.99588e+19	ADAT1
ENSG00000065485	2.3704e+18	7.00785e+19	4.14972e+19	1.68875e+19	9.86526e+19	9.93996e+19	PDIA5
ENSG00000065491	3.43563e+19	-9.78482e+19	3.48029e+19	-2.81149e+19	7.78596e+18	9.24744e+19	TBC1D22B
ENSG00000065518	1.22149e+19	-1.28598e+18	1.46443e+19	-8.78143e+19	3.79866e+19	7.16026e+19	NDUFB4
ENSG00000065526	1.29902e+19	6.05313e+19	2.10616e+19	2.87402e+19	4.05285e+19	4.71063e+19	SPEN
ENSG00000065548	3.31929e+19	2.07861e+19	1.72119e+19	1.20766e+19	2.27177e+19	5.71833e+19	ZC3H15
ENSG00000065559	8.20541e+19	9.06594e+19	2.51696e+19	3.60194e+19	7.18702e+19	9.05493e+19	MAP2K4
ENSG00000065600	1.45278e+19	-9.67012e+19	2.11365e+19	-4.57507e+19	6.47306e+18	8.7656e+18	PACC1
ENSG00000065613	1.20303e+19	2.30004e+19	2.296e+17	1.00176e+19	3.1646e+18	6.62096e+19	SLK
ENSG00000065615	1.7275e+18	1.51251e+19	1.95433e+19	7.73928e+18	4.38973e+19	7.5592e+18	CYB5R4
ENSG00000065802	3.23425e+19	7.96753e+19	3.6094e+18	2.20744e+19	2.72833e+19	1.67497e+19	ASB1
ENSG00000065809	1.63662e+19	-4.58122e+19	2.0621e+18	-2.22162e+19	2.63088e+19	1.64609e+19	FAM107B
ENSG00000065833	2.60688e+19	-6.88975e+19	2.50261e+19	-2.75302e+19	5.90479e+19	6.07956e+19	ME1
ENSG00000065882	2.86828e+19	-4.0204e+18	1.82586e+19	-2.20192e+19	2.76711e+19	1.69153e+18	TBC1D1
ENSG00000065883	8.81219e+19	4.1662e+18	2.36186e+19	1.76395e+19	7.77402e+19	3.21112e+19	CDK13
ENSG00000065911	6.14904e+19	2.60978e+19	1.66345e+19	1.5689e+18	1.16672e+18	4.05624e+19	MTHFD2
ENSG00000065923	9.57182e+19	-7.44174e+18	2.82438e+19	-2.63483e+19	8.41806e+19	7.64725e+19	SLC9A7
ENSG00000065970	6.55267e+19	2.86052e+19	2.62823e+19	1.08838e+19	2.76427e+19	6.24684e+19	FOXJ2
ENSG00000065978	2.35935e+19	-5.33386e+19	1.91803e+18	-2.7809e+18	5.42079e+19	5.78465e+19	YBX1
ENSG00000065989	2.42996e+19	3.18664e+19	2.069e+17	1.54018e+19	1.23515e+19	4.18658e+19	PDE4A
ENSG00000066027	1.18246e+19	1.94165e+19	2.1857e+18	8.88342e+19	3.74357e+19	7.13199e+19	PPP2R5A
ENSG00000066044	2.64188e+19	-1.17755e+19	1.77703e+19	-6.62654e+19	9.47167e+19	9.82937e+19	ELAVL1
ENSG00000066084	6.11047e+19	2.63169e+19	2.72805e+18	9.64676e+18	3.34707e+19	6.78423e+19	DIP2B
ENSG00000066117	5.70471e+18	-1.00705e+19	2.80167e+19	-3.59446e+19	9.71327e+19	9.89189e+18	SMARCD1
ENSG00000066135	2.33538e+19	-2.21098e+19	3.99266e+19	-5.53762e+19	9.55839e+19	9.84214e+19	KDM4A
ENSG00000066136	1.41582e+19	-6.41916e+19	2.12243e+19	-3.02444e+19	7.62313e+19	9.20344e+19	NFYC
ENSG00000066294	1.57596e+19	-9.54573e+19	1.53609e+19	-6.21429e+19	5155760935	1266991423	CD84
ENSG00000066322	3.69962e+19	5.42744e+19	1.68419e+18	3.22259e+19	7.47257e+19	9.16332e+17	ELOVL1
ENSG00000066336	1.56985e+19	1.73496e+19	1.52531e+18	1.13744e+19	2.55353e+19	6.02548e+19	SPI1
ENSG00000066379	5.45696e+19	3.3267e+18	2.86234e+19	1.16223e+19	2.45141e+19	5.90745e+19	POLR1H
ENSG00000066422	3.14422e+19	2.3839e+18	3.56982e+19	6.67794e+19	5.04265e+19	7.99452e+19	ZBTB11
ENSG00000066427	6.24693e+19	4.81776e+19	2.69446e+19	1.78802e+19	7.37722e+19	3.1044e+18	ATXN3
ENSG00000066455	7.35573e+18	6.34541e+19	2.54237e+19	2.49586e+18	8.02907e+18	9.33146e+17	GOLGA5
ENSG00000066583	4.74763e+19	1.00894e+19	2.97762e+19	3.38841e+19	7.3473e+18	9.12094e+19	ISOC1
ENSG00000066654	6.88405e+19	-3.37803e+19	2.58767e+19	-1.30543e+19	8.96137e+19	9.64906e+19	THUMPD1
ENSG00000066697	3.35032e+19	-3.43015e+16	1.75504e+19	-1.95446e+19	5.0647e+18	2.51655e+19	MSANTD3
ENSG00000066777	8.48717e+19	1.19312e+19	2.52287e+19	4.72923e+19	6.36268e+19	8.70637e+19	ARFGEF1
ENSG00000066926	6.53165e+21	-1.84809e+19	2.65283e+19	-6.96649e+19	4.86023e+19	7.9127e+18	FECH
ENSG00000066933	3.62053e+19	-2.02462e+19	3.43002e+19	-5.90264e+19	5.55014e+19	8.31208e+19	MYO9A
ENSG00000067048	3.06378e+19	1.14843e+19	4.91546e+19	2.33637e+19	1.94721e+19	1.35064e+19	DDX3Y
ENSG00000067057	5.10625e+19	-4.528e+17	1.92469e+19	-2.35259e+19	1.86433e+19	1.31006e+19	PFKP
ENSG00000067064	1.45335e+19	-7.99108e+19	2.08514e+19	-3.8324e+18	1268997524	3.76367e+19	IDI1
ENSG00000067066	2.40631e+19	5.53342e+19	2.06273e+19	2.68257e+19	7.30583e+19	7.00529e+19	SP100
ENSG00000067082	9.97825e+19	7.75524e+19	2.03867e+19	3.80406e+19	1423439329	4.0818e+18	KLF6
ENSG00000067167	4.76179e+19	3.13474e+19	1.63569e+19	1.91647e+19	8.48019e+19	9.48814e+19	TRAM1
ENSG00000067182	3.4432e+18	1.54116e+19	1.73122e+19	8.9022e+18	3.73348e+19	7.12825e+19	TNFRSF1A
ENSG00000067208	9.46559e+18	3.44605e+19	2.37909e+19	1.44848e+19	8.84831e+19	9.61666e+19	EVI5
ENSG00000067221	2.28887e+19	-5.96981e+19	4.12795e+18	-1.44619e+19	8.85012e+19	9.61666e+19	STOML1
ENSG00000067225	2.77665e+19	-2.95066e+19	1.70538e+19	-1.73021e+18	8.3593e+17	3.33735e+19	PKM
ENSG00000067248	9.67391e+19	-3.91279e+19	2.29425e+19	-1.70548e+19	8.64579e+19	9.54344e+19	DHX29
ENSG00000067334	9.7286e+18	2.31902e+19	2.44717e+19	9.47636e+18	3.43315e+19	6.86412e+19	DNTTIP2
ENSG00000067365	1.25574e+18	2.34567e+19	2.22396e+19	1.05473e+19	2.9155e+18	6.39323e+19	METTL22
ENSG00000067369	3.0883e+17	1.01458e+19	3.59767e+19	2.82012e+19	7.77934e+19	9.24744e+19	TP53BP1
ENSG00000067533	4.51391e+19	-3.65184e+19	3.08246e+19	-1.18471e+19	9.05694e+19	9.67518e+19	RRP15
ENSG00000067560	3.22619e+18	-1.67297e+19	1.53767e+19	-1.08798e+19	2.76602e+19	6.24751e+18	RHOA
ENSG00000067596	7.25737e+19	1.09426e+19	2.63124e+19	4.15871e+19	6.77504e+19	8.89067e+19	DHX8
ENSG00000067704	1.98669e+21	-3.46931e+19	2.18564e+19	-1.58732e+19	1.1244e+18	3.9684e+18	IARS2
ENSG00000067829	2.08995e+19	-7.92267e+19	2.02658e+19	-3.90939e+19	6.95843e+19	8.95719e+19	IDH3G
ENSG00000067836	1.35448e+19	2.49999e+19	2.20254e+19	1.13505e+19	2.56355e+18	6.03468e+19	ROGDI
ENSG00000067900	2.28038e+19	-1.50967e+18	1.96741e+18	-7.67335e+18	9.38836e+19	9.78897e+19	ROCK1
ENSG00000067955	1.2934e+18	-1.34358e+19	2.14397e+19	-6.2668e+17	5.30869e+18	8.1756e+18	CBFB
ENSG00000067992	4.01263e+19	-4.3934e+16	3.43541e+19	-1.27886e+19	2.00948e+19	5.38781e+18	PDK3
ENSG00000068001	2.30513e+19	-1.3599e+18	1.88523e+19	-7.21346e+18	4.70696e+18	7.77147e+19	HYAL2
ENSG00000068028	1.03667e+19	5.91619e+19	2.32638e+19	2.54309e+19	7.99257e+19	9.3187e+18	RASSF1
ENSG00000068079	2.22967e+19	1.83227e+19	2.48447e+19	7.37491e+19	1644621869	1571710299	IFI35
ENSG00000068097	3.95027e+19	6.10263e+19	3.29507e+19	1.85205e+19	6.40186e+19	2.88644e+19	HEATR6
ENSG00000068120	1.34536e+19	-2.12909e+19	2.09352e+19	-1.01699e+19	3.0916e+17	6.54164e+19	COASY
ENSG00000068305	2.03101e+18	1.48491e+19	1.94503e+19	7.63436e+19	4.45203e+19	7.6043e+18	MEF2A
ENSG00000068308	9.46014e+19	1.11778e+19	2.48646e+19	4.49547e+19	6.53037e+19	8.79683e+19	OTUD5
ENSG00000068323	1.5726e+18	-1.54237e+19	2.03958e+19	-7.5622e+18	4.49517e+19	7.63077e+19	TFE3
ENSG00000068354	2.79866e+19	-3.61951e+19	3.7959e+18	-9.53533e+19	9.92392e+19	9.96214e+19	TBC1D25
ENSG00000068366	1.48263e+19	-1.4495e+18	2.15014e+19	-6.74144e+19	9.94621e+19	9.97404e+19	ACSL4
ENSG00000068383	2.10375e+18	2.26135e+19	4.42547e+19	5.10985e+19	6.09361e+18	8.57277e+19	INPP5A
ENSG00000068394	7.08613e+19	2.6999e+18	2.65994e+19	1.01503e+19	3.10094e+19	6.55311e+19	GPKOW
ENSG00000068400	4.79793e+19	2.10161e+19	3.20046e+18	6.5666e+18	5.114e+17	8.05411e+19	GRIPAP1
ENSG00000068438	4.1726e+18	3.89481e+19	3.23963e+19	1.20224e+19	2.29271e+18	5.74581e+19	FTSJ1
ENSG00000068489	1.06297e+19	-1.46215e+19	3.32862e+19	-4.39267e+19	1119644412	5502892335	PRR11
ENSG00000068650	8.31992e+19	-3.60456e+19	2.46803e+19	-1.4605e+18	1.44153e+19	4.54993e+19	ATP11A
ENSG00000068654	5.74907e+19	7.98831e+19	2.87328e+18	2.7802e+18	9.7782e+18	9.91188e+19	POLR1A
ENSG00000068697	7.43222e+19	-1.32874e+19	1.53547e+19	-8.65365e+19	3.86839e+19	7.21266e+18	LAPTM4A
ENSG00000068724	1.28568e+19	-1.9113e+18	2.16329e+19	-8.83513e+19	3.76959e+19	7.15507e+19	TTC7A
ENSG00000068745	6.03925e+19	9.85765e+19	2.7749e+18	3.55244e+19	7.22407e+19	9.06648e+19	IP6K2
ENSG00000068784	2.81351e+19	-1.34942e+19	3.77224e+19	-3.57723e+19	7.20551e+19	9.06061e+19	SRBD1
ENSG00000068796	9.98974e+19	4.44939e+19	2.38489e+19	1.86566e+19	8.52001e+19	9.50092e+19	KIF2A
ENSG00000068878	6.85677e+21	-5.50988e+19	2.68553e+19	-2.05169e+19	4.01998e+19	2.18286e+19	PSME4
ENSG00000068903	2.67745e+19	-2.02817e+19	1.80809e+18	-1.12172e+19	2.61983e+19	6.08676e+19	SIRT2
ENSG00000068912	2.1624e+18	1.01558e+19	1.85091e+19	5.48692e+19	5.83217e+19	8.45056e+17	ERLEC1
ENSG00000069248	3.34153e+19	-3.11241e+19	3.46769e+18	-8.97546e+18	3.69428e+18	7.11157e+19	NUP133
ENSG00000069275	4.43514e+19	-1.46922e+19	1.83901e+19	-7.98923e+19	4.24335e+19	7.47738e+19	NUCKS1
ENSG00000069329	4.30108e+18	-6.65943e+19	1.62595e+18	-4.09572e+19	9.6733e+18	9.88704e+19	VPS35
ENSG00000069345	1.59034e+19	7.08842e+19	2.05077e+19	3.45647e+19	9.72427e+19	9.89189e+18	DNAJA2
ENSG00000069399	1.28056e+19	-3.0724e+17	2.13114e+19	-1.44167e+19	1.49396e+19	4.63297e+19	BCL3
ENSG00000069424	4.48043e+19	6.86704e+19	1.68625e+18	4.07237e+18	6.83834e+19	8.89986e+19	KCNAB2
ENSG00000069482	1.481e+17	-7.52151e+19	1.82671e+19	-4.11751e+19	3829884187	1.54652e+19	GAL
ENSG00000069509	4.09786e+19	-2.0004e+18	3.20924e+19	-6.23324e+19	5.33071e+19	8.18594e+19	FUNDC1
ENSG00000069849	9.0675e+18	-5.35772e+19	1.57352e+18	-3.40492e+19	6618256915	1.28496e+19	ATP1B3
ENSG00000069943	2.58082e+19	-1.28374e+19	3.9941e+18	-3.2141e+18	9.7436e+18	9.89753e+19	PIGB
ENSG00000069956	1.09168e+19	-3.59683e+19	2.24232e+19	-1.60407e+18	1.08699e+19	3.88399e+19	MAPK6
ENSG00000069998	1.36293e+19	1.34416e+21	2.10755e+19	6.3778e+18	5.23617e+19	8.11757e+19	HDHD5
ENSG00000070010	1.25199e+19	-2.67857e+19	2.20078e+19	-1.2171e+18	2.23566e+19	5.68047e+19	UFD1
ENSG00000070047	4.09309e+19	3.20893e+18	3.29008e+19	9.75335e+19	3.29394e+19	6.74991e+19	PHRF1
ENSG00000070061	2.31442e+19	-5.9191e+16	4.12976e+19	-1.43328e+19	1.51778e+19	4.65681e+19	ELP1
ENSG00000070081	4.38728e+19	2.31234e+19	3.1182e+18	7.41562e+19	4.58353e+19	7.69503e+19	NUCB2
ENSG00000070190	1.0291e+18	-6.36559e+19	2.34217e+19	-2.71781e+19	7.8579e+18	9.27606e+18	DAPP1
ENSG00000070214	1.06702e+19	-1.8111e+18	2.34683e+19	-7.7172e+18	4.4028e+18	7.56765e+19	SLC44A1
ENSG00000070269	4.40513e+18	-2.60463e+19	3.12507e+19	-8.33464e+19	4.04583e+19	7.3383e+18	TMEM260
ENSG00000070366	3.46431e+19	4.77866e+18	3.38943e+19	1.40987e+19	1.58578e+19	4.77568e+19	SMG6
ENSG00000070367	1.56302e+19	-2.48516e+18	1.99131e+18	-1.248e+17	2.12031e+19	5.53468e+19	EXOC5
ENSG00000070413	1.45756e+19	3.33339e+19	2.06781e+18	1.61203e+19	1.06955e+19	3.83632e+19	DGCR2
ENSG00000070423	1.48517e+19	1.97127e+19	2.11171e+19	9.33492e+19	3.50566e+19	6.93221e+17	RNF126
ENSG00000070444	5.15564e+19	3.86435e+19	2.96098e+19	1.30509e+19	1.91861e+19	5.26211e+19	MNT
ENSG00000070476	2.37491e+19	-1.1458e+18	4.08286e+18	-2.80635e+19	7.7899e+18	9.24744e+19	ZXDC
ENSG00000070495	7.00726e+19	5.8608e+17	2.62564e+19	2.23214e+19	8.23369e+19	9.41227e+19	JMJD6
ENSG00000070501	7.22413e+19	1.53185e+19	2.61761e+18	5.85208e+18	5.58408e+19	8.31753e+19	POLB
ENSG00000070540	1.12759e+19	-1.65665e+19	2.2563e+18	-7.34234e+19	4.62806e+19	7.72174e+19	WIPI1
ENSG00000070610	5.51022e+19	1.57285e+19	2.91802e+19	5.39011e+18	5.89879e+19	8.48894e+19	GBA2
ENSG00000070614	6.57188e+19	-8.13049e+19	2.68328e+19	-3.03006e+19	7.61885e+19	9.20344e+19	NDST1
ENSG00000070718	4.10627e+19	6.33352e+19	3.2933e+18	1.92315e+19	5.44611e+19	2.61233e+19	AP3M2
ENSG00000070756	4.0225e+18	-1.21928e+19	2.20462e+19	-5.53058e+19	3191696099	4253208888	PABPC1
ENSG00000070761	3.2952e+18	7.95922e+19	3.51541e+19	2.26409e+19	9.81937e+19	9.92437e+19	CFAP20
ENSG00000070770	9.23665e+19	-3.01023e+19	2.39723e+19	-1.25571e+19	2.0922e+18	5.49466e+19	CSNK2A2
ENSG00000070785	3.4156e+18	4.46729e+19	3.37964e+18	1.32182e+18	8.9484e+18	9.6398e+18	EIF2B3
ENSG00000070814	6.7618e+18	-1.60888e+19	2.9097e+18	-5.52937e+19	5.80306e+19	8.43403e+19	TCOF1
ENSG00000070831	6.0553e+18	-1.32201e+19	1.60057e+19	-8.25963e+18	4.08825e+19	7.36243e+19	CDC42
ENSG00000070882	6.28738e+19	1.65187e+19	2.73562e+19	6.03836e+19	5.45953e+19	8.26636e+19	OSBPL3
ENSG00000070961	1.97229e+19	-1.87192e+19	2.25803e+19	-8.29006e+19	4.07101e+19	7.34679e+19	ATP2B1
ENSG00000071051	7.36918e+19	-3.85064e+19	2.73919e+19	-1.40576e+19	1.59795e+19	4.7972e+17	NCK2
ENSG00000071054	1.39478e+19	-3.67503e+19	2.41061e+19	-1.52452e+19	8.7883e+17	9.58998e+19	MAP4K4
ENSG00000071073	8.87241e+19	1.65444e+19	2.72731e+19	6.06618e+19	5.44105e+19	8.25905e+19	MGAT4A
ENSG00000071082	3.22207e+19	-1.86795e+19	1.73858e+18	-1.07441e+19	2.82638e+19	6.31296e+19	RPL31
ENSG00000071127	6.06452e+19	-1.24285e+19	1.83675e+19	-6.76657e+19	1318729245	6671994257	WDR1
ENSG00000071189	6.63235e+19	-1.58134e+18	2.69666e+19	-5.86408e+19	5.57601e+19	8.31753e+19	SNX13
ENSG00000071205	2.9747e+18	-1.36418e+17	1.84631e+19	-7.38866e+17	9.41101e+19	9.80333e+19	ARHGAP10
ENSG00000071242	1.07901e+19	-4.1926e+18	2.50466e+19	-1.67392e+19	9.4146e+18	3.57347e+19	RPS6KA2
ENSG00000071243	2.45501e+19	3.02323e+19	3.93577e+19	7.68142e+19	9.38771e+19	9.78897e+19	ING3
ENSG00000071246	1.53484e+19	-3.49257e+19	2.38861e+19	-1.46217e+19	1.43693e+19	4.54213e+19	VASH1
ENSG00000071462	1.49341e+19	3.55323e+19	2.07373e+19	1.71345e+19	8.66298e+19	3.40074e+17	BUD23
ENSG00000071537	1.38615e+19	-3.85307e+19	2.26625e+19	-1.7002e+18	8.90935e+19	3.46277e+19	SEL1L
ENSG00000071553	2.13251e+21	-1.12897e+19	1.82138e+19	-6.1984e+18	5.35363e+19	8.20129e+19	ATP6AP1
ENSG00000071564	7.79302e+18	-4.90479e+19	2.56875e+19	-1.90941e+19	8.48572e+19	9.4899e+18	TCF3
ENSG00000071626	8.88641e+19	-3.89698e+19	2.38439e+18	-1.63437e+19	1.02181e+19	3.72872e+19	DAZAP1
ENSG00000071655	1.80245e+19	1.73485e+19	1.92761e+19	9.00002e+19	3.68119e+19	7.09654e+18	MBD3
ENSG00000071859	3.63462e+19	-1.13861e+19	1.68436e+19	-6.75993e+19	4.99045e+19	7.96907e+19	FAM50A
ENSG00000071889	7.66606e+19	2.20692e+19	2.56357e+19	8.60878e+19	9.31397e+19	9.77548e+19	FAM3A
ENSG00000071894	1.07412e+19	-2.39324e+19	2.22886e+19	-1.07375e+18	2.82935e+19	6.31315e+19	CPSF1
ENSG00000071967	3.46552e+19	-5.24223e+19	3.53133e+19	-1.48449e+19	1.37678e+19	4.43012e+19	CYBRD1
ENSG00000071994	1.93393e+19	1.52309e+19	1.97302e+19	7.71959e+19	4.40139e+18	7.56672e+19	PDCD2
ENSG00000072042	2.29577e+19	-6.31808e+19	1.94631e+19	-3.24618e+19	1.16963e+19	1.9272e+16	RDH11
ENSG00000072062	2.56371e+19	-3.03204e+19	1.86845e+19	-1.62276e+19	1.04641e+18	3.77636e+18	PRKACA
ENSG00000072110	1.09309e+19	-3.94218e+19	1.47968e+19	-2.66421e+19	7.71703e+19	7.26195e+19	ACTN1
ENSG00000072121	8.21683e+19	-6.06097e+19	2.62946e+19	-2.30503e+19	2.11649e+19	1.41335e+18	ZFYVE26
ENSG00000072134	4.94886e+19	-3.76764e+19	2.9888e+18	-1.26059e+19	2.07458e+19	5.48018e+18	EPN2
ENSG00000072135	2.05972e+19	-5.1123e+18	1.85052e+19	-2.76262e+19	7.82347e+19	9.26217e+19	PTPN18
ENSG00000072163	2.91989e+19	-3.66569e+19	4.27583e+19	-8.57304e+19	3.91277e+19	7.24827e+19	LIMS2
ENSG00000072210	2.31734e+18	4.18785e+19	1.83537e+19	2.28175e+19	8.1951e+18	9.39689e+19	ALDH3A2
ENSG00000072274	1.197e+17	-1.06435e+19	1.6971e+18	-6.27156e+19	357441354	9917268019	TFRC
ENSG00000072310	2.08049e+18	-6.39035e+19	1.96422e+19	-3.25337e+18	7.44926e+19	9.14909e+19	SREBF1
ENSG00000072364	1.24843e+19	1.44836e+19	2.12291e+19	6.82255e+19	4.95078e+19	7.96183e+19	AFF4
ENSG00000072401	1.592e+17	-2.33567e+18	1.99587e+21	-1.17025e+19	2.41899e+19	5.87863e+18	UBE2D1
ENSG00000072415	3.43114e+19	-1.1136e+18	3.57074e+19	-3.1187e+18	7.5514e+18	9.17496e+19	PALS1
ENSG00000072501	9.60661e+19	-4.88261e+19	2.35558e+19	-2.07279e+19	3.8192e+18	2.1057e+18	SMC1A
ENSG00000072506	1.0098e+18	-3.84894e+19	2.40749e+17	-1.59874e+19	1.09879e+18	3.90056e+21	HSD17B10
ENSG00000072518	2.07186e+19	2.14351e+19	1.99669e+19	1.07353e+18	2.83031e+19	6.31315e+19	MARK2
ENSG00000072609	1.72565e+19	-3.37672e+19	2.03755e+18	-1.65725e+19	9.74696e+19	3.63562e+19	CHFR
ENSG00000072682	8.23682e+19	5.04786e+19	2.49263e+19	2.02511e+19	4.28559e+19	2.26973e+19	P4HA2
ENSG00000072694	6.99508e+19	5.31704e+19	1.91108e+19	2.78221e+19	5.39894e+19	5.7756e+18	FCGR2B
ENSG00000072736	8.30616e+19	4.99511e+19	2.46864e+18	2.02343e+19	8.39649e+19	9.47123e+19	NFATC3
ENSG00000072778	3.07201e+19	9.70154e+19	1.97432e+18	4.91385e+19	6.23154e+19	8.64754e+19	ACADVL
ENSG00000072786	1.88305e+19	-1.74295e+19	1.91881e+19	-9.08351e+19	3.63693e+19	7.06792e+19	STK10
ENSG00000072803	8.74027e+19	-1.69397e+19	2.4003e+18	-7.05733e+19	4.80354e+19	7.86045e+19	FBXW11
ENSG00000072849	8.29193e+19	-1.38227e+19	2.4114e+17	-5.73224e+19	5.66493e+19	8.35604e+19	DERL2
ENSG00000072864	8.2411e+18	7.23414e+19	2.46742e+19	2.93186e+19	3.36935e+19	4.15779e+19	NDE1
ENSG00000072958	2.20941e+18	9.13166e+19	1.99179e+19	4.58464e+18	6.46619e+19	8.7656e+18	AP1M1
ENSG00000073008	6.52051e+19	8.96736e+19	2.75923e+19	3.24995e+19	1.15425e+18	1.91286e+19	PVR
ENSG00000073050	4.56461e+19	2.82187e+19	3.04183e+19	9.2769e+18	3.53569e+19	6.96369e+18	XRCC1
ENSG00000073060	5.01722e+19	-1.57968e+19	1.74997e+19	-9.02686e+19	3.66693e+19	7.08753e+19	SCARB1
ENSG00000073169	7.17779e+19	-2.90238e+19	2.79782e+19	-1.03737e+19	2.99562e+18	6.45914e+19	SELENOO
ENSG00000073331	9.05444e+19	2.62887e+19	2.41657e+19	1.08785e+19	9.13373e+18	9.71408e+19	ALPK1
ENSG00000073350	2.14218e+19	9.10165e+19	4.34201e+19	2.09618e+19	3.60659e+19	2.02482e+19	LLGL2
ENSG00000073417	8.81186e+19	-2.03439e+19	2.3975e+18	-8.48545e+19	3.96134e+19	7.27421e+19	PDE8A
ENSG00000073578	2.16031e+19	-2.83153e+19	1.88903e+19	-1.49893e+19	1.33892e+19	4.37418e+19	SDHA
ENSG00000073614	1.78642e+19	6.95804e+19	1.9483e+16	3.57134e+19	7.20992e+19	9.06218e+19	KDM5A
ENSG00000073711	2.7138e+18	-2.30802e+19	3.88037e+19	-5.94794e+19	5.51981e+18	8.29708e+19	PPP2R3A
ENSG00000073737	9.34195e+19	4.83075e+19	2.53289e+19	1.90721e+19	5.64936e+19	2.67273e+19	DHRS9
ENSG00000073792	7.51805e+18	-2.09108e+19	2.56883e+19	-8.14018e+19	9.35122e+18	9.78294e+19	IGF2BP2
ENSG00000073803	6.01649e+19	-9.4162e+18	2.76991e+19	-3.39946e+18	6751888581	1.30501e+19	MAP3K13
ENSG00000073849	1.15129e+19	-1.55985e+18	2.28738e+19	-6.81936e+19	4.95279e+19	7.96183e+19	ST6GAL1
ENSG00000073921	1.00935e+19	-2.4302e+18	1.52311e+19	-1.59556e+19	9.8727e+18	9.93996e+19	PICALM
ENSG00000073969	1.3127e+18	4.64061e+19	2.11696e+19	2.19211e+19	8.26486e+18	9.41537e+19	NSF
ENSG00000074054	2.86216e+19	1.63739e+19	3.75859e+19	4.35641e+19	6.63098e+19	8.8347e+18	CLASP1
ENSG00000074071	3.49772e+19	-4.09348e+19	1.93785e+19	-2.11238e+19	3.46535e+19	1.97387e+19	MRPS34
ENSG00000074181	3.35383e+19	3.37092e+19	3.7915e+18	8.89071e+19	3.73965e+18	7.13035e+18	NOTCH3
ENSG00000074201	3.16944e+19	1.54821e+18	1.78744e+19	8.66161e+19	3.86402e+19	7.21071e+19	CLNS1A
ENSG00000074266	3.24481e+19	4.9503e+18	3.47677e+19	1.42382e+19	1.54498e+19	4.69721e+19	EED
ENSG00000074319	2.38654e+19	4.65528e+19	1.83502e+19	2.53691e+19	1.11836e+19	9.26702e+19	TSG101
ENSG00000074356	3.3961e+18	1.67202e+19	3.5151e+18	4.75669e+19	6.3431e+18	8.69415e+19	NCBP3
ENSG00000074370	1.0489e+18	3.4835e+18	2.42843e+19	1.43447e+19	8.85937e+19	9.61666e+19	ATP2A3
ENSG00000074416	9.41785e+19	-3.86688e+19	1.70394e+19	-2.26937e+19	2.32456e+18	1.50781e+19	MGLL
ENSG00000074603	9.57044e+19	-3.45913e+19	2.42534e+19	-1.42624e+19	1.53798e+19	4.68868e+19	DPP8
ENSG00000074660	1.01803e+19	1.28363e+18	2.30552e+19	5.56763e+18	5.77689e+19	8.4217e+18	SCARF1
ENSG00000074695	1.30281e+19	-7.06038e+19	2.33589e+19	-3.02256e+19	2.50642e+19	3.31358e+18	LMAN1
ENSG00000074696	1.37724e+19	-6.10763e+19	2.32208e+18	-2.63024e+19	8.53241e+19	7.71685e+19	HACD3
ENSG00000074755	1.01903e+21	-5.30067e+19	2.35254e+19	-2.25317e+19	2.42483e+19	1.55294e+19	ZZEF1
ENSG00000074800	1.95236e+19	-3.06129e+18	1.59181e+19	-1.92316e+19	5.44602e+19	2.61233e+19	ENO1
ENSG00000074842	6.86444e+19	-7.89155e+19	1.57043e+19	-5.02508e+19	5032332237	4416641793	MYDGF
ENSG00000074855	2.95594e+17	1.57993e+19	3.68901e+18	4.28279e+19	6.68448e+19	8.85261e+19	ANO8
ENSG00000074964	4.17827e+19	4.38446e+19	3.42279e+19	1.28096e+19	2.00208e+18	5.37953e+19	ARHGEF10L
ENSG00000075142	1.2641e+18	4.95895e+19	2.10589e+19	2.3548e+18	8.13836e+19	9.36751e+19	SRI
ENSG00000075151	1.43897e+19	-1.78482e+19	2.04731e+18	-8.71787e+19	3.83324e+18	7.19078e+19	EIF4G3
ENSG00000075188	5.25214e+19	-1.36158e+19	2.85296e+19	-4.77251e+19	6.33183e+19	8.68721e+19	NUP37
ENSG00000075223	6.00761e+19	-1.88518e+19	3.03291e+19	-6.21574e+19	9.50437e+19	9.83089e+19	SEMA3C
ENSG00000075234	5.11107e+19	-6.63623e+19	2.99419e+19	-2.21637e+19	2.66662e+19	1.6584e+18	TTC38
ENSG00000075239	3.64441e+19	-3.63347e+18	2.05309e+19	-1.76976e+19	7.67673e+19	3.19437e+19	ACAT1
ENSG00000075240	1.19612e+19	-7.65424e+19	2.17151e+19	-3.52485e+19	7.24475e+19	9.07678e+19	GRAMD4
ENSG00000075275	3.04557e+19	-4.4095e+18	3.71939e+19	-1.18554e+21	2.35803e+19	5.81461e+19	CELSR1
ENSG00000075292	7.47268e+19	3.19388e+19	2.72018e+19	1.17414e+19	2.40338e+19	5.86764e+19	ZNF638
ENSG00000075303	7.39427e+19	-3.36712e+19	2.55459e+19	-1.31807e+19	1.87481e+19	5.20168e+19	SLC25A40
ENSG00000075336	4.34699e+19	-1.08139e+19	3.37151e+19	-3.20744e+18	1.33923e+19	2.11352e+19	TIMM21
ENSG00000075391	1.65854e+19	4.96562e+19	2.0029e+18	2.47921e+19	8.04195e+19	9.33158e+19	RASAL2
ENSG00000075399	4.83335e+17	-8.08792e+17	2.93838e+19	-2.75251e+18	7.83123e+19	9.2622e+18	VPS9D1
ENSG00000075407	4.19393e+19	2.4544e+18	3.13694e+19	7.82419e+19	4.33969e+19	7.52769e+19	ZNF37A
ENSG00000075413	1.15267e+19	1.07242e+19	2.25355e+19	4.75881e+19	6.34159e+18	8.69415e+19	MARK3
ENSG00000075415	1.16675e+19	-5.20231e+19	1.52484e+19	-3.41172e+19	6455543627	1.26191e+19	SLC25A3
ENSG00000075420	3.10357e+18	2.00749e+19	1.74236e+19	1.15217e+19	2.49252e+19	5.95612e+19	FNDC3B
ENSG00000075426	1.46815e+19	8.47834e+19	2.12859e+19	3.98308e+19	6802696021	2.44812e+19	FOSL2
ENSG00000075539	4.72497e+19	-3.08446e+19	3.00993e+19	-1.02476e+19	3.05476e+19	6.51337e+18	FRYL
ENSG00000075568	1.32535e+19	1.91267e+19	2.09403e+19	9.1339e+18	3.61037e+18	7.03624e+19	TMEM131
ENSG00000075618	2.0062e+18	-4.06407e+19	2.43554e+19	-1.66865e+19	9.5186e+18	3.59518e+18	FSCN1
ENSG00000075624	2.07619e+19	-1.18642e+19	1.57434e+19	-7.53599e+19	4846464609	5210555263	ACTB
ENSG00000075651	4.36657e+18	-1.58618e+19	3.22127e+19	-4.92409e+19	6.22431e+18	8.64333e+19	PLD1
ENSG00000075785	1.19037e+19	6.22707e+18	1.44933e+19	4.29652e+19	6.67449e+19	8.84959e+19	RAB7A
ENSG00000075856	7.08568e+19	1.11484e+19	2.53578e+19	4.39644e+19	6.60195e+19	8.82786e+19	SART3
ENSG00000075884	3.88562e+19	-2.45637e+19	3.2695e+18	-7.51298e+19	4.52473e+19	7.64582e+19	ARHGAP15
ENSG00000075914	5.99958e+19	1.55806e+19	2.70146e+19	5.76745e+19	5.64111e+19	8.34517e+19	EXOSC7
ENSG00000075945	3.33059e+19	-8.52703e+19	3.44058e+19	-2.47837e+19	8.0426e+18	9.33158e+19	KIFAP3
ENSG00000075975	5.24761e+18	2.40773e+19	2.89233e+19	8.32455e+19	4.05152e+19	7.34419e+19	MKRN2
ENSG00000076003	3.89849e+19	-1.00784e+19	3.3296e+18	-3.02692e+19	2.4706e+18	3.29452e+19	MCM6
ENSG00000076043	9.27061e+19	-1.22518e+19	2.38149e+19	-5.14457e+19	6.06932e+19	8.56142e+18	REXO2
ENSG00000076053	6.04452e+18	6.36632e+19	2.70555e+19	2.35306e+18	8.13971e+18	9.36751e+19	RBM7
ENSG00000076067	4.71247e+19	3.55789e+19	3.03379e+19	1.17275e+19	2.40894e+19	5.87186e+19	RBMS2
ENSG00000076108	1.14988e+19	5.85025e+19	2.27434e+19	2.57229e+19	1.0103e+18	8.66356e+18	BAZ2A
ENSG00000076201	6.19881e+19	1.67033e+19	2.73944e+19	6.09735e+19	5.42038e+19	8.24269e+19	PTPN23
ENSG00000076242	4.17316e+19	-1.60548e+18	3.16237e+19	-5.07684e+19	6.11675e+19	8.58169e+19	MLH1
ENSG00000076248	3.26202e+19	-8.88867e+19	3.47884e+19	-2.55507e+19	7.98332e+19	9.31423e+19	UNG
ENSG00000076321	3.02099e+19	1.43837e+19	3.55732e+19	4.04339e+19	6.85963e+19	8.90876e+19	KLHL20
ENSG00000076351	2.97361e+19	1.61057e+19	4.16818e+18	3.86397e+18	6.99203e+19	8.97368e+19	SLC46A1
ENSG00000076356	3.71787e+19	1.99864e+19	3.93287e+19	5.08189e+18	6.11321e+19	8.58169e+19	PLXNA2
ENSG00000076382	2.10227e+19	-5.87158e+19	4.32978e+19	-1.35609e+19	1.75069e+19	5.03098e+19	SPAG5
ENSG00000076513	7.60983e+19	2.18337e+19	2.68102e+19	8.1438e+18	4.15428e+19	7.40964e+18	ANKRD13A
ENSG00000076554	2.87952e+19	8.86296e+19	3.82633e+19	2.31631e+19	2.05416e+18	1.39446e+19	TPD52
ENSG00000076641	5.57572e+19	9.59267e+19	3.04147e+19	3.15396e+19	7.52461e+19	9.17048e+19	PAG1
ENSG00000076650	2.70055e+19	4.65475e+19	3.98643e+18	1.16765e+19	2.42948e+19	5.88786e+19	GPATCH1
ENSG00000076662	2.9611e+18	1.39877e+19	3.81943e+19	3.66225e+19	2500121248	6.16147e+19	ICAM3
ENSG00000076685	1.19811e+19	-3.19804e+19	2.26159e+19	-1.41407e+19	8.87549e+19	9.62285e+19	NT5C2
ENSG00000076716	1.31164e+18	-1.15333e+19	2.52091e+19	-4.57503e+19	4761404699	2616833395	GPC4
ENSG00000076864	5.78547e+19	3.37211e+19	3.30009e+19	1.02182e+19	3.06865e+19	6.5212e+18	RAP1GAP
ENSG00000076924	3.48069e+19	1.54571e+19	3.50709e+19	4.40738e+18	9.64846e+19	9.8833e+18	XAB2
ENSG00000076928	7.39869e+19	-1.12533e+19	2.62029e+19	-4.29468e+19	6.67583e+18	8.85e+16	ARHGEF1
ENSG00000076944	3.58548e+19	1.35187e+19	1.75332e+19	7.71036e+19	4.40686e+19	7.57159e+19	STXBP2
ENSG00000076984	1.17401e+19	4.34448e+18	2.18727e+19	1.98626e+19	4.7005e+18	2.40505e+19	MAP2K7
ENSG00000077009	2.14047e+19	-2.23754e+19	6.08202e+19	-3.67893e+19	2342103836	5.87301e+19	NMRK2
ENSG00000077063	2.17656e+19	2.266e+17	4.28067e+19	5.29356e+19	5.96559e+19	8.51441e+18	CTTNBP2
ENSG00000077097	1.00203e+19	-5.13495e+19	2.95043e+19	-1.74041e+19	8.17869e+18	3.30143e+19	TOP2B
ENSG00000077147	2.2756e+17	-3.30367e+19	1.8286e+18	-1.80667e+19	7.08144e+19	3.03627e+19	TM9SF3
ENSG00000077150	3.08185e+19	3.4047e+18	3.70941e+19	9.17855e+19	9.26868e+19	9.76683e+19	NFKB2
ENSG00000077232	8.42577e+19	-7.57304e+19	2.9049e+18	-2.60699e+19	9.13423e+19	8.12446e+19	DNAJC10
ENSG00000077235	8.78457e+19	2.25382e+19	2.39585e+19	9.40718e+19	3.4685e+18	6.90598e+19	GTF3C1
ENSG00000077238	1.55582e+19	1.65955e+19	2.00024e+19	8.29678e+19	4.06721e+19	7.34456e+18	IL4R
ENSG00000077254	5.95274e+19	3.12974e+19	2.74386e+19	1.14063e+19	2.54022e+19	6.01223e+19	USP33
ENSG00000077312	1.15669e+19	-3.00718e+19	2.32459e+19	-1.29364e+19	1.9579e+18	5.31698e+19	SNRPA
ENSG00000077348	5.16257e+19	2.13823e+17	2.96324e+19	7.21587e+18	4.70549e+19	7.77147e+19	EXOSC5
ENSG00000077380	1.22852e+19	3.55973e+19	2.28165e+18	1.56016e+19	8.76021e+19	9.58244e+19	DYNC1I2
ENSG00000077420	9.71753e+19	2.7048e+18	1.63218e+19	1.65717e+19	8683800000000000	9.55001e+19	APBB1IP
ENSG00000077463	6.50139e+19	2.86817e+19	2.74779e+19	1.04381e+18	2.96574e+19	6.43793e+19	SIRT6
ENSG00000077514	2.57659e+19	7.53546e+19	4.07092e+19	1.85105e+19	6.41626e+17	2.89073e+19	POLD3
ENSG00000077549	8.59801e+19	-2.35649e+19	1.6089e+18	-1.46466e+19	1.43013e+19	4.52863e+19	CAPZB
ENSG00000077585	2.49689e+19	-4.10184e+19	1.93906e+19	-2.11538e+19	3.43979e+19	1.96452e+19	GPR137B
ENSG00000077684	4.81593e+19	8.43567e+19	2.99967e+19	2.8122e+18	7.78541e+19	9.24744e+19	JADE1
ENSG00000077713	1.01358e+19	-3.99627e+19	2.45648e+19	-1.62682e+19	1.03774e+19	3.755e+17	SLC25A43
ENSG00000077721	3.10664e+19	-7.38152e+19	1.75396e+19	-4.20849e+19	6.73865e+19	8.87528e+19	UBE2A
ENSG00000077782	1.47558e+19	-4.12148e+19	2.92967e+18	-1.4068e+18	8.88122e+19	9.62412e+19	FGFR1
ENSG00000077984	9.08664e+19	-2.49485e+19	2.40125e+19	-1.03898e+19	2.98813e+19	6.45165e+19	CST7
ENSG00000078043	3.61874e+19	1.67189e+19	3.59685e+19	4.64821e+19	6.4206e+18	8.73905e+19	PIAS2
ENSG00000078061	6.99282e+19	-2.15664e+19	2.71367e+19	-7.94732e+19	4.2677e+18	7.48653e+19	ARAF
ENSG00000078070	6.56526e+19	2.14451e+19	2.72817e+18	7.86062e+19	4.31831e+19	7.51933e+19	MCCC1
ENSG00000078124	8.68159e+19	-6.15309e+19	2.40173e+19	-2.56194e+19	1.04089e+19	8.89473e+19	ACER3
ENSG00000078140	2.40663e+18	-4.41071e+19	1.82569e+19	-2.41591e+19	8.09097e+19	9.34225e+19	UBE2K
ENSG00000078142	4.19055e+19	-1.57371e+19	3.2245e+18	-4.88048e+19	6.25516e+19	8.66134e+19	PIK3C3
ENSG00000078237	1.13231e+19	-5.3589e+18	2.42056e+19	-2.21391e+18	2.68348e+19	1.6632e+18	TIGAR
ENSG00000078269	6.88361e+19	-2.14343e+19	2.9628e+18	-7.23449e+19	4.69404e+18	7.77147e+19	SYNJ2
ENSG00000078304	1.92396e+19	-1.82969e+19	1.88975e+19	-9.68217e+18	3.32936e+19	6.77932e+19	PPP2R5C
ENSG00000078369	6.60813e+19	2.17425e+19	1.56069e+18	1.39314e+18	8.89202e+19	9.62567e+19	GNB1
ENSG00000078403	5.62113e+19	-1.85254e+19	3.02095e+19	-6.13232e+19	5.39723e+19	8.23411e+19	MLLT10
ENSG00000078618	2.3792e+18	-1.47015e+19	2.17355e+19	-6.76384e+19	4.98797e+19	7.96834e+19	NRDC
ENSG00000078668	2.40711e+18	7.46344e+19	1.79342e+19	4.16156e+19	6.77296e+18	8.89067e+19	VDAC3
ENSG00000078674	3.35014e+19	-2.71333e+19	1.81373e+19	-1.496e+17	1.34655e+19	4.38243e+19	PCM1
ENSG00000078699	3.37511e+19	2.90891e+19	3.41679e+19	8.51358e+19	3.94571e+19	7.26897e+19	CBFA2T2
ENSG00000078747	3.97863e+19	2.87786e+19	3.29316e+19	8.7389e+18	9.30362e+19	9.77409e+19	ITCH
ENSG00000078804	5.25994e+19	-8.81281e+18	2.91138e+19	-3.02703e+19	2.46972e+19	3.29452e+19	TP53INP2
ENSG00000078808	5.03474e+19	-3.06268e+19	1.67134e+19	-1.83247e+19	6.68812e+19	2.95908e+18	SDF4
ENSG00000078902	4.15387e+19	-6.05723e+19	1.68205e+19	-3.6011e+18	7.18765e+19	9.05493e+19	TOLLIP
ENSG00000078967	1.23319e+19	-6.37939e+19	2.23522e+17	-2.85403e+19	4.3169e+17	4.9168e+18	UBE2D4
ENSG00000079134	3.22098e+19	-1.8286e+18	3.47711e+19	-5.25895e+18	9.58059e+19	9.84916e+19	THOC1
ENSG00000079215	1.22409e+19	-7.78731e+19	2.15744e+19	-3.60951e+19	3067708791	7.06079e+19	SLC1A3
ENSG00000079246	3.49213e+19	-4.33241e+19	1.80467e+19	-2.40067e+19	1.6365e+17	1.19072e+19	XRCC5
ENSG00000079257	4.92619e+19	3.74768e+19	2.97313e+19	1.26052e+18	8.99691e+19	9.65952e+19	LXN
ENSG00000079263	2.83049e+18	1.40149e+19	4.40999e+18	3.17799e+19	1.48299e+19	2.28315e+19	SP140
ENSG00000079277	3.95253e+19	-2.65254e+19	1.79574e+19	-1.47713e+19	1.39642e+19	4.46326e+19	MKNK1
ENSG00000079308	4.93875e+19	1.56642e+19	3.06591e+19	5.10916e+19	6.0941e+18	8.57277e+19	TNS1
ENSG00000079313	5.5625e+18	-9.79834e+19	2.81944e+18	-3.47528e+19	7.28194e+19	9.0972e+18	REXO1
ENSG00000079332	1.2896e+18	-2.58738e+19	2.09917e+19	-1.23257e+19	2.17736e+19	5.60758e+19	SAR1A
ENSG00000079393	2.48212e+19	-1.50125e+19	5.02234e+19	-2.98913e+19	2.79769e+19	3.61305e+19	DUSP13B
ENSG00000079432	5.41459e+19	5.62983e+19	2.86227e+19	1.96691e+19	4.91932e+19	2.47803e+19	CIC
ENSG00000079459	1.85592e+19	-5.81139e+19	1.94203e+19	-2.99243e+18	2.76764e+19	3.59042e+19	FDFT1
ENSG00000079462	2.16857e+19	5.24723e+19	4.26353e+17	1.23072e+19	2.18426e+19	5.61489e+19	PAFAH1B3
ENSG00000079616	6.78196e+19	-3.0138e+18	2.61368e+19	-1.15309e+19	2.48875e+19	5.95099e+19	KIF22
ENSG00000079739	2.15393e+18	-5.99649e+17	4.4241e+17	-1.35541e+19	1.75286e+19	5.03383e+19	PGM1
ENSG00000079785	1.67536e+19	1.75101e+19	1.93837e+19	9.0334e+18	3.66345e+19	7.08713e+19	DDX1
ENSG00000079805	2.33442e+19	1.71597e+19	1.90546e+19	9.00555e+19	3.67825e+19	7.095e+17	DNM2
ENSG00000079819	1.49329e+19	-4.87435e+19	2.12148e+18	-2.29762e+19	2.15835e+19	1.428e+17	EPB41L2
ENSG00000079950	2.10932e+18	9.20482e+19	1.8952e+18	4.85692e+19	6.27186e+19	8.66524e+19	STX7
ENSG00000079999	2.6732e+18	5.42658e+19	1.7451e+18	3.10962e+19	7.5583e+18	9.17816e+19	KEAP1
ENSG00000080189	8.05964e+19	-1.42554e+19	2.57006e+19	-5.54672e+19	5.79119e+19	8.43005e+19	SLC35C2
ENSG00000080200	3.82935e+18	-3.06998e+19	3.28665e+19	-9.34073e+19	3.50266e+19	6.93198e+19	CRYBG3
ENSG00000080345	6.74618e+19	2.47321e+19	2.65297e+19	9.32243e+19	3.51211e+19	6.94062e+19	RIF1
ENSG00000080371	1.4865e+18	2.84803e+18	2.01647e+19	1.41238e+19	1.57837e+19	4.76346e+19	RAB21
ENSG00000080503	1.47634e+18	1.03729e+19	2.19358e+19	4.72877e+19	6.36301e+19	8.70637e+19	SMARCA2
ENSG00000080546	5.67272e+19	3.7188e+17	2.76211e+18	1.34636e+19	1.78186e+19	5.08317e+19	SESN1
ENSG00000080561	3.00937e+19	4.91589e+19	3.81756e+19	1.2877e+18	8.97539e+19	9.65691e+19	MID2
ENSG00000080608	2.92542e+19	9.20848e+19	3.76591e+19	2.44522e+19	8.06826e+18	9.33978e+19	PUM3
ENSG00000080802	4.09374e+19	1.33034e+19	3.19876e+19	4.15893e+19	6.77488e+19	8.89067e+19	CNOT4
ENSG00000080815	1.43151e+19	1.75838e+19	2.08839e+19	8.41978e+19	9.32899e+19	9.77924e+19	PSEN1
ENSG00000080819	3.05863e+19	-4.17505e+19	3.56264e+18	-1.1719e+18	2.41238e+19	5.87455e+19	CPOX
ENSG00000080822	6.43453e+19	3.53064e+19	2.64194e+19	1.33638e+19	1.81425e+19	5.12369e+19	CLDND1
ENSG00000080824	1.91304e+19	2.42655e+19	1.46729e+19	1.65376e+19	8.68648e+19	9.55001e+19	HSP90AA1
ENSG00000080845	1.10625e+19	1.79916e+18	2.27876e+19	7.89534e+19	9.3707e+18	9.78897e+19	DLGAP4
ENSG00000081014	2.9732e+18	1.27028e+19	3.69255e+19	3.44013e+19	7.30837e+19	9.10608e+19	AP4E1
ENSG00000081019	7.28543e+19	3.34187e+19	2.55279e+19	1.3091e+18	1.90499e+19	5.24146e+17	RSBN1
ENSG00000081087	2.14345e+19	-6.79072e+18	2.05858e+19	-3.29874e+19	9711896317	1.68275e+19	OSTM1
ENSG00000081154	1.87783e+19	-4.18563e+19	1.92904e+19	-2.16981e+19	8.28224e+19	9.42518e+19	PCNP
ENSG00000081177	2.7859e+18	1.28878e+19	3.72695e+19	3.45799e+19	7.29494e+18	9.09891e+18	EXD2
ENSG00000081189	3.78609e+19	-7.7126e+18	3.48861e+19	-2.2108e+17	2.70499e+19	1.67018e+19	MEF2C
ENSG00000081237	8.04421e+19	7.88804e+19	1.54377e+19	5.1096e+18	9.59249e+19	9.8537e+18	PTPRC
ENSG00000081307	4.59945e+19	3.73264e+19	3.05447e+19	1.22202e+19	2.21699e+18	5.66237e+19	UBA5
ENSG00000081320	1.09064e+19	5.45942e+19	2.23297e+19	2.44491e+19	1.44887e+19	1.09505e+19	STK17B
ENSG00000081665	3.95342e+19	-4.14003e+19	3.27893e+19	-1.26262e+19	8.99525e+19	9.65952e+19	ZNF506
ENSG00000081692	4.76232e+19	-1.13332e+19	2.98255e+19	-3.79984e+17	7.03957e+19	8.98862e+19	JMJD4
ENSG00000081721	5.33915e+19	5.07884e+19	2.82343e+19	1.79882e+19	7.20471e+19	3.06771e+19	DUSP12
ENSG00000081760	2.14062e+19	-2.13627e+19	4.20862e+19	-5.07592e+19	6.11739e+19	8.58169e+19	AACS
ENSG00000081791	7.4225e+18	-1.19668e+19	2.57673e+17	-4.6442e+18	6.42347e+19	8.73905e+19	DELE1
ENSG00000081870	9.80863e+19	1.85475e+19	2.49971e+19	7.41984e+19	4.58097e+19	7.69503e+19	IFT25
ENSG00000082068	4.55929e+19	-3.4072e+18	3.03748e+19	-1.12172e+19	9.10687e+19	9.70202e+19	WDR70
ENSG00000082074	5.53121e+19	-1.4641e+18	1.63981e+19	-8.92846e+19	3.7194e+18	7.12419e+19	FYB1
ENSG00000082146	8.41741e+17	-6.07284e+18	2.40316e+19	-2.52702e+19	1.15035e+19	9.38027e+19	STRADB
ENSG00000082153	1.30335e+19	-2.18571e+19	2.26576e+19	-9.6467e+18	3.3471e+18	6.78423e+19	BZW1
ENSG00000082212	2.64993e+19	-8.9937e+18	1.82091e+19	-4.93913e+19	6.21367e+19	8.63948e+19	ME2
ENSG00000082213	5.60458e+19	1.85325e+19	2.8347e+18	6.53774e+19	5.13257e+19	8.06676e+19	C5orf22
ENSG00000082258	3.28852e+19	1.44456e+19	3.47796e+19	4.15346e+19	9.6687e+18	9.88704e+19	CCNT2
ENSG00000082397	2.31834e+19	9.1672e+18	1.96012e+18	4.67686e+19	6.40009e+19	8.73376e+19	EPB41L3
ENSG00000082512	3.48281e+19	4.50695e+19	3.75157e+19	1.20135e+19	2.29615e+19	5.74955e+19	TRAF5
ENSG00000082515	5.34649e+19	3.84035e+19	2.84852e+19	1.34819e+19	1.77596e+19	5.07814e+19	MRPL22
ENSG00000082516	2.22881e+19	3.51144e+19	4.28318e+19	8.19822e+19	4.12318e+19	7.38991e+19	GEMIN5
ENSG00000082641	2.53224e+18	7.40343e+19	1.83804e+19	4.0279e+18	6.87103e+19	8.91234e+19	NFE2L1
ENSG00000082701	7.32422e+19	-1.03642e+19	2.50185e+19	-4.14261e+19	6.78683e+19	8.893e+17	GSK3B
ENSG00000082781	7.73527e+19	-6.34824e+19	1.7754e+18	-3.57568e+19	3493225969	7.80396e+19	ITGB5
ENSG00000082805	7.06343e+19	-4.37237e+19	2.60283e+19	-1.67986e+18	9.29852e+19	3.54349e+19	ERC1
ENSG00000082898	1.49698e+19	7.12726e+19	2.05441e+19	3.46924e+19	7.28648e+19	9.0972e+18	XPO1
ENSG00000082996	8.79473e+19	-1.31451e+19	1.52013e+19	-8.64737e+19	3.87183e+19	7.21752e+19	RNF13
ENSG00000083093	2.84213e+19	6.55462e+18	3.73321e+19	1.75576e+19	7.91293e+19	3.23921e+19	PALB2
ENSG00000083099	1.8655e+18	-1.51485e+19	1.90752e+18	-7.94144e+19	4.27111e+19	7.48662e+19	LYRM2
ENSG00000083168	6.49762e+19	6.45937e+19	2.79062e+19	2.31467e+19	2.0631e+17	1.39832e+18	KAT6A
ENSG00000083223	8.39345e+19	-6.44314e+19	2.55114e+19	-2.5256e+18	8.00609e+19	9.32595e+19	TUT7
ENSG00000083290	3.27723e+19	-5.20057e+18	3.56917e+19	-1.45708e+19	1.45094e+19	4.56457e+19	ULK2
ENSG00000083312	2.17707e+19	-8.6726e+18	1.86717e+19	-4.64479e+19	6.42305e+19	8.73905e+19	TNPO1
ENSG00000083444	3.38852e+19	-3.71399e+19	1.74013e+19	-2.13432e+19	3.28165e+19	1.91359e+18	PLOD1
ENSG00000083457	9.8548e+18	-3.51754e+19	2.30036e+18	-1.52913e+19	1.26233e+19	4.23782e+19	ITGAE
ENSG00000083520	5.45766e+19	1.05486e+19	2.80509e+19	3.76051e+19	7.06879e+19	8.99646e+19	DIS3
ENSG00000083544	9.25843e+19	-8.83439e+19	2.7877e+18	-3.16906e+19	1.52934e+19	2.324e+17	TDRD3
ENSG00000083635	2.84479e+19	7.83041e+19	3.89019e+19	2.01286e+19	8.40475e+19	9.47123e+19	NUFIP1
ENSG00000083642	4.12866e+19	1.89876e+19	3.30213e+19	5.75012e+19	5.65283e+19	8.34678e+19	PDS5B
ENSG00000083799	9.16407e+19	-2.1538e+18	2.63016e+19	-8.18885e+19	9.34735e+18	9.78294e+19	CYLD
ENSG00000083844	3.12676e+19	3.04029e+18	3.53828e+19	8.59259e+19	9.93144e+19	9.96731e+19	ZNF264
ENSG00000083845	9.98296e+19	-2.15656e+19	1.75174e+19	-1.2311e+18	2.18286e+19	5.61447e+19	RPS5
ENSG00000083896	6.669e+17	2.92203e+19	2.62125e+19	1.11474e+18	2.6496e+18	6.11955e+19	YTHDC1
ENSG00000083937	3.36306e+19	-1.68277e+19	1.70882e+19	-9.84751e+19	3.24747e+19	6.70462e+19	CHMP2B
ENSG00000084070	3.19867e+19	4.84644e+19	1.7561e+18	2.75977e+19	5.78422e+19	5.99589e+19	SMAP2
ENSG00000084072	4.33939e+18	-5.80892e+19	3.19557e+19	-1.8178e+17	8.55755e+19	9.5155e+18	PPIE
ENSG00000084073	7.96715e+19	-6.47355e+19	2.49621e+19	-2.59336e+19	9.50444e+19	8.32461e+19	ZMPSTE24
ENSG00000084090	5.95913e+19	-2.05413e+19	1.64487e+19	-1.24882e+19	2.11733e+19	5.53314e+19	STARD7
ENSG00000084092	3.3741e+18	1.1187e+18	3.47048e+19	3.22346e+18	7.4719e+18	9.16332e+17	NOA1
ENSG00000084093	2.40008e+19	2.51833e+19	1.90208e+19	1.32399e+19	1.85506e+19	5.17863e+19	REST
ENSG00000084112	8.42738e+19	7.03949e+19	2.42802e+19	2.89927e+19	7.71872e+19	9.22112e+19	SSH1
ENSG00000084207	9.7083e+17	1.70018e+19	1.51997e+19	1.11857e+19	2.63326e+18	6.09818e+19	GSTP1
ENSG00000084234	1.26703e+19	-4.62082e+18	1.88286e+19	-2.45416e+18	1.41216e+19	1.07582e+19	APLP2
ENSG00000084463	1.92666e+18	2.85209e+19	1.89689e+19	1.50356e+18	1.32694e+19	4.35563e+17	WBP11
ENSG00000084623	4.29726e+19	-2.72044e+19	1.6399e+18	-1.6589e+18	9.71351e+19	3.63363e+19	EIF3I
ENSG00000084652	1.60987e+19	4.80264e+19	2.06811e+19	2.32223e+19	8.16365e+19	9.38362e+19	TXLNA
ENSG00000084676	1.18172e+19	6.18739e+19	2.29098e+19	2.70076e+19	7.87102e+19	9.27606e+18	NCOA1
ENSG00000084733	7.2409e+18	9.04048e+19	1.51128e+19	5.98199e+19	5.49707e+19	8.28819e+18	RAB10
ENSG00000084754	9.67792e+19	-2.87574e+19	1.70299e+19	-1.68864e+18	9.12879e+19	3.50281e+19	HADHA
ENSG00000084764	2.55284e+18	1.92071e+19	3.96255e+19	4.84716e+19	9.6134e+18	9.8634e+18	MAPRE3
ENSG00000084774	3.74926e+19	-6.14335e+19	3.32497e+19	-1.84764e+19	6.46544e+19	2.90388e+19	CAD
ENSG00000085063	8.01353e+18	-7.93082e+19	1.56452e+19	-5.06915e+19	6.12214e+19	8.58169e+19	CD59
ENSG00000085117	1.8961e+18	-4.86013e+19	2.21593e+19	-2.19327e+19	2.82878e+19	1.72068e+19	CD82
ENSG00000085224	1.82667e+19	1.43896e+19	2.38322e+19	6.03786e+19	5.45986e+19	8.26636e+19	ATRX
ENSG00000085231	1.45698e+19	2.21773e+19	2.08829e+19	1.06199e+19	2.88242e+19	6.36665e+19	AK6
ENSG00000085265	7.07747e+18	-1.2691e+18	2.71375e+19	-4.67658e+18	6.40029e+19	8.73376e+19	FCN1
ENSG00000085274	2.558e+17	4.77131e+19	3.92798e+19	1.2147e+18	2.24481e+19	5.69016e+19	MYNN
ENSG00000085365	5.70143e+19	8.36942e+18	2.86604e+19	2.92021e+18	3.49798e+19	4.28578e+19	SCAMP1
ENSG00000085377	7.58082e+19	9.28399e+19	2.5889e+18	3.58608e+19	7.19888e+19	9.05493e+19	PREP
ENSG00000085415	5.95059e+19	-1.81514e+19	2.79313e+19	-6.4986e+17	5.15783e+19	8.0806e+18	SEH1L
ENSG00000085433	2.05388e+19	1.24194e+19	4.22795e+19	2.93745e+19	7.68953e+19	9.21332e+19	WDR47
ENSG00000085449	1.07377e+19	1.40211e+19	2.27451e+18	6.16448e+19	5.37599e+19	8.21619e+19	WDFY1
ENSG00000085491	1.64431e+19	-2.90496e+19	1.96319e+19	-1.47972e+19	1.38948e+19	4.44935e+18	SLC25A24
ENSG00000085511	4.05866e+19	3.83932e+19	3.19731e+19	1.2008e+18	2.2983e+18	5.74955e+19	MAP3K4
ENSG00000085514	1.47486e+18	4.19356e+19	1.85846e+19	2.25647e+19	2.40415e+19	1.54429e+19	PILRA
ENSG00000085644	2.43598e+19	2.504e+17	3.91508e+19	6.39579e+19	5.22446e+19	8.11551e+19	ZNF213
ENSG00000085662	4.36725e+19	-3.37377e+19	1.69176e+19	-1.99424e+19	4.61258e+19	2.38275e+19	AKR1B1
ENSG00000085719	1.24922e+18	-6.93954e+19	2.25263e+18	-3.08064e+19	2.0656e+18	2.88881e+19	CPNE3
ENSG00000085721	3.24906e+19	1.14448e+19	3.45984e+19	3.30791e+19	7.40802e+19	9.14152e+19	RRN3
ENSG00000085733	6.9345e+18	-2.60418e+18	3.0711e+18	-8.47963e+18	3.96459e+19	7.27421e+19	CTTN
ENSG00000085760	1.04867e+18	1.36337e+19	2.32889e+19	5.85413e+19	5.5827e+18	8.31753e+19	MTIF2
ENSG00000085788	2.67577e+19	-3.26735e+19	4.40676e+19	-7.41439e+19	4.58427e+18	7.69503e+19	DDHD2
ENSG00000085832	2.16634e+19	-4.58159e+19	1.87081e+19	-2.44899e+19	8.06535e+19	9.33978e+19	EPS15
ENSG00000085871	3.29167e+19	-4.56423e+19	1.74555e+18	-2.61479e+19	8.92833e+19	7.98619e+19	MGST2
ENSG00000085872	5.78643e+19	-3.37461e+19	2.79779e+19	-1.20617e+19	2.27752e+19	5.72732e+19	CHERP
ENSG00000085978	2.9654e+18	3.01161e+19	3.60152e+19	8.36204e+21	4.0304e+18	7.32663e+19	ATG16L1
ENSG00000085982	8.38555e+19	-1.09311e+19	2.52282e+19	-4.33289e+19	6.64805e+19	8.83577e+19	USP40
ENSG00000085998	4.90726e+19	-9.00539e+19	3.23871e+19	-2.78055e+19	7.8097e+18	9.25628e+19	POMGNT1
ENSG00000086015	4.49609e+19	-2.49107e+19	3.21591e+19	-7.74607e+19	4.38572e+19	7.55854e+19	MAST2
ENSG00000086061	4.32156e+19	5.83801e+19	1.81176e+19	3.22229e+19	1.27172e+19	2.05217e+19	DNAJA1
ENSG00000086062	2.0788e+18	-3.32843e+19	2.1756e+18	-1.52989e+19	1.26044e+19	4.23477e+19	B4GALT1
ENSG00000086065	5.56683e+19	7.17757e+19	1.87263e+19	3.83289e+19	1266464369	3.76367e+19	CHMP5
ENSG00000086102	8.39273e+19	2.95709e+19	2.42181e+19	1.22103e+19	2.22076e+18	5.66319e+19	NFX1
ENSG00000086189	5.54833e+19	2.29854e+19	2.78346e+19	8.25788e+19	4.08924e+19	7.36243e+19	DIMT1
ENSG00000086200	2.10766e+19	2.44733e+19	4.26865e+18	5.73326e+19	5.66424e+19	8.35604e+19	IPO11
ENSG00000086232	1.23568e+19	-2.78068e+19	2.17058e+19	-1.28107e+19	2.00168e+19	5.37953e+19	EIF2AK1
ENSG00000086289	4.72812e+19	1.22091e+19	3.1476e+18	3.87885e+19	9.69059e+19	9.88704e+19	EPDR1
ENSG00000086300	2.04525e+19	-2.15958e+18	2.4471e+18	-8.82505e+19	3.77504e+19	7.15651e+19	SNX10
ENSG00000086475	6.77004e+19	-1.874e+17	2.69148e+19	-6.96272e+19	4.86259e+18	7.91505e+19	SEPHS1
ENSG00000086504	1.10595e+19	-4.91646e+19	2.2564e+18	-2.17889e+18	8.27515e+19	9.42367e+18	MRPL28
ENSG00000086589	8.71035e+19	3.19108e+19	2.39119e+18	1.33452e+19	1.82035e+19	5.1263e+17	RBM22
ENSG00000086598	3.7344e+17	-3.89167e+19	1.67277e+19	-2.32648e+19	1.99928e+19	1.37347e+18	TMED2
ENSG00000086666	1.38856e+19	4.63805e+19	2.16026e+19	2.14699e+19	8.30002e+19	9.43544e+19	ZFAND6
ENSG00000086712	2.26435e+19	-9.46795e+19	4.11286e+19	-2.30204e+19	8.17934e+19	9.39117e+19	TXLNG
ENSG00000086730	1.85736e+18	8.36914e+19	2.16708e+19	3.86195e+19	1124860841	3.49275e+19	LAT2
ENSG00000086758	7.84006e+19	-6.43098e+19	2.72872e+19	-2.35678e+19	1.84342e+19	1.30068e+19	HUWE1
ENSG00000086827	2.58912e+19	-4.39606e+19	3.93228e+19	-1.11794e+19	9.10987e+19	9.70208e+19	ZW10
ENSG00000087008	3.37153e+19	-1.96177e+18	3.46993e+19	-5.65364e+19	5.71827e+19	8.39008e+19	ACOX3
ENSG00000087053	3.2832e+18	-1.05327e+19	3.57436e+19	-2.94672e+19	3.21163e+19	4.03524e+18	MTMR2
ENSG00000087074	1.7405e+17	1.12971e+19	1.99747e+19	5.65568e+19	5.71687e+19	8.39008e+19	PPP1R15A
ENSG00000087076	6.61802e+19	-5.80618e+19	2.66861e+19	-2.17573e+19	8.27762e+19	9.42367e+18	HSD17B14
ENSG00000087077	2.29376e+18	4.04218e+19	1.90566e+19	2.12114e+19	3.39097e+18	1.95138e+19	TRIP6
ENSG00000087086	3.20249e+19	-4.30369e+19	1.61076e+19	-2.67184e+19	7.54369e+19	7.14218e+19	FTL
ENSG00000087087	8.56557e+19	-4.74914e+19	2.55857e+19	-1.85617e+19	6.34292e+19	2.8684e+17	SRRT
ENSG00000087095	6.10153e+19	2.63982e+19	2.68816e+19	9.82018e+19	3.26091e+19	6.71143e+19	NLK
ENSG00000087111	1.49627e+19	3.89457e+19	2.03321e+18	1.91548e+18	8.48097e+19	9.48814e+19	PIGS
ENSG00000087152	5.97134e+19	5.20627e+19	2.79053e+19	1.86569e+19	6.20844e+19	2.83825e+19	ATXN7L3
ENSG00000087157	5.45841e+19	5.54429e+19	2.91933e+19	1.89917e+18	5.75424e+19	2.70301e+19	PGS1
ENSG00000087191	2.03207e+19	1.40666e+18	1.90132e+19	7.39835e+19	4.594e+17	7.70234e+19	PSMC5
ENSG00000087206	2.26213e+19	3.43444e+19	4.08396e+19	8.40957e+19	4.00372e+19	7.30815e+19	UIMC1
ENSG00000087245	3.10642e+18	-3.08157e+19	3.85577e+19	-7.99211e+19	4.24168e+19	7.47596e+19	MMP2
ENSG00000087253	1.95808e+19	-3.41134e+19	2.18539e+19	-1.56097e+19	1.1853e+18	4.08712e+19	LPCAT2
ENSG00000087263	9.25073e+18	4.61357e+19	2.37976e+19	1.93867e+19	8.4628e+18	9.48385e+19	OGFOD1
ENSG00000087266	2.43703e+19	-2.27014e+19	1.82071e+19	-1.24684e+19	2.12456e+19	5.54242e+17	SH3BP2
ENSG00000087269	4.81842e+19	3.284e+17	2.99766e+18	1.09552e+19	2.73288e+19	6.20954e+19	NOP14
ENSG00000087274	2.17047e+19	-2.11896e+19	1.88132e+19	-1.12632e+19	2.60032e+19	6.05793e+19	ADD1
ENSG00000087302	5.35627e+19	-1.85241e+17	1.56659e+19	-1.18244e+19	9.05874e+19	9.67518e+19	RTRAF
ENSG00000087338	3.87588e+18	1.21262e+19	3.40886e+19	3.55726e+19	7.22046e+19	9.06615e+19	GMCL1
ENSG00000087365	4.51382e+18	-1.34978e+19	1.69055e+19	-7.98428e+19	4.24622e+18	7.47748e+19	SF3B2
ENSG00000087448	2.68132e+19	-1.0475e+18	4.4153e+18	-2.37242e+19	9.81073e+19	9.92389e+19	KLHL42
ENSG00000087460	2.44434e+19	-9.70517e+19	1.84565e+19	-5.25839e+19	1453209475	1562381837	GNAS
ENSG00000087470	1.18637e+19	1.41615e+19	2.1566e+18	6.5666e+17	9.47644e+19	9.82958e+19	DNM1L
ENSG00000087502	1.01978e+19	-4.08903e+19	2.54922e+19	-1.60403e+19	1.08707e+19	3.88399e+19	ERGIC2
ENSG00000087586	3.89752e+19	-2.35802e+19	3.37451e+19	-6.98774e+18	4.84693e+19	7.90234e+18	AURKA
ENSG00000087589	4.2509e+17	5.83182e+19	3.30241e+19	1.76593e+19	7.74078e+19	3.20622e+19	CASS4
ENSG00000087842	9.9037e+18	-5.99743e+19	2.32747e+19	-2.5768e+18	9.97182e+19	8.60054e+19	PIR
ENSG00000087884	2.84417e+18	7.87365e+19	3.8761e+18	2.03133e+19	8.39031e+19	9.47123e+19	AAMDC
ENSG00000087995	4.47642e+19	2.37131e+19	3.07213e+19	7.7188e+18	9.38474e+19	9.78897e+19	METTL2A
ENSG00000088035	2.64235e+17	1.25188e+19	3.91557e+19	3.19718e+19	7.49182e+19	9.17048e+19	ALG6
ENSG00000088038	4.43456e+19	4.64344e+19	3.10266e+19	1.4966e+17	1.34497e+19	4.38243e+19	CNOT3
ENSG00000088205	1.54019e+19	-3.29895e+19	2.00574e+19	-1.64475e+19	1.00021e+18	3.68881e+19	DDX18
ENSG00000088247	3.0604e+18	-2.15736e+19	1.75327e+19	-1.23048e+19	2.18518e+19	5.61541e+19	KHSRP
ENSG00000088256	1.55832e+19	8.86276e+19	2.10635e+18	4.20765e+19	6.73927e+19	8.87528e+19	GNA11
ENSG00000088298	1.49801e+19	-9.38975e+19	2.16191e+19	-4.34327e+19	6.64051e+19	8.83499e+17	EDEM2
ENSG00000088356	2.79934e+19	5.51394e+19	4.14107e+18	1.33153e+19	1.83015e+19	5.13745e+19	PDRG1
ENSG00000088367	5.96054e+18	-1.59161e+19	2.94799e+19	-5.39897e+19	6702278049	7896752534	EPB41L1
ENSG00000088448	8.9654e+17	8.97561e+19	2.37634e+19	3.77707e+19	7.05648e+19	8.99624e+19	ANKRD10
ENSG00000088451	2.18318e+19	3.22766e+19	4.12127e+19	7.83171e+19	4.33527e+18	7.52761e+19	TGDS
ENSG00000088543	3.29197e+19	2.20925e+19	3.48885e+19	6.33234e+19	5.26581e+19	8.13979e+19	C3orf18
ENSG00000088682	8.80751e+19	-2.1255e+18	2.51407e+19	-8.45445e+19	3.97863e+18	7.27934e+19	COQ9
ENSG00000088812	4.59653e+19	-3.65308e+19	3.28201e+19	-1.11306e+19	2.65683e+19	6.12473e+19	ATRN
ENSG00000088826	3.42402e+19	-2.53145e+19	3.60761e+19	-7.01696e+19	4.82869e+19	7.8825e+18	SMOX
ENSG00000088827	4.71689e+19	9.48514e+18	2.49425e+19	3.8028e+18	1430671950	4.08554e+19	SIGLEC1
ENSG00000088832	2.8503e+18	2.24331e+19	1.56264e+18	1.43559e+19	1.51119e+19	4.65036e+19	FKBP1A
ENSG00000088833	1.18338e+19	2.68602e+19	2.14927e+19	1.24974e+19	9.00544e+19	9.66138e+19	NSFL1C
ENSG00000088854	8.9302e+17	-1.79784e+18	2.43791e+18	-7.37452e+19	4.60847e+19	7.71457e+19	DNAAF9
ENSG00000088888	9.87124e+19	-6.61692e+19	2.6667e+17	-2.48131e+19	1.30899e+19	1.02444e+19	MAVS
ENSG00000088930	2.92444e+19	7.06847e+19	1.78832e+19	3.95258e+19	6.92652e+19	8.93882e+19	XRN2
ENSG00000088986	2.1467e+18	-4.88274e+19	1.4664e+18	-3.32976e+19	7.39153e+19	9.13462e+19	DYNLL1
ENSG00000089006	5.56154e+19	-4.61946e+19	1.58519e+19	-2.91415e+19	7.70734e+19	9.21853e+19	SNX5
ENSG00000089009	1.20155e+19	-3.24639e+19	1.86833e+19	-1.73759e+19	8.2283e+18	3.30708e+19	RPL6
ENSG00000089022	1.04208e+19	-1.61078e+19	2.28064e+19	-7.06281e+19	4.80013e+19	7.86045e+19	MAPKAPK5
ENSG00000089041	1.17164e+19	5.19521e+19	2.24156e+19	2.31767e+19	2.04671e+19	1.3927e+18	P2RX7
ENSG00000089048	3.83805e+19	4.34934e+19	3.31199e+19	1.31321e+18	1.89112e+19	5.22672e+19	ESF1
ENSG00000089053	1.33594e+19	-5.83777e+19	2.14242e+19	-2.72485e+19	7.85249e+19	9.27567e+17	ANAPC5
ENSG00000089057	6.65972e+19	-5.15491e+19	2.67934e+19	-1.92395e+19	5.43611e+17	2.61207e+19	SLC23A2
ENSG00000089060	2.19121e+19	2.30092e+19	1.92248e+19	1.19685e+19	2.31366e+19	5.76107e+19	SLC8B1
ENSG00000089063	3.90556e+18	-5.47164e+19	1.6781e+18	-3.26062e+18	1.11169e+19	1.85396e+19	TMEM230
ENSG00000089094	8.82057e+19	7.43747e+18	2.61738e+19	2.84157e+19	9.77331e+19	9.90887e+19	KDM2B
ENSG00000089127	6.51328e+19	1.79702e+19	4.71033e+19	3.81507e+19	1361429628	3.95596e+19	OAS1
ENSG00000089154	7.98367e+19	-3.09573e+18	2.46045e+19	-1.2582e+18	2.0832e+18	5.48863e+19	GCN1
ENSG00000089157	1.28001e+19	-3.95107e+19	1.82615e+19	-2.1636e+18	3.04949e+19	1.81891e+19	RPLP0
ENSG00000089159	3.32247e+19	-6.4373e+18	1.84154e+19	-3.49561e+19	4729820204	9.92224e+19	PXN
ENSG00000089177	5.04447e+19	-6.35192e+19	2.9992e+18	-2.11787e+19	8.32273e+19	9.44309e+19	KIF16B
ENSG00000089195	3.73113e+19	6.31126e+19	3.35915e+19	1.87883e+19	6.02682e+19	2.77796e+19	TRMT6
ENSG00000089220	9.99432e+19	-1.05969e+19	1.49959e+19	-7.06656e+19	1588247782	9757513694	PEBP1
ENSG00000089234	3.45359e+19	3.00074e+18	3.45866e+19	8.67601e+19	9.30862e+19	9.77456e+19	BRAP
ENSG00000089248	4.96625e+18	-2.68253e+19	1.59167e+19	-1.68536e+19	9.19193e+19	3.51689e+19	ERP29
ENSG00000089280	3.44814e+19	2.19237e+19	1.69754e+19	1.29149e+19	9.89696e+19	9.94901e+19	FUS
ENSG00000089289	1.98092e+19	2.08993e+19	1.9773e+18	1.05696e+19	2.90531e+19	6.38752e+19	IGBP1
ENSG00000089327	7.67779e+19	-2.0523e+18	2.00331e+19	-1.02445e+19	3.05621e+19	6.5146e+18	FXYD5
ENSG00000089351	1.22532e+19	5.6016e+18	2.25642e+19	2.48251e+19	8.0394e+18	9.33156e+19	GRAMD1A
ENSG00000089486	5.97923e+19	5.62637e+19	2.73918e+19	2.05403e+19	3.99723e+19	2.17968e+19	CDIP1
ENSG00000089597	4.57914e+19	-5.72663e+19	3.3712e+17	-1.69869e+19	8.93778e+19	3.46642e+19	GANAB
ENSG00000089639	1.94106e+19	-5.29336e+19	2.04627e+19	-2.58683e+19	7.9588e+18	9.30438e+19	GMIP
ENSG00000089682	2.52186e+19	-2.20951e+18	3.93139e+19	-5.62018e+19	5.74104e+19	8.40774e+19	RBM41
ENSG00000089693	3.78465e+18	3.42023e+19	1.71371e+19	1.99581e+19	4.5955e+18	2.37821e+19	MLF2
ENSG00000089737	2.59058e+19	4.5297e+18	1.79453e+19	2.52418e+19	1.1597e+18	9.44562e+19	DDX24
ENSG00000089775	2.56897e+19	5.8447e+18	3.99712e+19	1.46223e+19	1.43678e+18	4.54213e+19	ZBTB25
ENSG00000089818	2.68551e+18	-3.75411e+19	3.87497e+18	-9.68809e+19	3.3264e+18	6.77811e+19	NECAP1
ENSG00000089820	2.22547e+19	-4.25429e+19	1.96925e+18	-2.16036e+19	3.07444e+19	1.82619e+19	ARHGAP4
ENSG00000089876	5.67751e+19	7.66767e+19	2.81403e+19	2.7248e+18	7.85253e+19	9.27567e+17	DHX32
ENSG00000089902	9.65099e+19	4.93049e+19	2.41146e+19	2.04461e+19	4.08936e+19	2.20546e+19	RCOR1
ENSG00000089916	6.79119e+19	-3.57135e+19	2.62495e+19	-1.36054e+19	1.73659e+19	5.00718e+19	GPATCH2L
ENSG00000090006	2.90884e+19	7.53722e+19	3.79955e+19	1.98371e+19	4.72878e+18	2.41235e+19	LTBP4
ENSG00000090013	1.04169e+19	-1.26541e+19	1.56944e+19	-8.06281e+19	4.20081e+19	7.44895e+19	BLVRB
ENSG00000090020	8.58446e+19	3.04658e+19	2.41105e+19	1.26359e+19	2.06377e+19	5.46e+16	SLC9A1
ENSG00000090054	7.86848e+19	7.43448e+19	2.46238e+19	3.01923e+19	7.62711e+19	9.20344e+19	SPTLC1
ENSG00000090060	2.36804e+18	3.94101e+19	1.79092e+19	2.20055e+19	8.25828e+19	9.41537e+19	PAPOLA
ENSG00000090061	1.47778e+19	1.53696e+19	2.05311e+19	7.48601e+19	4.54098e+19	7.66574e+19	CCNK
ENSG00000090104	2.32679e+19	-1.15403e+19	4.92381e+19	-2.34378e+19	1.90892e+19	1.33268e+19	RGS1
ENSG00000090238	4.93696e+19	-1.25966e+19	2.90744e+19	-4.33253e+18	9.65442e+19	9.8833e+18	YPEL3
ENSG00000090263	1.24209e+19	-2.77253e+18	2.14156e+19	-1.29463e+19	1.95448e+18	5.31431e+19	MRPS33
ENSG00000090266	5.68336e+19	-2.1638e+18	1.78789e+19	-1.21026e+18	2.26181e+19	5.69992e+19	NDUFB2
ENSG00000090273	1.12837e+19	-3.21271e+18	2.17289e+18	-1.47854e+19	8.82458e+19	9.60978e+19	NUDC
ENSG00000090316	1.26567e+19	-3.83858e+19	2.1776e+18	-1.76276e+19	7.79411e+19	3.21469e+18	MAEA
ENSG00000090339	5.71444e+19	1.39387e+19	1.58884e+19	8.77285e+19	3.80332e+19	7.16433e+17	ICAM1
ENSG00000090372	1.04002e+19	-1.7301e+18	2.38958e+19	-7.24019e+19	4.69054e+19	7.77147e+19	STRN4
ENSG00000090382	1.00685e+19	-4.89821e+18	1.73628e+19	-2.82108e+19	4.78617e+19	5.28444e+19	LYZ
ENSG00000090432	8.13422e+19	4.29818e+19	2.54595e+19	1.68824e+19	9.13649e+19	3.50348e+19	MUL1
ENSG00000090470	7.80161e+19	1.12765e+19	2.56708e+19	4.39275e+19	6.60463e+19	8.82889e+19	PDCD7
ENSG00000090487	5.31712e+18	2.80351e+19	1.61269e+19	1.73841e+19	8.6199e+18	9.53122e+19	SPG21
ENSG00000090520	1.20264e+19	-6.33077e+19	2.15563e+19	-2.93685e+19	3.31567e+19	4.10372e+19	DNAJB11
ENSG00000090581	7.66891e+19	-2.9399e+18	1.56045e+19	-1.88401e+19	5.95638e+19	2.75879e+19	GNPTG
ENSG00000090612	2.65287e+18	-2.13476e+19	3.97114e+19	-5.3757e+18	5.90874e+18	8.48894e+19	ZNF268
ENSG00000090615	1.29182e+19	-7.8544e+18	2.47448e+19	-3.17416e+19	1.5027e+18	2.30388e+19	GOLGA3
ENSG00000090621	3.96698e+19	-6.54138e+19	2.10134e+19	-3.11296e+19	1.85224e+18	2.66318e+19	PABPC4
ENSG00000090659	1.13035e+19	-4.15795e+19	1.76943e+19	-2.34988e+19	1.87796e+19	1.31641e+19	CD209
ENSG00000090674	2.04737e+19	-2.77872e+19	2.27438e+19	-1.22175e+19	9.0276e+18	9.66324e+19	MCOLN1
ENSG00000090686	6.12015e+19	2.47678e+19	2.8121e+18	8.80759e+19	3.78449e+19	7.15891e+19	USP48
ENSG00000090776	2.26108e+19	3.78948e+19	4.36301e+19	8.68548e+19	3.85094e+19	7.20512e+19	EFNB1
ENSG00000090857	7.88118e+19	-3.87534e+19	2.53902e+19	-1.52631e+19	1.26932e+18	4.25133e+19	PDPR
ENSG00000090861	1.39222e+19	3.82411e+19	2.13824e+19	1.78844e+17	7.37058e+19	3.1044e+18	AARS1
ENSG00000090863	4.2556e+18	1.72614e+19	1.72402e+18	1.00123e+17	3.16715e+19	6.62145e+19	GLG1
ENSG00000090905	9.23711e+19	9.07661e+18	2.43489e+19	3.72773e+19	1932088189	5.03572e+19	TNRC6A
ENSG00000090924	2.1393e+18	4.72594e+18	4.1845e+18	1.12939e+19	2.58733e+19	6.05793e+19	PLEKHG2
ENSG00000090989	1.25376e+19	1.29466e+19	2.18995e+19	5.91184e+18	5.54397e+18	8.31066e+19	EXOC1
ENSG00000091009	3.36188e+19	3.82641e+19	3.45251e+19	1.1083e+18	2.67733e+18	6.15313e+19	RBM27
ENSG00000091039	2.87063e+19	-6.2838e+18	1.82286e+19	-3.44722e+19	5663801157	1.14085e+19	OSBPL8
ENSG00000091073	1.85725e+19	6.97653e+19	2.01487e+19	3.46252e+19	7.29153e+19	9.09891e+18	DTX2
ENSG00000091106	3.92939e+18	1.0535e+18	3.32792e+19	3.16565e+19	1.54736e+19	2.34587e+18	NLRC4
ENSG00000091140	1.98975e+19	-3.47759e+19	1.96781e+19	-1.76724e+19	7.71881e+19	3.20104e+19	DLD
ENSG00000091157	6.00267e+19	-4.7829e+18	2.83256e+19	-1.68854e+19	9.13069e+19	3.50281e+19	WDR7
ENSG00000091164	3.69414e+19	9.24953e+19	1.66136e+19	5.56746e+19	5.77701e+19	8.4217e+18	TXNL1
ENSG00000091317	1.17416e+19	-2.13881e+19	1.53965e+19	-1.38916e+19	1.64785e+18	4.87384e+19	CMTM6
ENSG00000091436	1.05337e+19	-1.48354e+18	2.65427e+19	-5.58926e+19	5.76212e+19	8.4134e+18	MAP3K20
ENSG00000091483	2.16803e+19	-4.47202e+19	1.92654e+19	-2.32127e+19	2.02722e+19	1.38382e+19	FH
ENSG00000091490	2.93831e+19	-5.0645e+18	3.72625e+19	-1.35914e+19	8.91889e+19	9.63878e+19	SEL1L3
ENSG00000091527	4.68013e+18	-1.22058e+19	1.68767e+19	-7.23234e+18	4.69536e+19	7.77147e+19	CDV3
ENSG00000091542	2.20043e+19	-1.67846e+19	1.81504e+19	-9.24751e+19	3.55096e+19	6.98288e+19	ALKBH5
ENSG00000091640	1.72269e+19	1.94775e+19	1.93682e+19	1.00564e+19	3.14589e+19	6.60651e+19	SPAG7
ENSG00000091651	2.05908e+19	-8.2871e+18	4.58806e+19	-1.80623e+19	7.08822e+19	3.03766e+18	ORC6
ENSG00000091732	2.6887e+18	-1.94832e+19	3.85329e+19	-5.05626e+19	6.13119e+19	8.58329e+19	ZC3HC1
ENSG00000091947	7.46416e+19	2.13626e+19	2.51154e+19	8.50577e+19	3.95004e+19	7.2719e+18	TMEM101
ENSG00000092010	9.99862e+19	3.37518e+19	1.68848e+19	1.99894e+19	4.56146e+19	2.36946e+19	PSME1
ENSG00000092020	7.54472e+19	1.27147e+19	2.54391e+19	4.99809e+19	6.1721e+18	8.61726e+19	PPP2R3C
ENSG00000092036	2.7158e+18	-1.88657e+19	3.93831e+19	-4.79031e+19	6.31916e+19	8.68719e+19	HAUS4
ENSG00000092068	1.0384e+18	-5.15592e+19	1.51924e+19	-3.39374e+19	6894576648	1.32663e+19	SLC7A8
ENSG00000092094	1.12388e+19	-4.31612e+19	2.26742e+19	-1.90353e+18	5.6971e+18	2.68645e+19	OSGEP
ENSG00000092108	1.10653e+19	-1.72719e+19	2.25035e+19	-7.67521e+18	4.42772e+19	7.58622e+19	SCFD1
ENSG00000092148	1.17943e+18	-1.31402e+19	2.24661e+19	-5.84888e+19	5.58623e+19	8.31753e+19	HECTD1
ENSG00000092199	3.64972e+18	-1.57247e+19	1.74226e+19	-9.02549e+19	3.66765e+19	7.08753e+19	HNRNPC
ENSG00000092201	1.16023e+19	5.81321e+19	2.22334e+19	2.61463e+19	8.93235e+18	7.98619e+19	SUPT16H
ENSG00000092203	1.04915e+19	2.2693e+18	2.27949e+19	9.95531e+19	3.19478e+19	6.65657e+19	TOX4
ENSG00000092330	1.24795e+18	-9.50207e+18	2.36553e+19	-4.01688e+18	9.67959e+18	9.88704e+19	TINF2
ENSG00000092439	3.94656e+18	1.50637e+19	3.31005e+19	4.55091e+19	6.49044e+19	8.77232e+19	TRPM7
ENSG00000092531	1.29221e+19	-2.93431e+19	2.10505e+19	-1.39394e+19	1.63336e+19	4.86276e+19	SNAP23
ENSG00000092820	1.30056e+19	-1.0339e+18	2.12984e+19	-4.85437e+19	6.27367e+19	8.66524e+19	EZR
ENSG00000092841	3.15312e+19	-3.0896e+18	1.72232e+19	-1.79386e+19	7.28354e+19	3.09142e+19	MYL6
ENSG00000092847	6.5948e+18	-7.26967e+18	2.96504e+19	-2.45179e+18	1.42147e+19	1.08004e+18	AGO1
ENSG00000092871	5.67407e+19	9.47698e+19	2.76585e+19	3.42643e+19	7.31867e+19	9.10724e+19	RFFL
ENSG00000092929	2.71268e+19	7.02343e+19	1.7516e+18	4.00972e+19	6.8844e+18	8.92039e+19	UNC13D
ENSG00000092931	1.20143e+19	5.74288e+19	2.14166e+19	2.68151e+19	7.88583e+19	9.27606e+18	MFSD11
ENSG00000092964	2.3929e+17	-5.26748e+19	2.60482e+19	-2.02221e+19	4.31549e+19	2.28275e+19	DPYSL2
ENSG00000092978	2.14807e+19	3.11789e+19	4.21559e+19	7.3961e+18	4.59537e+19	7.70291e+19	GPATCH2
ENSG00000093000	5.45373e+19	2.183e+17	2.95971e+18	7.37571e+18	4.60775e+19	7.71457e+19	NUP50
ENSG00000093010	8.03717e+19	-6.48986e+18	1.56724e+18	-4.14095e+19	6.78805e+19	8.893e+17	COMT
ENSG00000093072	2.83734e+19	5.81977e+18	2.19288e+19	2.65394e+19	7.90706e+19	9.27606e+18	ADA2
ENSG00000093144	6.7497e+18	-1.0781e+18	2.63469e+19	-4.09196e+19	6.82396e+19	8.89421e+19	ECHDC1
ENSG00000093167	1.21804e+19	5.18242e+19	2.18202e+19	2.37506e+17	8.12264e+19	9.35423e+19	LRRFIP2
ENSG00000093183	1.43514e+19	-1.2202e+18	2.07012e+19	-5.89436e+19	5.55569e+19	8.31208e+19	SEC22C
ENSG00000094631	4.49255e+19	1.25195e+19	3.09712e+19	4.0423e+18	9.67756e+17	9.88704e+19	HDAC6
ENSG00000094841	2.75282e+19	1.42488e+18	3.78145e+19	3.76807e+19	7.06317e+19	8.99624e+19	UPRT
ENSG00000094880	6.1244e+18	4.57909e+19	2.93705e+19	1.55908e+19	8.76106e+19	9.58244e+19	CDC23
ENSG00000094914	4.36207e+19	-1.66234e+19	3.10821e+19	-5.34822e+19	5.92773e+19	8.49245e+19	AAAS
ENSG00000094916	4.07929e+19	-2.05353e+19	3.82289e+19	-5.37165e+19	5.91153e+18	8.48894e+19	CBX5
ENSG00000094975	3.03933e+19	3.83713e+19	3.60301e+19	1.06498e+19	2.86885e+19	6.35626e+19	SUCO
ENSG00000095015	8.89203e+18	8.61437e+19	2.54151e+19	3.38947e+19	7002735802	1.33549e+19	MAP3K1
ENSG00000095059	4.53073e+19	4.66914e+19	3.0199e+18	1.54612e+19	1.22075e+19	4.15787e+19	DHPS
ENSG00000095139	2.18686e+19	-1.28076e+19	1.86997e+19	-6.8491e+18	4.934e+17	7.96049e+19	ARCN1
ENSG00000095209	8.83554e+19	7.09977e+18	2.44185e+19	2.90754e+19	7.71239e+19	9.21853e+19	TMEM38B
ENSG00000095261	5.01124e+19	-2.57506e+19	2.97061e+19	-8.66848e+19	3.86025e+19	7.20552e+19	PSMD5
ENSG00000095303	7.78556e+19	-4.48328e+19	1.98954e+19	-2.25342e+19	2.42324e+19	1.55294e+19	PTGS1
ENSG00000095319	8.21557e+19	7.30186e+19	2.59576e+19	2.813e+17	7.7848e+18	9.24744e+19	NUP188
ENSG00000095321	5.98853e+19	5.09175e+19	2.76141e+19	1.8439e+17	6.5198e+18	2.91914e+19	CRAT
ENSG00000095370	2.31196e+19	7.59333e+19	4.60259e+19	1.64979e+19	9.89852e+19	3.66578e+19	SH2D3C
ENSG00000095380	1.68785e+19	-1.18929e+19	1.96986e+19	-6.03745e+19	5.46013e+19	8.26636e+19	NANS
ENSG00000095383	1.50804e+19	-5.46044e+19	2.73173e+19	-1.99889e+19	4.56198e+19	2.36946e+19	TBC1D2
ENSG00000095485	4.23449e+19	-8.27139e+19	3.13821e+19	-2.63571e+19	9.78973e+19	9.91772e+19	CWF19L1
ENSG00000095564	3.18084e+19	-3.51158e+19	3.6755e+18	-9.55404e+19	3.39374e+19	6.82806e+19	BTAF1
ENSG00000095585	1.02783e+19	-4.45455e+19	2.60191e+19	-1.71203e+19	8.64064e+19	9.54142e+19	BLNK
ENSG00000095787	2.67876e+19	3.22303e+19	1.77083e+19	1.82007e+19	6.87488e+19	2.98045e+19	WAC
ENSG00000095794	1.0474e+18	2.33829e+19	2.37611e+19	9.84081e+19	3.25076e+19	6.70718e+19	CREM
ENSG00000095906	7.53831e+19	-1.38201e+19	2.53076e+19	-5.46084e+19	5.85008e+19	8.45773e+19	NUBP2
ENSG00000095951	2.11716e+19	5.42163e+19	4.32201e+19	1.25442e+19	2.09688e+19	5500000000000000	HIVEP1
ENSG00000095970	2.57399e+19	-5.41609e+19	1.40061e+19	-3.86696e+19	1101986671	3.45119e+19	TREM2
ENSG00000096060	1.4788e+17	1.74984e+18	2.10246e+19	8.32282e+19	4.0525e+18	7.34419e+19	FKBP5
ENSG00000096063	3.6487e+18	-3.22319e+19	3.43997e+19	-9.36982e+19	3.48768e+19	6.92304e+19	SRPK1
ENSG00000096080	8.01719e+18	4.22394e+19	2.53224e+19	1.66806e+19	9.53031e+19	3.59518e+18	MRPS18A
ENSG00000096092	2.50052e+19	3.30945e+19	4.33814e+19	7.62872e+19	4.4554e+18	7.60637e+21	TMEM14A
ENSG00000096384	2.31129e+19	2.60525e+19	1.43956e+19	1.80976e+19	7.03331e+19	3.02619e+19	HSP90AB1
ENSG00000096401	2.18093e+19	2.86721e+19	1.85136e+19	1.5487e+18	1.21453e+18	4.14038e+19	CDC5L
ENSG00000096717	5.9328e+18	4.71574e+18	2.83087e+19	1.66582e+19	9.57486e+19	3.60093e+19	SIRT1
ENSG00000096746	1.44741e+19	1.80621e+18	2.06035e+19	8.76654e+19	3.80675e+19	7.16765e+18	HNRNPH3
ENSG00000096872	5.5398e+18	6.69876e+19	2.83026e+19	2.36684e+18	1.79408e+19	1.27422e+19	IFT74
ENSG00000096968	6.47591e+19	6.1497e+18	2.88797e+19	2.12942e+19	3.32194e+18	1.92892e+19	JAK2
ENSG00000097007	9.05385e+19	3.19569e+19	2.35614e+19	1.35633e+19	8.92112e+19	9.63878e+19	ABL1
ENSG00000097021	8.92861e+19	-5.51088e+19	1.93097e+19	-2.85395e+19	4.31798e+19	4.9168e+18	ACOT7
ENSG00000097033	6.29675e+19	2.60863e+19	1.543e+17	1.69063e+19	9.09082e+19	3.49375e+19	SH3GLB1
ENSG00000099139	1.22466e+19	-3.31294e+19	2.226e+17	-1.48829e+19	1.36674e+19	4.41431e+19	PCSK5
ENSG00000099194	2.53143e+19	-1.41431e+19	2.40924e+18	-5.87034e+18	4348924306	7193288068	SCD
ENSG00000099203	1.10253e+19	7.1025e+18	2.41133e+19	2.94547e+19	3.22465e+19	4.03524e+18	TMED1
ENSG00000099219	2.52855e+19	-6.74102e+19	4.17357e+19	-1.61517e+19	1.06274e+19	3.82135e+19	ERMP1
ENSG00000099246	1.75381e+19	-6.69674e+19	1.94471e+18	-3.44357e+18	9.7253e+18	9.89189e+18	RAB18
ENSG00000099250	4.4809e+18	-4.29081e+19	2.15089e+19	-1.9949e+18	4.60536e+18	2.38045e+18	NRP1
ENSG00000099282	2.55874e+19	-1.67837e+19	1.83913e+18	-9.1259e+18	9.27287e+18	9.76803e+19	TSPAN15
ENSG00000099284	5.55597e+19	-2.77438e+19	2.89971e+19	-9.56778e+19	3.38679e+19	6.82356e+19	MACROH2A2
ENSG00000099290	1.07691e+19	-1.34749e+19	2.32358e+19	-5.7992e+18	5.61969e+19	8.3317e+18	WASHC2A
ENSG00000099308	2.98748e+19	-1.31405e+18	3.63575e+19	-3.61425e+19	7.17782e+19	9.0524e+18	MAST3
ENSG00000099330	5.48589e+18	-1.21059e+19	2.78892e+19	-4.34072e+19	6.64236e+19	8.83559e+19	OCEL1
ENSG00000099331	3.6087e+18	-1.81567e+19	1.72315e+18	-1.05369e+18	2.92024e+19	6.39323e+19	MYO9B
ENSG00000099337	1.9358e+18	-2.33567e+17	1.92912e+19	-1.21074e+19	2.25995e+19	5.69859e+19	KCNK6
ENSG00000099341	5.71249e+19	-2.55808e+19	1.58174e+19	-1.61726e+19	1.05823e+18	3.80988e+19	PSMD8
ENSG00000099377	1.89104e+19	-2.07413e+19	1.97979e+19	-1.04765e+19	9.16562e+19	9.71933e+18	HSD3B7
ENSG00000099381	3.37908e+19	6.69356e+19	3.43333e+19	1.94959e+18	5.12255e+19	2.53068e+19	SETD1A
ENSG00000099385	2.09422e+19	-2.12609e+19	1.86731e+19	-1.13858e+19	9.0935e+18	9.69303e+19	BCL7C
ENSG00000099622	2.61586e+19	-2.66413e+19	1.82983e+19	-1.45594e+19	1.45408e+19	4.56704e+19	CIRBP
ENSG00000099624	1.0629e+18	-5.30678e+19	1.91213e+19	-2.77533e+19	5.51463e+19	5.82695e+19	ATP5F1D
ENSG00000099783	1.97949e+19	-6.67711e+19	1.87597e+19	-3.55929e+19	7.21893e+19	9.06615e+19	HNRNPM
ENSG00000099785	3.23578e+18	-7.51768e+19	1.77597e+19	-4.233e+17	6.72076e+19	8.86992e+19	MARCHF2
ENSG00000099795	2.55102e+19	-4.13166e+19	1.83495e+19	-2.25164e+19	2.43448e+19	1.55661e+19	NDUFB7
ENSG00000099797	6.59093e+19	-4.91211e+19	2.74404e+19	-1.7901e+18	7.34376e+19	3.1037e+18	TECR
ENSG00000099800	2.6604e+17	-2.82293e+19	1.78757e+19	-1.5792e+18	1.14289e+19	4.00734e+19	TIMM13
ENSG00000099804	1.54745e+19	1.03194e+19	2.0355e+18	5.06969e+19	6.12177e+19	8.58169e+19	CDC34
ENSG00000099810	7.15211e+19	-3.52545e+19	2.65841e+18	-1.32615e+19	1.84789e+19	5.16629e+19	MTAP
ENSG00000099817	4.07393e+19	-1.55047e+17	1.64225e+19	-9.44113e+19	3.45112e+19	6.89192e+19	POLR2E
ENSG00000099821	5.44265e+19	8.014e+17	3.2244e+18	2.48543e+19	8.03715e+19	9.33146e+17	POLRMT
ENSG00000099849	3.78818e+19	3.18161e+19	3.3022e+18	9.63482e+19	3.35306e+19	6.79097e+19	RASSF7
ENSG00000099860	4.43483e+19	6.83799e+19	3.28792e+19	2.07973e+19	3.75504e+19	2.07785e+19	GADD45B
ENSG00000099875	3.48481e+19	-2.56369e+19	1.68126e+19	-1.52486e+18	8.78803e+19	9.58998e+19	MKNK2
ENSG00000099899	6.87838e+19	2.97312e+19	2.58933e+19	1.14822e+19	9.08586e+19	9.69091e+19	TRMT2A
ENSG00000099901	1.1679e+18	-4.52866e+19	2.24619e+19	-2.01615e+19	8.40218e+19	9.47123e+19	RANBP1
ENSG00000099904	4.82131e+19	-5.0535e+18	2.96905e+19	-1.70206e+19	8.64848e+19	9.54346e+18	ZDHHC8
ENSG00000099917	1.56146e+18	1.06041e+19	2.1203e+18	5.00122e+19	6.16989e+19	8.61726e+19	MED15
ENSG00000099940	2.52869e+19	-1.55271e+19	1.89837e+19	-8.17917e+19	4.13404e+19	7.39327e+19	SNAP29
ENSG00000099942	7.16326e+19	1.28343e+19	2.55332e+19	5.02651e+19	6.1521e+18	8.60113e+19	CRKL
ENSG00000099949	3.21607e+19	-3.07087e+19	3.5118e+18	-8.74443e+19	9.30318e+19	9.77409e+19	LZTR1
ENSG00000099956	1.09137e+19	3.26814e+18	2.2184e+18	1.4732e+18	8.8288e+17	9.60978e+19	SMARCB1
ENSG00000099968	1.30084e+19	5.36453e+19	2.36343e+19	2.26981e+19	2.32194e+19	1.50725e+19	BCL2L13
ENSG00000099977	9.39641e+19	-1.7975e+18	2.33335e+19	-7.7035e+18	9.38596e+19	9.78897e+19	DDT
ENSG00000099991	1.14012e+19	5.817e+16	2.24251e+19	2.59397e+19	9.48752e+19	8.31826e+19	CABIN1
ENSG00000099995	1.36076e+18	1.11996e+19	2.16265e+19	5.17865e+19	6.04553e+19	8.54565e+19	SF3A1
ENSG00000100014	3.29468e+19	-2.85157e+19	3.45928e+19	-8.24325e+19	4.09755e+19	7.36686e+19	SPECC1L
ENSG00000100023	8.21457e+19	1.26336e+19	2.43677e+19	5.18458e+18	6.04139e+19	8.54552e+19	PPIL2
ENSG00000100028	1.10867e+19	2.07717e+19	2.30643e+18	9.00599e+19	3.67802e+19	7.095e+17	SNRPD3
ENSG00000100029	5.98115e+19	-5.24623e+19	2.77832e+19	-1.88827e+19	8.50228e+19	9.49359e+19	PES1
ENSG00000100030	3.78214e+19	-4.30425e+19	1.7195e+16	-2.50321e+19	1.23074e+19	9.83764e+19	MAPK1
ENSG00000100034	1.36276e+19	3.36201e+19	2.33696e+19	1.43863e+19	1.50256e+19	4.64109e+18	PPM1F
ENSG00000100036	2.73569e+19	7.97879e+19	3.82529e+19	2.0858e+18	3.69965e+19	2.05826e+19	SLC35E4
ENSG00000100055	4.91004e+19	-5.65554e+19	1.73811e+19	-3.25385e+18	7.44889e+19	9.14909e+19	CYTH4
ENSG00000100056	3.6085e+17	-4.42354e+19	3.33399e+19	-1.3268e+18	8.94447e+19	9.6398e+18	ESS2
ENSG00000100058	2.36626e+19	1.64705e+19	4.30288e+19	3.82779e+19	7.01883e+19	8.97763e+19	NA
ENSG00000100060	3.34921e+19	5.50103e+18	2.01741e+19	2.72678e+19	6.39564e+19	6.42233e+19	MFNG
ENSG00000100075	1.31922e+19	-2.52018e+19	2.28011e+19	-1.10529e+19	2.69033e+19	6.16726e+19	SLC25A1
ENSG00000100077	1.95147e+19	3.46499e+19	1.91172e+19	1.8125e+18	8.56172e+19	9.5155e+18	GRK3
ENSG00000100079	6.80924e+19	1.27815e+19	3.10071e+19	4.12211e+19	3754233204	1.53444e+19	LGALS2
ENSG00000100083	2.19492e+19	-1.31426e+19	1.87834e+18	-6.99689e+19	4.84122e+19	7.8967e+18	GGA1
ENSG00000100092	2.70672e+19	8.62417e+19	1.7989e+18	4.79415e+19	6.31643e+19	8.68719e+19	SH3BP1
ENSG00000100097	5.43129e+19	-4.70902e+19	1695700000000000	-2.77703e+19	5.48579e+19	5.81075e+19	LGALS1
ENSG00000100099	5.11474e+19	4.44048e+18	2.91095e+18	1.52544e+19	8.78758e+19	9.58998e+19	HPS4
ENSG00000100100	6.37933e+19	-3.09448e+19	2.7459e+18	-1.12695e+19	2.59765e+19	6.05793e+19	PIK3IP1
ENSG00000100104	4.67087e+19	-1.15035e+19	3.03584e+19	-3.78922e+19	7.04746e+19	8.99335e+19	SRRD
ENSG00000100105	2.75188e+19	4.47147e+19	3.80697e+19	1.17455e+18	2.40175e+19	5.86764e+19	PATZ1
ENSG00000100106	1.96975e+19	-5.22117e+19	1.88218e+19	-2.77401e+19	5.53703e+19	5.83245e+19	TRIOBP
ENSG00000100109	4.94375e+19	1.43759e+19	2.93403e+19	4.89971e+19	6.24154e+19	8.65425e+19	TFIP11
ENSG00000100122	3.08354e+19	-7.43974e+19	4.81887e+19	-1.54388e+19	1.22618e+19	4.16584e+19	CRYBB1
ENSG00000100124	4.83239e+18	1.22466e+19	3.00964e+19	4.06913e+19	6.84072e+19	8.89986e+19	ANKRD54
ENSG00000100129	1.57594e+19	-7.30177e+19	2.23726e+19	-3.2637e+18	1.09966e+19	1.8473e+18	EIF3L
ENSG00000100138	4.18247e+19	3.19034e+19	1.64992e+18	1.93363e+19	5.31583e+19	2.57736e+19	SNU13
ENSG00000100139	5.48104e+19	-6.75753e+19	3.13639e+19	-2.15455e+19	3.11968e+19	1.84542e+19	MICALL1
ENSG00000100142	8.03151e+19	-1.94025e+19	2.45081e+19	-7.9168e+18	4.28547e+19	7.49784e+19	POLR2F
ENSG00000100151	4.0186e+18	1.0704e+18	3.33403e+19	3.21052e+19	9.74388e+19	9.89753e+19	PICK1
ENSG00000100181	2.05682e+19	-5.03883e+19	4.32674e+19	-1.16458e+18	2.44189e+19	5.89963e+19	NA
ENSG00000100201	2.73698e+19	-1.12048e+19	1.81228e+18	-6.18271e+19	5.36397e+19	8.20624e+19	DDX17
ENSG00000100207	2.8415e+18	1.83651e+19	4.11146e+19	4.46681e+19	6.55105e+19	8.80262e+19	TCF20
ENSG00000100209	4.63834e+19	2.40731e+19	3.08192e+19	7.81105e+19	4.34741e+19	7.52769e+19	HSCB
ENSG00000100216	2.57335e+19	-2.24524e+19	1.97613e+19	-1.13618e+19	2.55881e+19	6.03468e+19	TOMM22
ENSG00000100219	2.17145e+19	-4.58876e+19	2.04339e+19	-2.24566e+19	2.47258e+19	1.57478e+19	XBP1
ENSG00000100220	1.61903e+19	2.72197e+19	2.38591e+19	1.14085e+19	2.53932e+19	6.01175e+18	RTCB
ENSG00000100221	1.31764e+19	1.33063e+19	2.13163e+19	6.2423e+18	5.32476e+19	8.18265e+19	JOSD1
ENSG00000100225	3.71255e+19	1.25529e+19	1.73385e+18	7.23987e+19	4.69074e+18	7.77147e+19	FBXO7
ENSG00000100226	3.1598e+18	5.518e+16	3.61642e+19	1.52582e+19	1.27055e+19	4.25381e+18	GTPBP1
ENSG00000100227	9.22018e+19	2.66128e+19	2.47458e+19	1.07545e+19	2.82173e+18	6.31024e+19	POLDIP3
ENSG00000100234	2.25959e+19	-6.53546e+19	2.08435e+19	-3.13548e+19	1.71571e+18	2.53118e+19	TIMP3
ENSG00000100239	1.36074e+19	-2.91966e+19	2.0564e+17	-1.41979e+19	8.87096e+19	9.61949e+19	PPP6R2
ENSG00000100241	8.42313e+19	-4.77756e+18	2.63419e+19	-1.81367e+19	6.97286e+19	3.01328e+19	SBF1
ENSG00000100242	3.01852e+19	4.34006e+19	1.83124e+19	2.37002e+19	1.77873e+19	1.26751e+19	SUN2
ENSG00000100243	6.61346e+19	-5.54531e+18	1.70825e+19	-3.24618e+19	1.16963e+19	1.9272e+16	CYB5R3
ENSG00000100258	1.76329e+19	4.34079e+19	2.03213e+19	2.13608e+18	3.2673e+18	1.9091e+18	LMF2
ENSG00000100263	6.16473e+19	1.29398e+19	2.75269e+19	4.70077e+19	6.383e+16	8.72401e+19	RHBDD3
ENSG00000100266	2.3083e+18	-2.20252e+18	2.092e+17	-1.05283e+19	2.92418e+19	6.39323e+19	PACSIN2
ENSG00000100276	3.30008e+19	9.62807e+18	3.77278e+18	2.55198e+19	1.07113e+19	9.00762e+19	RASL10A
ENSG00000100280	1.10487e+19	-7.06173e+19	1.5309e+18	-4.61279e+19	397306546	2263068611	AP1B1
ENSG00000100281	7.51881e+19	3.82463e+19	2.48295e+19	1.54036e+19	1.23473e+19	4.18658e+19	HMGXB4
ENSG00000100284	2.38932e+19	1.74987e+19	1.91436e+19	9.14076e+19	3.60677e+19	7.03124e+19	TOM1
ENSG00000100285	2.17236e+19	-7.19826e+19	4.28098e+19	-1.68145e+19	9.26756e+19	3.53987e+19	NEFH
ENSG00000100288	2.03047e+19	-6.68013e+19	4.29275e+19	-1.55614e+19	1.19674e+19	4.10491e+17	CHKB
ENSG00000100292	1.10273e+19	-9.32096e+19	1.59063e+19	-5.8599e+18	5.57882e+19	8.31753e+19	HMOX1
ENSG00000100294	2.58918e+19	1.50909e+19	4.00499e+19	3.76803e+18	7.0632e+17	8.99624e+19	MCAT
ENSG00000100297	5.09841e+19	-2.78838e+19	2.89987e+19	-9.61552e+19	3.36275e+19	6.80061e+19	MCM5
ENSG00000100299	9.6555e+18	-6.99302e+19	2.41825e+19	-2.89177e+19	7.72446e+19	9.22367e+19	ARSA
ENSG00000100300	3.70152e+19	-3.23851e+18	1.69448e+19	-1.91121e+19	5.59777e+19	2.65708e+19	TSPO
ENSG00000100304	8.10091e+19	-2.19445e+18	2.56398e+19	-8.55876e+19	3.92067e+19	7.25509e+19	TTLL12
ENSG00000100307	2.15463e+19	1.75128e+19	4.33654e+19	4.03842e+19	6.86329e+19	8.90996e+19	CBX7
ENSG00000100311	3.65249e+19	7.01357e+18	1.78594e+19	3.9271e+18	6.94533e+19	8.9482e+17	PDGFB
ENSG00000100316	9.23475e+19	-6.26451e+19	2.08764e+19	-3.00076e+19	2.69306e+19	3.51488e+19	RPL3
ENSG00000100319	5.54841e+19	-9.15283e+19	2.87019e+19	-3.18893e+19	7.49808e+19	9.17048e+19	ZMAT5
ENSG00000100321	2.10949e+19	-3.83719e+19	2.00257e+19	-1.91614e+19	5.53479e+19	2.63592e+19	SYNGR1
ENSG00000100324	3.92906e+19	2.76822e+19	3.25168e+19	8.5132e+17	3.94592e+19	7.26897e+19	TAB1
ENSG00000100325	8.77225e+19	-2.57546e+19	2.36164e+19	-1.09054e+19	9.13159e+19	9.71319e+19	ASCC2
ENSG00000100330	4.15413e+19	3.01483e+19	3.14764e+18	9.57806e+19	3.38161e+19	6.81631e+19	MTMR3
ENSG00000100335	1.67346e+19	1.59948e+19	2.04248e+19	7.8311e+18	9.37581e+19	9.78897e+19	MIEF1
ENSG00000100336	2.58577e+19	1.14152e+19	4.33105e+19	2.63566e+19	8.39745e+19	7.64528e+19	APOL4
ENSG00000100342	4.87795e+19	9.13321e+19	3.73095e+19	2.44796e+19	1.43667e+19	1.08728e+19	APOL1
ENSG00000100345	1.02774e+19	-5.74293e+19	2.06549e+19	-2.78042e+19	5.42879e+18	5.786e+17	MYH9
ENSG00000100347	1.3544e+18	-3.07321e+19	2.13733e+19	-1.43787e+19	1.5047e+18	4.64109e+18	SAMM50
ENSG00000100348	5.65778e+19	6.27222e+19	1.57905e+19	3.97214e+19	6.9121e+18	8.93328e+19	TXN2
ENSG00000100350	4.06934e+18	-3.19595e+19	3.41188e+19	-9.36713e+19	3.48906e+19	6.92419e+19	FOXRED2
ENSG00000100353	2.63571e+19	6.91392e+19	1.80419e+19	3.83214e+19	7.01561e+19	8.97694e+19	EIF3D
ENSG00000100354	1.04817e+19	-2.46837e+19	2.52232e+19	-9.78613e+19	3.27771e+19	6.73313e+19	TNRC6B
ENSG00000100360	4.90092e+19	-5.58995e+19	2.93589e+19	-1.90401e+19	5.69094e+19	2.68645e+19	IFT27
ENSG00000100364	2.07999e+19	-3.8691e+18	1.45818e+19	-2.65337e+19	7.96926e+19	7.41594e+19	KIAA0930
ENSG00000100365	3.97147e+19	-4.41307e+19	1.77232e+19	-2.49e+16	8.03361e+19	9.33146e+17	NCF4
ENSG00000100368	1.6903e+18	2.69619e+19	2.00743e+19	1.34311e+19	1.79238e+19	5.09964e+19	CSF2RB
ENSG00000100372	4.81927e+19	5.41845e+19	3.03497e+19	1.78534e+19	8.58304e+19	9.52252e+19	SLC25A17
ENSG00000100379	8.14127e+19	9.49551e+18	2.66321e+19	3.56544e+19	3632495692	8.05234e+19	KCTD17
ENSG00000100380	7.10368e+19	-5.86223e+19	1.68217e+19	-3.48492e+19	7.27471e+19	9.09563e+19	ST13
ENSG00000100387	1.31341e+19	5.22899e+19	1.5557e+18	3.36118e+19	7761005277	1.44367e+19	RBX1
ENSG00000100393	2.00788e+19	2.84829e+18	1.92146e+19	1.48236e+19	1.38245e+19	4.4402e+18	EP300
ENSG00000100395	5.2386e+18	-7.22057e+19	2.90758e+19	-2.48336e+19	8.03874e+19	9.33156e+19	L3MBTL2
ENSG00000100401	7.70295e+19	1.60978e+19	2.53897e+19	6.3403e+18	9.49446e+19	9.83089e+19	RANGAP1
ENSG00000100403	3.79062e+18	-3.4484e+17	3.27195e+19	-1.05393e+19	2.91917e+18	6.39323e+19	ZC3H7B
ENSG00000100410	4.52697e+19	3.62192e+19	3.03455e+19	1.19356e+19	2.3265e+18	5.7717e+18	PHF5A
ENSG00000100412	7.56889e+19	-6.27941e+19	1.9103e+18	-3.28713e+19	1.01213e+19	1.72384e+19	ACO2
ENSG00000100413	8.21443e+19	-2.75566e+19	2.51213e+19	-1.09694e+19	2.72667e+19	6.20577e+19	POLR3H
ENSG00000100417	4.43265e+19	4.59003e+19	3.06271e+19	1.49868e+19	1.33957e+19	4.37418e+19	PMM1
ENSG00000100418	2.39094e+19	8.91454e+19	1.83289e+19	4.86365e+19	6.26708e+19	8.66471e+19	DESI1
ENSG00000100422	8.69282e+19	-7.05104e+19	2.53875e+19	-2.77736e+19	5.48018e+18	5.81075e+19	CERK
ENSG00000100425	2.48928e+19	3.59755e+19	3.97784e+19	9.04396e+19	3.65785e+19	7.08266e+19	BRD1
ENSG00000100426	3.40477e+19	-7.66013e+18	3.527e+17	-2.17185e+18	8.28064e+19	9.42461e+19	ZBED4
ENSG00000100439	1.2631e+18	-1.04759e+19	2.19446e+19	-4.77381e+19	1807731395	1264089246	ABHD4
ENSG00000100441	8.42198e+19	3.48943e+18	2.39475e+19	1.45712e+19	1.45083e+19	4.56457e+19	KHNYN
ENSG00000100442	8.35312e+19	2.15546e+19	2.41149e+18	8.93831e+19	3.71412e+18	7.12419e+19	FKBP3
ENSG00000100445	6.34005e+19	-1.20825e+19	2.64214e+19	-4.57299e+19	6.47456e+19	8.7656e+18	SDR39U1
ENSG00000100461	6.4384e+18	2.42751e+19	2.65429e+19	9.14561e+19	3.60422e+19	7.03084e+19	RBM23
ENSG00000100462	6.5673e+18	6.73331e+19	2.6657e+18	2.52591e+19	8.00584e+19	9.32595e+19	PRMT5
ENSG00000100485	7.08475e+19	1.10843e+19	2.55635e+19	4.336e+17	6.64579e+19	8.83577e+19	SOS2
ENSG00000100503	1.52294e+19	-6.11553e+19	2.65118e+19	-2.30672e+19	2.10705e+18	1.41033e+19	NIN
ENSG00000100504	3.90823e+19	-4.44216e+19	1.78567e+19	-2.48766e+19	1.28585e+18	1.01464e+19	PYGL
ENSG00000100519	1.15318e+18	-5.13025e+19	2.27883e+19	-2.25127e+19	8.21881e+19	9.40522e+19	PSMC6
ENSG00000100522	3.40894e+19	2.35333e+19	3.46078e+19	6.79999e+19	4.96505e+19	7.96512e+19	GNPNAT1
ENSG00000100523	4.2304e+18	1.80506e+19	3.22276e+19	5.60098e+19	5.75412e+19	8.4134e+18	DDHD1
ENSG00000100528	3.60353e+19	1.64294e+19	1.64627e+18	9.97979e+19	3.1829e+18	6.64012e+19	CNIH1
ENSG00000100532	5.37763e+19	4.68152e+19	2.86716e+19	1.63281e+19	1.0251e+18	3.73596e+19	CGRRF1
ENSG00000100554	5.62828e+19	-6.21846e+19	1.66174e+18	-3.74214e+19	1824606605	4.83589e+19	ATP6V1D
ENSG00000100558	3.35316e+19	2.41041e+19	3.65606e+19	6.59291e+19	5.09709e+19	8.04404e+19	PLEK2
ENSG00000100564	1.4207e+18	-8.92806e+19	2.11085e+19	-4.22961e+19	6.72324e+19	8.87183e+19	PIGH
ENSG00000100567	1.84132e+19	8.96336e+19	1.97233e+19	4.54455e+19	6.49501e+19	8.77393e+19	PSMA3
ENSG00000100568	4.11447e+19	-3.14421e+19	1.71388e+19	-1.83456e+19	6.65716e+19	2.95145e+19	VTI1B
ENSG00000100575	6.93533e+19	2.26828e+19	2.67893e+19	8.4671e+18	3.97157e+19	7.27421e+19	TIMM9
ENSG00000100577	8.67294e+19	1.31583e+19	2.42729e+18	5.42097e+19	5.87751e+18	8.47485e+17	GSTZ1
ENSG00000100578	2.93432e+19	-5.1216e+18	3.72465e+19	-1.37505e+19	1.69114e+19	4.93947e+19	KIAA0586
ENSG00000100580	2.68394e+19	-1.5787e+18	3.88409e+19	-4.06454e+19	9.67579e+18	9.88704e+19	TMED8
ENSG00000100591	2.19533e+19	7.17829e+19	4.1354e+18	1.73582e+19	8.25964e+19	3.31503e+19	AHSA1
ENSG00000100592	8.88066e+19	-1.40042e+19	2.53144e+19	-5.53211e+19	5.80119e+19	8.43403e+19	DAAM1
ENSG00000100596	1.22739e+19	9.14887e+19	2.49949e+19	3.66029e+19	2519283606	6.19096e+18	SPTLC2
ENSG00000100599	3.15343e+18	6.7814e+18	1.80528e+19	3.75643e+19	7.07182e+19	8.99646e+19	RIN3
ENSG00000100600	4.53579e+19	3.34991e+19	2.15679e+19	1.55319e+19	1.20377e+18	4.11561e+19	LGMN
ENSG00000100601	2.43864e+19	5.4907e+18	4.03673e+19	1.36018e+18	1.73772e+19	5.00874e+19	ALKBH1
ENSG00000100603	1.86664e+19	3.3342e+17	1.90127e+19	1.75367e+19	7.94871e+19	3.24341e+18	SNW1
ENSG00000100605	3.19162e+19	-2.30571e+19	1.8177e+18	-1.26848e+19	2.04626e+19	5.44045e+19	ITPK1
ENSG00000100612	3.0504e+18	-1.22402e+19	1.73059e+19	-7.07282e+19	4.79391e+19	7.85379e+19	DHRS7
ENSG00000100614	1.38656e+19	5.40504e+19	2.13807e+19	2.528e+17	1.14715e+19	9.38027e+19	PPM1A
ENSG00000100632	4.82045e+19	4.98854e+19	2.99404e+19	1.66616e+19	9.56821e+19	3.60087e+18	ERH
ENSG00000100644	2.47024e+19	7.72878e+19	1.83612e+19	4.20931e+19	6.73806e+19	8.87528e+19	HIF1A
ENSG00000100647	3.15998e+19	4.73785e+18	1.76982e+19	2.67703e+19	7.42785e+19	7.06714e+19	SUSD6
ENSG00000100650	2.50431e+19	3.35924e+19	1.81388e+19	1.85196e+19	6.40312e+19	2.88644e+19	SRSF5
ENSG00000100664	5.67724e+19	-2.91611e+19	1.76692e+19	-1.65039e+19	9.88632e+19	3.6636e+17	EIF5
ENSG00000100697	2.74242e+18	-3.01751e+19	1.96973e+18	-1.53194e+19	1.25536e+19	4.22326e+19	DICER1
ENSG00000100711	1.31648e+19	8.41074e+19	2.22624e+19	3.778e+17	7.05579e+19	8.99624e+19	ZFYVE21
ENSG00000100714	2.14337e+18	-3.76283e+19	2.11734e+19	-1.77715e+19	7.55441e+19	3.15455e+19	MTHFD1
ENSG00000100722	4.91498e+18	3.48907e+19	2.94637e+19	1.18419e+19	9.05735e+19	9.67518e+19	ZC3H14
ENSG00000100726	4.85249e+19	-1.78296e+19	3.01302e+19	-5.91753e+19	5.54016e+19	8.31066e+19	TELO2
ENSG00000100731	4.44895e+19	2.97864e+19	3.0718e+18	9.69674e+19	3.32209e+19	6.77414e+18	PCNX1
ENSG00000100744	5.95754e+19	-1.13666e+19	2.80584e+19	-4.05105e+19	6.854e+17	8.90831e+18	GSKIP
ENSG00000100796	7.84857e+19	6.58668e+19	2.53538e+19	2.59791e+19	9.3793e+18	8.2655e+18	PPP4R3A
ENSG00000100804	3.26873e+19	1.28244e+19	1.69796e+19	7.55283e+18	4.50079e+19	7.63077e+19	PSMB5
ENSG00000100811	5.54273e+19	2.31944e+19	1.57908e+19	1.46886e+19	1.41872e+19	4.50773e+19	YY1
ENSG00000100813	2.02006e+19	2.79807e+17	1.94464e+19	1.43886e+19	8.8559e+18	9.61666e+19	ACIN1
ENSG00000100814	2.4422e+18	-6.849e+17	4.01456e+19	-1.70604e+17	8.80007e+19	3.43107e+19	CCNB1IP1
ENSG00000100815	1.05613e+19	3.22657e+19	2.24508e+19	1.43717e+19	8.85724e+19	9.61666e+19	TRIP11
ENSG00000100823	3.36937e+19	1.11264e+19	1.70542e+19	6.52415e+19	5.14134e+19	8.0699e+18	APEX1
ENSG00000100836	3.19999e+19	-2.95301e+19	3.46048e+18	-8.53352e+19	9.31995e+19	9.77572e+18	PABPN1
ENSG00000100852	4.59518e+19	-2.23803e+19	3.18334e+19	-7.03043e+19	9.94391e+19	9.97369e+19	ARHGAP5
ENSG00000100865	1.36158e+19	-1.75669e+19	2.09583e+19	-8.38183e+19	4.01928e+19	7.31729e+19	CINP
ENSG00000100883	6.64175e+19	1.39403e+19	2.69334e+19	5.17583e+18	6.04749e+19	8.54565e+19	SRP54
ENSG00000100888	1.1373e+17	1.79925e+19	2.28142e+19	7.88653e+19	4.30315e+19	7.51037e+19	CHD8
ENSG00000100889	3.66434e+18	-1.63148e+19	1.71407e+19	-9.51815e+18	3.41191e+19	6.84372e+19	PCK2
ENSG00000100897	8.03663e+18	-3.20662e+18	2.59061e+19	-1.23778e+19	2.15796e+19	5.5819e+18	DCAF11
ENSG00000100906	6.52888e+18	-1.89889e+19	1.56948e+19	-1.20989e+19	2.26322e+19	5.70181e+19	NFKBIA
ENSG00000100911	4.38294e+19	3.75366e+19	1.71076e+19	2.19415e+18	2.82244e+19	1.71925e+19	PSME2
ENSG00000100934	7.17499e+19	-4.27597e+19	2.62717e+19	-1.6276e+18	1.0361e+18	3.75222e+19	SEC23A
ENSG00000100938	1.04162e+19	-3.23412e+19	2.28625e+19	-1.4146e+18	1.57186e+18	4.75373e+19	GMPR2
ENSG00000100941	1.09464e+19	9.31275e+19	2.26584e+19	4.11006e+18	6.81068e+19	8.89307e+19	PNN
ENSG00000100949	8.91304e+19	1.12531e+19	2.60811e+19	4.31466e+19	6.66129e+19	8.84582e+19	RABGGTA
ENSG00000100979	3.6864e+18	1.11062e+19	2.22479e+19	4.99199e+19	6.17639e+19	8.61969e+19	PLTP
ENSG00000100982	3.62774e+19	4.14375e+18	3.31359e+19	1.25053e+18	2.11106e+19	5.52395e+19	PCIF1
ENSG00000100983	1.11347e+19	-1.98149e+19	2.30388e+19	-8.60064e+19	3.89754e+19	7.23992e+19	GSS
ENSG00000100985	1.13312e+19	-4.52381e+19	1.82105e+19	-2.48418e+19	1.2985e+18	1.0179e+18	MMP9
ENSG00000100991	1.60282e+19	2.15669e+19	2.08814e+19	1.03283e+19	3.01685e+19	6.47241e+19	TRPC4AP
ENSG00000100994	1.05975e+19	2.76091e+19	2.26917e+19	1.2167e+18	2.23717e+19	5.68047e+19	PYGB
ENSG00000100997	9.45575e+19	-3.93811e+19	1.49011e+19	-2.64283e+19	7.91562e+19	9.27606e+18	ABHD12
ENSG00000101004	2.92529e+19	-9.50533e+19	3.91053e+19	-2.4307e+18	8.07951e+19	9.3403e+17	NINL
ENSG00000101017	4.2521e+18	2.83307e+19	1.6533e+18	1.71359e+18	8.66045e+19	3.40074e+17	CD40
ENSG00000101019	5.23324e+19	1.43095e+19	2.96463e+18	4.82675e+19	6.29326e+19	8.67302e+19	UQCC1
ENSG00000101040	1.49525e+19	1.2591e+18	2.10849e+19	5.97157e+19	9.52382e+19	9.83089e+19	ZMYND8
ENSG00000101052	3.87249e+19	-3.0085e+18	3.40838e+19	-8.82677e+19	3.77411e+19	7.15651e+19	IFT52
ENSG00000101079	8.87513e+19	-3.03277e+19	2.62076e+19	-1.15721e+19	2.47187e+19	5.93041e+19	NDRG3
ENSG00000101084	6.18433e+19	-3.05366e+19	1.75871e+19	-1.73631e+19	8.2509e+18	3.31307e+19	RAB5IF
ENSG00000101096	6.40436e+19	-8.39355e+19	3.17872e+19	-2.64054e+19	8.2774e+18	7.58997e+18	NFATC2
ENSG00000101109	1.54834e+19	8.76722e+19	2.17381e+19	4.03311e+18	6.86719e+19	8.9114e+18	STK4
ENSG00000101126	6.81054e+19	2.74038e+19	2.59515e+19	1.05596e+19	2.90985e+19	6.3895e+18	ADNP
ENSG00000101132	3.5362e+18	5.26019e+19	3.38591e+19	1.55355e+19	1.20291e+19	4.11561e+19	PFDN4
ENSG00000101138	5.21764e+19	4.1607e+18	2.85663e+19	1.4565e+18	1.45253e+19	4.56457e+19	CSTF1
ENSG00000101146	8.75042e+19	5.14218e+19	2.4508e+18	2.09816e+19	8.33811e+19	9.45125e+19	RAE1
ENSG00000101150	3.49105e+19	-8.8882e+18	1.79234e+19	-4.95899e+19	6.19966e+19	8.63316e+19	TPD52L2
ENSG00000101152	2.50825e+19	-5.73852e+19	1.7884e+18	-3.20874e+19	7.48306e+19	9.16851e+19	DNAJC5
ENSG00000101158	7.16307e+19	-2.23975e+19	2.60943e+19	-8.58328e+19	3.90711e+19	7.24247e+19	NELFCD
ENSG00000101160	4.66417e+19	-4.68829e+19	1.61032e+19	-2.91141e+19	3.598e+17	4.34918e+19	CTSZ
ENSG00000101161	1.3065e+18	-2.80517e+19	2.09733e+19	-1.33749e+19	1.81062e+19	5.12073e+19	PRPF6
ENSG00000101166	1.54975e+19	1.14903e+19	1.99575e+19	5.75736e+19	5.64793e+18	8.34655e+19	PRELID3B
ENSG00000101181	6.05957e+18	1.87409e+19	2.97703e+19	6.29518e+19	5.2901e+18	8.16583e+19	MTG2
ENSG00000101182	1.48927e+19	-2.29395e+19	1.46215e+19	-1.56889e+19	1.16674e+19	4.05624e+19	PSMA7
ENSG00000101187	3.61909e+19	-6.43771e+19	3.51993e+19	-1.82893e+19	6.74095e+18	2.96264e+18	SLCO4A1
ENSG00000101189	7.32622e+19	1.32691e+19	2.5639e+18	5.17535e+19	6.04783e+19	8.54565e+19	MRGBP
ENSG00000101191	5.13758e+18	6.85838e+19	3.02748e+19	2.26537e+19	8.20784e+19	9.40247e+19	DIDO1
ENSG00000101193	1.14915e+18	8.83287e+19	2.22757e+19	3.96525e+19	6.91718e+19	8.93391e+19	GID8
ENSG00000101194	1.07392e+19	-1.75676e+19	2.34223e+19	-7.50035e+19	4.53234e+19	7.65566e+19	SLC17A9
ENSG00000101199	7.69577e+19	1.20241e+19	2.54894e+19	4.7173e+18	6.3712e+18	8.71342e+19	ARFGAP1
ENSG00000101216	3.50594e+18	3.22684e+19	3.38863e+19	9.52253e+19	3.40969e+19	6.84244e+18	GMEB2
ENSG00000101220	1.71286e+19	-5.77325e+19	2.17726e+19	-2.65162e+19	8.01072e+19	7.4295e+18	ADISSP
ENSG00000101224	2.56994e+19	-1.10007e+19	4.14877e+19	-2.65155e+19	8.01233e+19	7.4295e+18	CDC25B
ENSG00000101236	2.80375e+19	2.33275e+19	1.80255e+19	1.29414e+19	1.95618e+19	5.31431e+19	RNF24
ENSG00000101246	6.1849e+18	1.08958e+19	2.67607e+19	4.07158e+19	6.83892e+18	8.89986e+19	ARFRP1
ENSG00000101247	4.2241e+18	-3.16924e+19	3.15628e+19	-1.00411e+19	9.20018e+19	9.74286e+18	NDUFAF5
ENSG00000101255	7.1879e+18	8.80002e+19	2.80505e+18	3.13721e+19	1.70565e+19	2.52705e+19	TRIB3
ENSG00000101265	1.2778e+18	-7.07504e+19	2.28835e+19	-3.09176e+19	1.98974e+19	2.80553e+19	RASSF2
ENSG00000101266	1.69643e+19	8.57833e+18	2.08767e+19	4.10904e+19	9.67224e+18	9.88704e+19	CSNK2A1
ENSG00000101290	2.23523e+19	5.26247e+19	2.08254e+19	2.52695e+19	1.15059e+19	9.38027e+19	CDS2
ENSG00000101294	1.63773e+19	-5.15345e+19	1.62259e+18	-3.17606e+19	1.4929e+18	2.29293e+19	HM13
ENSG00000101307	1.58413e+19	-4.37832e+19	2.72491e+19	-1.60678e+19	1.08103e+19	3.8693e+18	SIRPB1
ENSG00000101310	1.84569e+19	-6.11507e+19	1.90147e+19	-3.21596e+19	1.30009e+19	2.08532e+19	SEC23B
ENSG00000101335	2.12572e+19	-9.85753e+19	5.59992e+19	-1.7603e+18	7.83573e+19	3.22465e+18	MYL9
ENSG00000101336	1.26044e+19	2.93417e+19	1.50739e+19	1.94652e+19	5.15919e+19	2.54439e+19	HCK
ENSG00000101337	1.53652e+19	1.45542e+19	2.0515e+18	7.09442e+19	4.7805e+18	7.84079e+19	TM9SF4
ENSG00000101343	4.76624e+19	1.15485e+19	2.98638e+18	3.86707e+19	6.98973e+19	8.97294e+19	CRNKL1
ENSG00000101346	4.14517e+19	3.25374e+19	3.21273e+19	1.01276e+19	9.19331e+19	9.73993e+19	POFUT1
ENSG00000101347	7.95134e+19	-3.49244e+19	1.5651e+18	-2.23145e+19	2.56515e+19	1.61358e+19	SAMHD1
ENSG00000101350	4.66508e+19	-2.12197e+19	3.08526e+19	-6.87778e+19	4.91593e+19	7.95072e+19	KIF3B
ENSG00000101361	1.3735e+18	3.2338e+18	2.05612e+19	1.57277e+19	1.15773e+19	4.04452e+19	NOP56
ENSG00000101363	6.67205e+19	3.49241e+19	2.7694e+18	1.26107e+19	2.07282e+19	5.4789e+18	MANBAL
ENSG00000101365	1.27874e+18	8.50491e+19	2.24579e+19	3.78704e+19	7.04908e+19	8.99408e+19	IDH3B
ENSG00000101367	2.71221e+19	-1.7383e+17	1.90033e+19	-9.14735e+18	3.60331e+19	7.03084e+19	MAPRE1
ENSG00000101384	3.81145e+19	-6.9362e+18	3.50281e+19	-1.98018e+19	4.76828e+19	2.41958e+18	JAG1
ENSG00000101391	6.11024e+19	1.98057e+19	2.75371e+19	7.19238e+19	4.71994e+18	7.7875e+18	CDK5RAP1
ENSG00000101407	2.84197e+19	7.74095e+19	4.03329e+19	1.91926e+19	8.478e+17	9.48814e+19	TTI1
ENSG00000101413	2.4718e+17	-4.38171e+19	4.07492e+19	-1.07529e+18	2.82247e+18	6.31024e+19	RPRD1B
ENSG00000101417	3.83794e+19	-4.80804e+19	3.29291e+18	-1.46012e+19	1.44258e+19	4.55159e+19	PXMP4
ENSG00000101421	1.56147e+19	3.56087e+19	2.08392e+19	1.70874e+19	8.64323e+19	9.54306e+19	CHMP4B
ENSG00000101439	5.92e+16	-1.33507e+19	1.8279e+18	-7.30384e+19	4.65155e+19	7.74185e+19	CST3
ENSG00000101444	7.1157e+18	-1.7497e+18	1.61632e+18	-1.08252e+19	2.79023e+19	6.26982e+19	AHCY
ENSG00000101452	2.04421e+19	-1.24038e+19	4.26476e+18	-2.90845e+19	7.7117e+18	9.21853e+19	DHX35
ENSG00000101457	2.21856e+19	3.23346e+19	2.32533e+19	1.39053e+19	1.64367e+19	4.87153e+19	DNTTIP1
ENSG00000101460	3.00942e+19	-5.10497e+19	3.8194e+18	-1.33659e+19	1.81357e+19	5.12369e+19	MAP1LC3A
ENSG00000101464	5.93395e+19	1.47354e+19	2.79985e+19	5.26293e+19	5.98685e+19	8.51826e+19	PIGU
ENSG00000101473	5.87069e+18	-2.25091e+19	2.78019e+19	-8.09623e+19	4.18157e+19	7.43554e+19	ACOT8
ENSG00000101474	2.90244e+19	-7.41009e+19	2.07945e+19	-3.56349e+19	3659596354	8.09157e+19	APMAP
ENSG00000101493	6.29162e+19	-6.47489e+19	2.70729e+19	-2.39165e+18	8.10978e+19	9.35016e+19	ZNF516
ENSG00000101544	4.90134e+19	6.01888e+19	2.95542e+19	2.03656e+19	4.16946e+18	2.22953e+19	ADNP2
ENSG00000101546	3.3234e+17	4.30118e+19	3.54136e+19	1.21455e+19	2.24537e+19	5.69016e+19	RBFA
ENSG00000101557	1.73579e+19	-1.44452e+19	2.04673e+18	-7.05772e+19	4.8033e+18	7.86045e+19	USP14
ENSG00000101558	4.70278e+19	1.72911e+17	1.62136e+19	1.06646e+19	2.86217e+19	6.354e+16	VAPA
ENSG00000101577	1.06073e+19	3.46022e+19	2.28323e+19	1.5155e+18	1.29647e+19	4.28379e+18	LPIN2
ENSG00000101596	7.32993e+19	1.01222e+19	2.63311e+19	3.84421e+19	1209393918	3.66443e+18	SMCHD1
ENSG00000101608	3.32976e+19	1.10197e+19	1.62654e+19	6.77489e+18	4.98096e+19	7.96794e+19	MYL12A
ENSG00000101639	2.05803e+18	7.80509e+19	4.24625e+19	1.83811e+19	8.54161e+19	9.51103e+19	CEP192
ENSG00000101654	8.87291e+19	6.5463e+18	2.42212e+18	2.70272e+19	7.86951e+19	9.27606e+18	RNMT
ENSG00000101665	5.47234e+19	3.69493e+19	3.02493e+19	1.22149e+19	2.21899e+19	5.66311e+19	SMAD7
ENSG00000101695	3.46372e+19	-7.36532e+19	3.90728e+19	-1.88503e+19	5.94264e+19	2.75802e+19	RNF125
ENSG00000101745	1.64896e+19	5.402e+17	2.07532e+19	2.60297e+19	9.24204e+19	8.18648e+19	ANKRD12
ENSG00000101752	2.11872e+19	2.41392e+19	4.48506e+19	5.38215e+19	5.90429e+19	8.48894e+19	MIB1
ENSG00000101773	5.61798e+19	-1.31515e+19	2.76595e+19	-4.75479e+19	6.34445e+18	8.69415e+19	RBBP8
ENSG00000101782	2.43305e+19	-9.42196e+19	1.88236e+19	-5.00538e+19	6.16696e+19	8.61634e+19	RIOK3
ENSG00000101811	2.60479e+19	-2.00879e+19	3.97417e+19	-5.05461e+18	6.13235e+18	8.58329e+19	CSTF2
ENSG00000101843	5.91765e+19	-1.63654e+19	2.83042e+19	-5.78197e+19	5.63131e+19	8.34324e+19	PSMD10
ENSG00000101844	3.90431e+19	-2.1914e+17	3.34569e+19	-6.5499e+18	5.12474e+19	8.05927e+19	ATG4A
ENSG00000101849	7.57632e+18	1.49144e+19	2.65901e+19	5.609e+17	5.74865e+19	8.41322e+19	TBL1X
ENSG00000101856	1.38093e+19	-1.25606e+19	2.12432e+19	-5.91276e+19	5.54335e+19	8.31066e+19	PGRMC1
ENSG00000101882	1.66732e+19	2.87957e+19	1.955e+17	1.47292e+19	1.40771e+19	4.48524e+19	NKAP
ENSG00000101888	4.105e+17	-2.33323e+19	3.19324e+19	-7.30677e+18	4.64977e+19	7.74185e+19	NXT2
ENSG00000101901	3.89412e+19	-1.37426e+19	3.35336e+19	-4.09817e+19	6.8194e+18	8.89307e+19	ALG13
ENSG00000101911	7.4377e+18	-4.45727e+19	2.65072e+19	-1.68153e+19	8.66463e+19	9.54635e+19	PRPS2
ENSG00000101916	8.97224e+19	1.59995e+19	2.44313e+19	6.54876e+19	5.12547e+19	8.05927e+19	TLR8
ENSG00000101928	5.49711e+19	-5.5847e+18	3.06323e+19	-1.82314e+19	6.82822e+19	2.97722e+19	MOSPD1
ENSG00000101940	9.25013e+19	-7.64661e+19	2.38023e+19	-3.21255e+18	7.48017e+19	9.16742e+19	WDR13
ENSG00000101966	1.69605e+19	-5.54463e+19	2.17824e+18	-2.54547e+19	1.09132e+18	9.13078e+19	XIAP
ENSG00000101972	1.0222e+18	7.20554e+19	2.38407e+19	3.02237e+19	2.50801e+19	3.31358e+18	STAG2
ENSG00000101986	1.51502e+19	2.24347e+17	2.08956e+19	1.07366e+19	2.82976e+19	6.31315e+19	ABCD1
ENSG00000101997	5.49135e+19	-2.24001e+19	2.93746e+19	-7.62565e+19	4.45723e+19	7.60798e+19	CCDC22
ENSG00000102007	4.1573e+18	-2.9356e+18	1.7596e+18	-1.66833e+19	9.52495e+19	3.59518e+18	PLP2
ENSG00000102030	2.33485e+19	-3.01485e+17	2.23565e+19	-1.34853e+19	1.77487e+19	5.07696e+18	NAA10
ENSG00000102032	1.00222e+19	-2.00143e+18	2.28782e+18	-8.74819e+19	3.81672e+19	7.17544e+19	RENBP
ENSG00000102034	1.06823e+19	4.19674e+19	2.30405e+19	1.82146e+19	6.85368e+18	2.98045e+19	ELF4
ENSG00000102054	1.34455e+19	-2.42092e+19	2.06954e+19	-1.16979e+19	2.42087e+19	5.87964e+19	RBBP7
ENSG00000102081	6.64135e+19	3.37433e+19	2.65506e+19	1.2709e+18	2.03763e+19	5.42579e+19	FMR1
ENSG00000102100	1.00888e+19	-3.34143e+19	2.31828e+17	-1.44134e+19	8.85395e+19	9.61666e+19	SLC35A2
ENSG00000102103	1.06396e+19	1.17992e+19	2.29931e+17	5.13162e+19	6.07838e+19	8.56411e+19	PQBP1
ENSG00000102119	1.04584e+19	-4.01976e+19	2.26134e+19	-1.7776e+18	7.54691e+19	3.15449e+17	EMD
ENSG00000102125	6.84895e+19	-5.04173e+19	2.59936e+19	-1.9396e+18	8.46207e+19	9.48385e+19	TAFAZZIN
ENSG00000102144	1.63232e+19	-3.72673e+19	1.55766e+19	-2.39251e+19	1.67335e+19	1.20945e+18	PGK1
ENSG00000102158	1.6535e+18	-8.82836e+19	2.18546e+18	-4.03958e+19	5354681688	1.99375e+19	MAGT1
ENSG00000102172	5.67478e+19	-2.4146e+18	1.59767e+19	-1.51133e+19	1.30705e+19	4.3122e+18	SMS
ENSG00000102178	1.58657e+19	-2.29637e+17	1.98094e+19	-1.15923e+19	2.46362e+19	5.92385e+19	UBL4A
ENSG00000102181	5.81503e+19	-6.80155e+19	3.04018e+19	-2.23722e+19	2.52718e+19	1.59474e+19	CD99L2
ENSG00000102189	4.50081e+18	1.27321e+19	1.78968e+19	7.11418e+19	4.76825e+19	7.83264e+19	EEA1
ENSG00000102218	8.42184e+19	2.44109e+19	2.45264e+19	9.9529e+18	3.19595e+19	6.65739e+19	RP2
ENSG00000102225	6.9234e+18	-8.51137e+19	2.59518e+19	-3.27969e+19	7.42935e+19	9.14909e+19	CDK16
ENSG00000102226	3.56198e+19	1.73798e+19	3.36733e+19	5.16132e+19	6.05763e+19	8.55354e+19	USP11
ENSG00000102241	1.09863e+19	2.23551e+19	2.26019e+19	9.89081e+19	3.22624e+19	6.67553e+19	HTATSF1
ENSG00000102265	1.31633e+19	-3.15634e+19	1.81556e+19	-1.73849e+19	8.21238e+19	3.30532e+19	TIMP1
ENSG00000102309	8.39862e+18	5.66257e+19	2.45831e+19	2.30344e+19	8.17824e+19	9.39117e+19	PIN4
ENSG00000102316	8.27696e+19	1.97877e+19	2.51755e+19	7.85988e+18	4.31874e+18	7.51933e+19	MAGED2
ENSG00000102317	3.65761e+19	-1.46365e+19	2.16793e+19	-6.75135e+19	1464763035	6999126035	RBM3
ENSG00000102390	2.86794e+18	4.70856e+19	1.98799e+19	2.36851e+19	1.786e+17	1.27164e+19	PBDC1
ENSG00000102393	3.14158e+19	-4.64952e+19	1.7422e+18	-2.66877e+19	7.61304e+19	7.1798e+17	GLA
ENSG00000102401	9.81888e+19	-2.43982e+19	2.36196e+19	-1.03296e+19	3.01621e+19	6.47241e+19	ARMCX3
ENSG00000102409	8.75479e+19	1.9315e+18	2.5479e+18	7.58078e+19	4.48405e+19	7.62501e+19	BEX4
ENSG00000102445	2.34077e+19	-1.60454e+19	4.59943e+19	-3.48857e+18	7.27197e+19	9.09366e+19	RUBCNL
ENSG00000102471	4.82606e+19	-5.55608e+19	3.19105e+19	-1.74115e+19	8.16581e+19	3.29893e+19	NDFIP2
ENSG00000102524	6.82908e+19	5.71422e+19	1.7136e+18	3.33463e+19	8541181946	1.54658e+19	TNFSF13B
ENSG00000102531	7.53515e+19	3.79317e+19	2.54046e+19	1.4931e+18	1.3541e+18	4.40006e+19	FNDC3A
ENSG00000102572	2.86291e+19	1.56026e+19	1.76363e+19	8.84684e+19	3.76327e+19	7.14838e+19	STK24
ENSG00000102575	9.89483e+19	301892191	1.49671e+19	2017040923	9.99984e+18	9.99984e+18	ACP5
ENSG00000102580	1.89502e+19	-9.08047e+19	1.94001e+19	-4.68064e+19	2859820801	1745856596	DNAJC3
ENSG00000102606	6.22538e+19	2.25396e+19	2.82341e+19	7.98313e+19	4.24689e+19	7.47748e+19	ARHGEF7
ENSG00000102699	1.39447e+19	-2.09155e+19	2.08027e+18	-1.00542e+19	3.14695e+19	6.60651e+19	PARP4
ENSG00000102710	7.87757e+19	5.32615e+19	2.52769e+19	2.10712e+19	8.33112e+19	9.44581e+19	SUPT20H
ENSG00000102738	4.24306e+19	2.37811e+19	3.08637e+19	7.70521e+19	4.40991e+19	7.5723e+18	MRPS31
ENSG00000102753	1.30513e+18	-4.93732e+19	2.14729e+18	-2.29932e+19	8.18144e+19	9.39117e+19	KPNA3
ENSG00000102755	1.00949e+19	-8.90674e+19	2.64915e+19	-3.36211e+19	7734879289	1.44367e+19	FLT1
ENSG00000102760	6.76845e+17	-1.29043e+19	1.77183e+19	-7.28303e+19	4.66428e+19	7.74619e+18	RGCC
ENSG00000102763	2.92813e+19	-7.60183e+19	4.21259e+18	-1.80455e+19	7.11453e+19	3.0459e+18	VWA8
ENSG00000102786	5.81881e+18	-3.06194e+19	2.73642e+19	-1.11896e+19	9.10906e+19	9.70208e+19	INTS6
ENSG00000102796	2.22348e+19	2.30515e+19	4.15531e+19	5.54747e+19	5.79068e+19	8.43005e+19	DHRS12
ENSG00000102804	8.90647e+17	-1.54259e+19	2.53271e+19	-6.09069e+19	5.42479e+19	8.24595e+19	TSC22D1
ENSG00000102805	1.29146e+19	-1.19759e+19	2.16649e+19	-5.5278e+18	5.80414e+19	8.43403e+19	CLN5
ENSG00000102858	1.01581e+19	-4.00282e+19	2.26866e+19	-1.7644e+18	7.76651e+18	3.21112e+19	MGRN1
ENSG00000102870	3.98314e+18	2.58771e+19	3.43893e+19	7.52475e+19	4.51765e+19	7.63791e+19	ZNF629
ENSG00000102871	5.03166e+19	1.39732e+19	2.9119e+18	4.79865e+19	6.31324e+19	8.68719e+19	TRADD
ENSG00000102879	8.36694e+19	2.52221e+19	2.70915e+19	9.30999e+19	3.51854e+19	6.94658e+19	CORO1A
ENSG00000102882	5.20072e+19	5.55236e+19	2.95505e+19	1.87894e+18	6.02533e+19	2.77796e+19	MAPK3
ENSG00000102893	6.27067e+19	-7.78286e+19	2.88446e+19	-2.6982e+18	6.97152e+19	6.79268e+19	PHKB
ENSG00000102897	5.25697e+19	1.1035e+18	2.85045e+19	3.87133e+19	6.98657e+19	8.97022e+19	LYRM1
ENSG00000102898	2.46436e+19	-2.66342e+19	1.77987e+19	-1.49641e+19	1.34546e+19	4.38243e+19	NUTF2
ENSG00000102900	9.75124e+18	2.78581e+19	2.2866e+18	1.21832e+19	2.23103e+19	5.67891e+19	NUP93
ENSG00000102908	2.04213e+19	4.03628e+19	4.48863e+19	8.99225e+19	3.68533e+19	7.10229e+19	NFAT5
ENSG00000102910	1.17832e+19	-1.91403e+19	2.42677e+19	-7.88713e+19	4.3028e+18	7.51037e+19	LONP2
ENSG00000102921	3.16067e+19	6.24567e+19	1.79963e+19	3.47053e+19	5194333790	1.06373e+19	N4BP1
ENSG00000102931	1.2613e+18	-1.48912e+19	2.22587e+19	-6.69008e+19	5.03491e+19	7.99284e+18	ARL2BP
ENSG00000102962	3.8915e+18	-1.18828e+18	2.069e+16	-5.74327e+19	9286658986	1479158406	CCL22
ENSG00000102970	2.52237e+19	1.07994e+19	6.73021e+19	1.60462e+19	1.08577e+19	3.88304e+19	CCL17
ENSG00000102974	1.12329e+19	2.64595e+19	2.2529e+18	1.17447e+19	2.40209e+19	5.86764e+19	CTCF
ENSG00000102977	2.26089e+19	4.72884e+19	4.18876e+19	1.12893e+19	2.58926e+19	6.05793e+19	ACD
ENSG00000102978	1.33179e+19	2.91336e+19	2.21051e+19	1.31796e+19	8.95146e+19	9.64081e+19	POLR2C
ENSG00000103005	1.64042e+19	-3.34655e+18	2.04705e+19	-1.63481e+18	1.02088e+19	3.72731e+19	USB1
ENSG00000103018	1.37411e+19	-9.21588e+19	2.06974e+19	-4.45268e+19	6.56126e+19	8.8027e+18	CYB5B
ENSG00000103024	1.96025e+19	1.04346e+19	1.976e+17	5.28066e+19	9.57886e+19	9.84911e+19	NME3
ENSG00000103035	3.07891e+19	9.4036e+18	1.75406e+18	5.36104e+19	5.91886e+19	8.48894e+19	PSMD7
ENSG00000103042	3.19179e+19	5.58781e+19	1.75331e+19	3.187e+17	7.49954e+19	9.17048e+19	SLC38A7
ENSG00000103043	4.11968e+19	2.13338e+18	1.66979e+19	1.27763e+19	8.98336e+19	9.65824e+19	VAC14
ENSG00000103047	2.64829e+19	2.08484e+19	3.89741e+19	5.3493e+18	5.92698e+19	8.49245e+19	TANGO6
ENSG00000103051	5.94417e+19	-2.77755e+19	2.81445e+19	-9.86889e+19	3.23697e+19	6.69098e+17	COG4
ENSG00000103061	5.27247e+17	1.69906e+19	2.84137e+19	5.97973e+19	5.49858e+19	8.28819e+18	SLC7A6OS
ENSG00000103064	2.34896e+19	-3.0061e+18	4.01839e+19	-7.48085e+19	4.54409e+19	7.66817e+19	SLC7A6
ENSG00000103066	3.53781e+19	-1.03617e+19	1.83861e+19	-5.6356e+18	1744509013	2499579122	PLA2G15
ENSG00000103091	2.75524e+19	-2.29237e+19	3.82914e+19	-5.98665e+19	5.49396e+19	8.28819e+18	WDR59
ENSG00000103111	1.36369e+19	-2.37316e+19	2.09815e+19	-1.13107e+19	2.58024e+19	6.05034e+19	MON1B
ENSG00000103121	8.35038e+19	2.75356e+19	2.48177e+19	1.10951e+19	2.67209e+19	6.14518e+19	CMC2
ENSG00000103126	9.30665e+18	2.73421e+19	2.40721e+18	1.13584e+19	2.56024e+19	6.03468e+19	AXIN1
ENSG00000103145	2.98176e+19	-2.36773e+18	1.79407e+19	-1.31975e+18	1.86917e+18	5.19738e+19	HCFC1R1
ENSG00000103148	5.2782e+18	-8.24623e+19	2.89399e+18	-2.84944e+19	7.75687e+19	9.24424e+19	NPRL3
ENSG00000103150	5.74555e+19	4.13725e+19	2.83287e+19	1.46044e+17	8.83886e+19	9.61325e+19	MLYCD
ENSG00000103152	3.90102e+19	-1.28741e+17	1.66144e+19	-7.74872e+19	9.38236e+19	9.78897e+19	MPG
ENSG00000103174	4.75497e+19	-6.51484e+19	2.10177e+19	-3.0997e+18	7.56584e+19	9.18002e+19	NAGPA
ENSG00000103187	2.18189e+19	-3.91303e+19	1.5455e+18	-2.53188e+19	1.13452e+19	9.35573e+19	COTL1
ENSG00000103194	1.04294e+19	4.65227e+19	2.22529e+17	2.09064e+18	3.65602e+19	2.03926e+19	USP10
ENSG00000103197	3.70991e+19	-7.30618e+19	3.37172e+19	-2.1669e+16	8.2845e+18	9.42526e+19	TSC2
ENSG00000103199	2.58867e+19	3.87684e+18	3.83308e+19	1.01141e+19	3.11818e+19	6.57114e+19	ZNF500
ENSG00000103202	1.29794e+19	-9.12615e+19	2.25402e+18	-4.04883e+18	5147418837	1.95035e+19	NME4
ENSG00000103222	1.08501e+19	-6.09788e+19	2.31486e+19	-2.63423e+19	8.43276e+19	7.65086e+19	ABCC1
ENSG00000103245	5.20209e+18	1.07146e+19	2.86894e+19	3.73468e+18	7.088e+16	9.00294e+19	CIAO3
ENSG00000103248	2.05049e+19	1.46324e+19	4.4469e+18	3.29047e+19	7.4212e+18	9.14909e+19	MTHFSD
ENSG00000103249	3.31658e+19	-6.51254e+18	1.84616e+19	-3.52761e+19	7.24268e+19	9.0755e+18	CLCN7
ENSG00000103253	9.16306e+19	-6.90718e+19	2.58668e+19	-2.67029e+19	7.57859e+19	7.16302e+19	HAGHL
ENSG00000103254	1.50216e+19	-2.16497e+19	2.29618e+19	-9.42855e+19	3.45755e+19	6.89441e+18	ANTKMT
ENSG00000103257	2.04291e+19	1.08118e+19	1.92453e+19	5.61786e+19	193332408	2682019421	SLC7A5
ENSG00000103260	5.51481e+19	-2.05574e+19	3.018e+17	-6.81162e+19	4.95769e+19	7.96183e+19	METRN
ENSG00000103264	2.50664e+19	-1.73911e+19	3.86743e+18	-4.49683e+19	6.52939e+19	8.79683e+19	FBXO31
ENSG00000103266	2.99043e+19	-3.868e+17	1.72297e+19	-2.24496e+18	2.47707e+19	1.57478e+19	STUB1
ENSG00000103274	1.0608e+18	4.76646e+19	2.2426e+18	2.12542e+19	3.35516e+19	1.9376e+18	NUBP1
ENSG00000103275	4.01916e+18	-1.85254e+19	1.67742e+19	-1.1044e+17	2.69421e+19	6.16958e+19	UBE2I
ENSG00000103319	9.40293e+19	-6.00886e+19	2.39688e+19	-2.50695e+18	1.21777e+19	9.77971e+19	EEF2K
ENSG00000103326	8.69058e+19	1.11478e+19	2.48617e+19	4.48391e+19	6.53871e+19	8.79841e+18	CAPN15
ENSG00000103335	2.12108e+19	-3.79143e+19	2.14712e+18	-1.76583e+19	7.7425e+18	3.20622e+19	PIEZO1
ENSG00000103342	3.21756e+19	-1.49317e+19	1.6973e+18	-8.79732e+19	3.79004e+19	7.15891e+19	GSPT1
ENSG00000103351	2.96972e+19	1.7852e+17	3.63677e+19	4.90876e+19	9.60849e+19	9.85954e+19	CLUAP1
ENSG00000103353	4.18204e+19	3.69584e+19	3.16759e+19	1.16677e+19	2.43304e+19	5.88817e+19	UBFD1
ENSG00000103356	2.11244e+19	-9.39388e+19	4.41494e+19	-2.12775e+19	3.3358e+18	1.93207e+19	EARS2
ENSG00000103363	1.87108e+18	-2.44061e+19	1.54869e+19	-1.57593e+19	1.15043e+18	4.02393e+19	ELOB
ENSG00000103365	1.10202e+19	4.07259e+19	2.23361e+19	1.82332e+19	6.8255e+18	2.97722e+19	GGA2
ENSG00000103381	3.58863e+19	-1.53542e+19	1.72351e+19	-8.90867e+18	9.29013e+19	9.77098e+19	CPPED1
ENSG00000103415	2.12085e+19	1.85656e+19	1.85179e+19	1.00257e+21	9.2014e+18	9.74286e+18	HMOX2
ENSG00000103423	5.14811e+19	2.75706e+19	2.93467e+19	9.39478e+19	3.47485e+19	6.90738e+18	DNAJA3
ENSG00000103429	1.44907e+19	-9.70154e+19	2.12731e+19	-4.56047e+19	6.48356e+19	8.77012e+19	BFAR
ENSG00000103479	1.0532e+18	-2.13214e+19	2.26739e+19	-9.4035e+18	9.25081e+19	9.75858e+19	RBL2
ENSG00000103485	1.00551e+19	-2.08102e+19	1.93559e+19	-1.07514e+19	2.82314e+19	6.31024e+19	QPRT
ENSG00000103489	7.62222e+19	-6.55788e+19	2.5493e+18	-2.57243e+19	1.00988e+19	8.66356e+18	XYLT1
ENSG00000103490	6.74389e+19	2.74433e+19	1.56302e+19	1.75579e+19	7.9124e+18	3.23921e+19	PYCARD
ENSG00000103495	3.99688e+19	-1.98706e+18	1.7967e+18	-1.10595e+19	2.68749e+19	6.16402e+19	MAZ
ENSG00000103496	1.73639e+19	-2.18679e+18	1.99753e+19	-1.09475e+19	2.73626e+19	6.21292e+19	STX4
ENSG00000103502	3.06776e+19	-4.89907e+19	1.70276e+19	-2.87714e+19	7.73566e+19	9.23319e+19	CDIPT
ENSG00000103507	7.18681e+19	-1.01735e+19	1.86401e+19	-5.45783e+19	5.85215e+19	8.45807e+19	BCKDK
ENSG00000103510	9.99394e+19	3.5135e+18	2.3133e+18	1.51883e+19	1.28806e+19	4.2791e+18	KAT8
ENSG00000103512	5.09205e+19	-4.13441e+19	2.96208e+19	-1.39578e+19	1.62781e+19	4.85298e+19	NOMO1
ENSG00000103522	7.6889e+18	1.49736e+19	2.60752e+19	5.74246e+19	5.65802e+19	8.35157e+19	IL21R
ENSG00000103528	7.04134e+19	1.46326e+18	2.69538e+19	5.42878e+19	5.87214e+19	8.47103e+19	SYT17
ENSG00000103544	1.44782e+19	-2.96278e+18	2.04575e+19	-1.44826e+19	1.47545e+19	4.60129e+19	VPS35L
ENSG00000103549	1.11541e+19	-2.23905e+19	2.25997e+18	-9.90743e+19	3.21811e+19	6.67511e+17	RNF40
ENSG00000103550	6.64981e+19	-2.47134e+19	2.61794e+19	-9.44002e+19	9.24791e+19	9.75847e+19	KNOP1
ENSG00000103569	5.92883e+19	-3.40444e+19	1.66564e+19	-2.04392e+19	4.09618e+19	2.20747e+19	AQP9
ENSG00000103591	3.65247e+19	-4.93716e+19	3.43786e+18	-1.43612e+19	8.85807e+19	9.61666e+19	AAGAB
ENSG00000103642	6.07556e+19	-1.73572e+19	1.55237e+19	-1.1181e+18	2.63523e+19	6.09946e+19	LACTB
ENSG00000103653	4.0707e+18	-1.5285e+18	1.67154e+19	-9.14426e+19	3.60493e+19	7.03084e+19	CSK
ENSG00000103657	6.45621e+19	-5.24148e+18	2.83878e+19	-1.84638e+19	6.48364e+19	2.90901e+19	HERC1
ENSG00000103671	6.3128e+18	2.92779e+18	2.87205e+19	1.01941e+19	3.0801e+18	6.52832e+19	TRIP4
ENSG00000103707	4.67571e+19	-2.34229e+19	3.00467e+19	-7.79552e+19	9.37864e+19	9.78897e+19	MTFMT
ENSG00000103769	5.03263e+19	3.84485e+19	1.63062e+19	2.35791e+19	9.81188e+19	9.92389e+19	RAB11A
ENSG00000103811	1.1755e+18	2.23444e+19	1.93986e+19	1.15186e+19	9.08298e+19	9.68904e+19	CTSH
ENSG00000103852	2.52517e+19	-5.44357e+19	4.01336e+19	-1.35636e+19	8.92109e+19	9.63878e+19	TTC23
ENSG00000103855	1.31173e+19	-2.15033e+19	1.59342e+18	-1.34951e+19	1.77175e+19	5.07115e+19	CD276
ENSG00000103876	8.59947e+19	-3.19776e+19	2.52445e+19	-1.26671e+19	2.05257e+19	5.44775e+19	FAH
ENSG00000103932	3.58822e+19	2.7064e+18	3.34219e+19	8.09768e+19	4.18074e+19	7.43554e+19	RPAP1
ENSG00000103942	9.78989e+19	-1.82722e+19	2.82238e+19	-6.47405e+19	5.1737e+18	8.08195e+19	HOMER2
ENSG00000103966	5.27741e+18	7.38962e+19	1.79988e+19	4.10561e+19	9.67251e+18	9.88704e+19	EHD4
ENSG00000103978	1.90405e+19	-7.55188e+19	1.90271e+19	-3.96902e+19	9.6834e+18	9.88704e+19	TMEM87A
ENSG00000103994	2.68384e+18	-3.93849e+19	2.10222e+19	-1.87349e+19	6.10006e+19	2.8057e+18	ZNF106
ENSG00000104043	3.59048e+19	-1.0753e+18	3.47574e+19	-3.09373e+19	1.9766e+18	2.79159e+19	ATP8B4
ENSG00000104064	2.58818e+19	-2.79899e+19	3.83919e+19	-7.29056e+19	4.65967e+18	7.74587e+19	GABPB1
ENSG00000104081	5.39377e+19	1.05937e+19	3.06181e+19	3.45994e+19	5402945118	1.09343e+19	BMF
ENSG00000104093	1.02097e+19	5.43488e+19	2.36921e+19	2.29396e+19	9.81698e+19	9.92419e+19	DMXL2
ENSG00000104131	1.74623e+19	-3.69878e+19	1.95896e+19	-1.88813e+19	8.5024e+18	9.49359e+19	EIF3J
ENSG00000104133	9.53665e+19	1.40919e+19	2.39262e+19	5.88975e+19	5.55878e+19	8.31208e+19	SPG11
ENSG00000104142	7.90266e+19	-1.91429e+19	2.52148e+19	-7.59194e+19	4.47737e+19	7.62176e+19	VPS18
ENSG00000104154	2.76942e+19	4.77723e+19	4.01739e+19	1.18914e+19	2.34386e+19	5.78797e+18	SLC30A4
ENSG00000104164	4.36905e+19	-4.08442e+19	2.08192e+19	-1.96185e+19	4.97803e+19	2.4893e+18	BLOC1S6
ENSG00000104205	1.35384e+18	-7.22606e+19	2.24208e+18	-3.22293e+19	1.26887e+19	2.05142e+19	SGK3
ENSG00000104219	3.2728e+17	1.24736e+19	3.60347e+18	3.46156e+19	7.29226e+18	9.09891e+18	ZDHHC2
ENSG00000104221	2.76074e+19	7.56456e+19	4.02002e+19	1.88172e+19	9.84987e+19	9.93887e+19	BRF2
ENSG00000104228	2.23727e+19	-6.4053e+18	4.06834e+19	-1.57443e+19	8.74896e+18	9.57742e+19	TRIM35
ENSG00000104231	3.28095e+19	-4.52878e+19	3.65582e+19	-1.23879e+19	9.01411e+19	9.66231e+19	ZFAND1
ENSG00000104267	1.1353e+18	-1.04388e+19	2.19093e+19	-4.76454e+19	1892883169	1293705872	CA2
ENSG00000104299	3.73777e+18	1.87613e+19	3.26951e+19	5.73826e+19	5.66086e+19	8.35388e+19	INTS9
ENSG00000104312	9.73166e+19	4.23028e+19	2.47284e+19	1.7107e+16	8.71364e+17	3.41129e+18	RIPK2
ENSG00000104320	1.13216e+19	6.07924e+19	2.20953e+19	2.75137e+19	5.93458e+19	6.08024e+18	NBN
ENSG00000104324	1.62582e+19	-3.1311e+18	2.32426e+19	-1.34714e+19	1.77935e+19	5.08268e+19	CPQ
ENSG00000104325	3.49439e+19	-1.90579e+19	1.97428e+19	-9.65308e+18	3.34391e+19	6.78423e+19	DECR1
ENSG00000104331	1.04037e+19	-1.55856e+19	2.23651e+19	-6.96871e+19	4.85884e+19	7.9127e+18	BPNT2
ENSG00000104343	1.10041e+19	1.54943e+19	2.27299e+19	6.81671e+19	4.95447e+19	7.96183e+19	UBE2W
ENSG00000104356	2.97979e+19	-3.27574e+18	3.68539e+19	-8.88844e+19	3.74087e+19	7.13035e+18	POP1
ENSG00000104361	4.53617e+19	-3.7381e+18	3.21277e+18	-1.16351e+19	2.44622e+19	5.90014e+19	NIPAL2
ENSG00000104365	7.24488e+19	-4.51206e+19	2.52855e+19	-1.78444e+19	8.58374e+19	9.52252e+19	IKBKB
ENSG00000104388	4.00776e+19	1.7178e+18	1.63072e+19	1.0534e+18	2.92156e+19	6.39323e+19	RAB2A
ENSG00000104408	1.80452e+19	-5.84828e+19	2.08592e+19	-2.80369e+19	7.79194e+19	9.24744e+19	EIF3E
ENSG00000104412	8.27475e+19	-4.56579e+19	2.44635e+19	-1.86637e+19	8.51945e+19	9.50092e+19	EMC2
ENSG00000104419	8.73966e+19	-1.05728e+19	2.42051e+19	-4.36802e+19	6.62255e+19	8.8347e+18	NDRG1
ENSG00000104442	9.20126e+19	-1.25786e+19	2.32728e+19	-5.40486e+19	5.88862e+19	8.48248e+19	ARMC1
ENSG00000104447	4.46464e+19	-2.07193e+19	3.15497e+19	-6.56721e+17	5.1136e+17	8.05411e+19	TRPS1
ENSG00000104472	6.70439e+19	1.1657e+18	2708000000000000	4.30467e+19	6.66856e+19	8.84582e+19	CHRAC1
ENSG00000104517	9.06285e+19	7.35804e+19	2.49034e+19	2.95463e+19	7.6764e+18	9.21332e+19	UBR5
ENSG00000104518	6.2415e+18	5.65665e+19	2.79818e+19	2.02155e+19	4.32229e+19	2.28494e+19	GSDMD
ENSG00000104522	7.4071e+18	-3.29197e+19	2.64565e+19	-1.24429e+18	2.13391e+19	5.55166e+18	GFUS
ENSG00000104529	4.41185e+18	1.30851e+19	1.80878e+19	7.23424e+19	9.42329e+19	9.8081e+18	EEF1D
ENSG00000104549	8.10145e+19	-4.82489e+19	2.67929e+19	-1.80081e+19	7.17328e+19	3.05887e+19	SQLE
ENSG00000104613	1.40999e+19	1.1494e+18	2.061e+17	5.57692e+19	5.77055e+19	8.41964e+18	INTS10
ENSG00000104626	1.21058e+19	4.16796e+19	2.40537e+17	1.73277e+19	8.31364e+18	3.33204e+19	ERI1
ENSG00000104643	4.94041e+19	-3.23785e+19	2.99032e+19	-1.08278e+19	2.78908e+19	6.26982e+19	MTMR9
ENSG00000104660	2.11423e+19	6.15335e+18	1.94073e+19	3.17064e+19	1.52105e+19	2.32372e+19	LEPROTL1
ENSG00000104671	7.50789e+19	2.08111e+19	2.54024e+19	8.19257e+19	4.1264e+18	7.39327e+19	DCTN6
ENSG00000104679	6.61817e+19	2.29219e+19	2.76288e+19	8.29639e+19	4.06743e+19	7.34456e+18	R3HCC1
ENSG00000104687	4.76586e+17	-5.509e+17	1.60407e+19	-3.43438e+19	5939073363	1.18245e+19	GSR
ENSG00000104689	6.26189e+19	2.61325e+19	2.72072e+19	9.60499e+19	3.36804e+19	6.80534e+19	TNFRSF10A
ENSG00000104695	2.00654e+19	1.31166e+17	1.91244e+19	6.8586e+17	4.92801e+19	7.95978e+19	PPP2CB
ENSG00000104714	9.10894e+19	1.4453e+18	2.36265e+18	6.11731e+19	5.40716e+18	8.23866e+19	ERICH1
ENSG00000104738	2.56047e+19	-6.72184e+19	3.8696e+17	-1.73709e+19	8.23714e+19	3.30909e+19	MCM4
ENSG00000104756	3.66908e+19	9.74947e+19	3.30197e+18	2.95262e+19	7.67793e+18	9.21332e+19	KCTD9
ENSG00000104763	1.2696e+18	-3.09894e+19	1.55096e+18	-1.99807e+19	4.57086e+19	2.36974e+19	ASAH1
ENSG00000104765	3.63485e+19	-2.35113e+19	1.69295e+19	-1.38878e+19	8.89547e+19	9.62567e+19	BNIP3L
ENSG00000104774	4.77406e+19	-4.18537e+19	3.23312e+19	-1.29453e+19	1.95483e+19	5.31431e+19	MAN2B1
ENSG00000104783	4.32211e+19	6.92331e+19	1.81839e+19	3.80738e+19	7.03398e+19	8.98651e+19	KCNN4
ENSG00000104805	3.47095e+19	-2.67048e+19	1.92327e+19	-1.38851e+19	1.64981e+19	4.87629e+19	NUCB1
ENSG00000104812	5.50073e+19	-8.14506e+19	2.91185e+18	-2.79721e+19	5.1546e+18	5.58372e+19	GYS1
ENSG00000104823	4.85399e+19	1.09599e+19	1.80584e+19	6.06915e+19	5.43907e+19	8.25824e+19	ECH1
ENSG00000104824	9.56086e+19	-1.44642e+17	2.31102e+19	-6.2588e+18	5.31394e+19	8.17624e+19	HNRNPL
ENSG00000104825	9.87436e+19	1.87286e+19	2.46876e+19	7.58622e+19	4.48078e+19	7.62176e+19	NFKBIB
ENSG00000104852	2.17233e+19	-3.32444e+19	1.8364e+18	-1.8103e+18	7.02485e+19	3.02406e+19	SNRNP70
ENSG00000104853	2.10541e+19	-3.58592e+19	1.98778e+19	-1.80398e+19	7.12342e+19	3.04819e+19	CLPTM1
ENSG00000104856	1.37238e+19	-8.51986e+19	2.04599e+19	-4.16417e+19	6.77105e+19	8.89067e+19	RELB
ENSG00000104863	2.11417e+19	6.60802e+19	4.19526e+19	1.57512e+19	1.15229e+19	4.02856e+18	LIN7B
ENSG00000104866	4.54364e+19	-6.3098e+18	3.02437e+19	-2.08632e+19	8.34736e+19	9.45474e+19	PPP1R37
ENSG00000104870	1.2374e+17	-6.84969e+19	1.62625e+19	-4.21195e+19	6.73613e+19	8.87528e+19	FCGRT
ENSG00000104872	4.26057e+19	2.13876e+19	3.21499e+19	6.65246e+19	5.05893e+19	8.01029e+19	PIH1D1
ENSG00000104880	6.3254e+18	-6.62079e+19	2.85196e+19	-2.32149e+19	2.02604e+19	1.38382e+19	ARHGEF18
ENSG00000104885	5.92194e+19	-8.22719e+19	3.04282e+19	-2.7038e+18	6.85506e+19	6.71531e+19	DOT1L
ENSG00000104886	2.74915e+19	4.08769e+19	1.7839e+18	2.29143e+19	8.18758e+19	9.39117e+19	PLEKHJ1
ENSG00000104894	3.13451e+19	7.30805e+19	1.96012e+19	3.72838e+19	1927180629	5.03572e+19	CD37
ENSG00000104903	1.01741e+19	1.89925e+19	2.31619e+19	8.19991e+19	4.12221e+18	7.38991e+19	LYL1
ENSG00000104904	4.36614e+19	-3.06961e+19	1.44993e+19	-2.11707e+19	3.42537e+19	1.95758e+19	OAZ1
ENSG00000104907	1.1419e+18	7.21052e+19	2.41097e+19	2.99071e+19	2.78331e+19	3.60497e+19	TRMT1
ENSG00000104915	2.04024e+19	2.54715e+19	1.86533e+18	1.36552e+19	9.89105e+19	9.946e+17	STX10
ENSG00000104921	2.72272e+19	1.82708e+19	2.31713e+18	7.88509e+19	4.30399e+18	7.51037e+19	FCER2
ENSG00000104946	3.20529e+18	-1.66808e+19	3.55783e+19	-4.68847e+19	6.39179e+19	8.72908e+19	TBC1D17
ENSG00000104951	1.12475e+18	1.08609e+19	2.09442e+19	5.18561e+19	2153035718	2213484176	IL4I1
ENSG00000104957	4.30352e+18	-5.2435e+18	3.08236e+18	-1.70113e+18	8.64921e+18	9.54346e+18	YJU2B
ENSG00000104960	1.20311e+18	-4.38657e+19	2.16002e+19	-2.0308e+20	4.22751e+19	2.24588e+19	PTOV1
ENSG00000104964	8.80213e+19	1.19292e+18	1.57991e+19	7.55056e+19	4.50215e+19	7.63077e+19	TLE5
ENSG00000104969	1.16053e+19	-1.65234e+19	2.32762e+19	-7.09884e+19	4.77776e+19	7.83928e+19	SGTA
ENSG00000104972	5.63868e+19	4.35208e+19	1.71761e+19	2.5338e+18	1.12833e+19	9.32397e+19	LILRB1
ENSG00000104973	1.15334e+19	2.72673e+19	2.20402e+19	1.23716e+19	2.16026e+19	5.58305e+19	MED25
ENSG00000104974	4.73904e+19	1.57689e+18	3.06057e+19	5.1523e+18	6.06393e+19	8.55715e+19	LILRA1
ENSG00000104976	5.71566e+19	9.87381e+18	2.8866e+18	3.42057e+19	6248963410	1.22992e+19	SNAPC2
ENSG00000104979	4.90565e+19	3.21052e+19	1.69705e+19	1.89182e+19	8.4995e+18	9.49359e+19	C19orf53
ENSG00000104980	1.06005e+19	2.56469e+19	2.32283e+19	1.10412e+19	2.6954e+18	6.17066e+19	TIMM44
ENSG00000104998	3.58606e+19	3.85601e+19	1.68239e+19	2.29198e+19	2.19068e+19	1.44384e+19	IL27RA
ENSG00000105048	3.08595e+19	1.61501e+19	4.31264e+18	3.74483e+19	1805146960	4.81382e+19	TNNT1
ENSG00000105053	9.83229e+19	1.80011e+19	2.3582e+18	7.6334e+18	4.4526e+18	7.6043e+18	VRK3
ENSG00000105058	2.89334e+19	-4.19374e+19	1.90381e+18	-2.20281e+19	2.7608e+18	1.69128e+19	FAM32A
ENSG00000105085	2.93283e+19	6.3541e+18	3.77314e+19	1.68404e+19	8.66266e+18	9.54635e+19	MED26
ENSG00000105127	4.23004e+19	5.36024e+19	3.13717e+19	1.70863e+19	8.75204e+19	3.42009e+19	AKAP8
ENSG00000105135	6.2563e+18	-1.0483e+18	2.81864e+19	-3.71916e+19	7.09955e+19	9.01128e+19	ILVBL
ENSG00000105171	1.35773e+19	-2.47771e+19	2.11774e+19	-1.16998e+19	9.06862e+19	9.6765e+18	POP4
ENSG00000105173	2.02743e+19	-1.31325e+19	4.45795e+19	-2.94587e+19	3.2205e+20	4.03524e+18	CCNE1
ENSG00000105176	1.48814e+19	2.53004e+19	2.04295e+19	1.23842e+19	2.15559e+19	5.57785e+19	URI1
ENSG00000105185	2.6988e+18	5.8987e+18	1.87543e+19	3.14525e+19	9.74909e+19	9.89753e+19	PDCD5
ENSG00000105186	2.43589e+19	2.72344e+19	4.04869e+18	6.7267e+18	5.01157e+19	7.97936e+19	ANKRD27
ENSG00000105193	4.31552e+19	-2.11479e+19	1.69283e+19	-1.24926e+19	2.1157e+18	5.53115e+19	RPS16
ENSG00000105197	1.06246e+19	-1.9153e+18	2.24438e+19	-8.53377e+19	3.9345e+18	7.26299e+19	TIMM50
ENSG00000105202	8.42357e+19	1.28139e+19	2.52377e+19	5.0773e+18	6.11643e+18	8.58169e+19	FBL
ENSG00000105204	2.07528e+19	-3.87062e+19	4.33442e+19	-8.92995e+19	3.7186e+18	7.12419e+19	DYRK1B
ENSG00000105220	6.14279e+19	-7.19957e+19	2.24087e+19	-3.21285e+19	1.31426e+19	2.09205e+19	GPI
ENSG00000105221	8.13747e+19	1.72408e+19	2.42744e+19	7.10246e+19	4.77551e+19	7.83859e+19	AKT2
ENSG00000105223	1.69717e+19	-4.83498e+21	1.60527e+19	-3.01195e+19	7.63266e+19	9.20349e+19	PLD3
ENSG00000105229	5.21148e+19	3.18654e+18	2.89403e+18	1.10107e+19	2.70865e+19	6.18428e+19	PIAS4
ENSG00000105245	3.94899e+19	1.74292e+19	3.5971e+18	4.84535e+19	6.28007e+19	8.67012e+18	NUMBL
ENSG00000105246	2.81059e+19	7.79231e+19	4.03519e+19	1.93109e+19	5.34722e+19	2.58234e+19	EBI3
ENSG00000105248	4.3621e+18	5.11352e+19	3.1134e+18	1.64242e+19	1.00502e+19	3.69726e+19	YJU2
ENSG00000105254	4.60362e+19	2.62498e+19	1.74038e+19	1.50828e+19	1.31483e+19	4.33192e+19	TBCB
ENSG00000105258	1.27551e+19	-1.26225e+19	2.14608e+19	-5.88164e+19	5.56422e+19	8.31588e+19	POLR2I
ENSG00000105281	2.27143e+19	8.58024e+19	2.26392e+19	3790000000000000	1506496458	4.25767e+19	SLC1A5
ENSG00000105287	2.25483e+19	8.50989e+19	4.70315e+19	1.8094e+18	7.03889e+19	3.02707e+18	PRKD2
ENSG00000105298	3.56034e+19	2.82685e+19	3.43593e+19	8.22731e+19	4.10661e+19	7.37697e+18	CACTIN
ENSG00000105323	2.82892e+19	2.19663e+18	1.73837e+19	1.26362e+19	2.06368e+19	5.46e+16	HNRNPUL1
ENSG00000105325	6.34756e+18	5.9807e+18	2.66643e+19	2.24297e+19	2.48991e+19	1.57816e+19	FZR1
ENSG00000105327	1.05728e+19	1.11528e+19	2.39257e+19	4.66143e+19	3140134774	1837299265	BBC3
ENSG00000105329	4.68758e+19	1.87823e+19	1.93574e+19	9.70288e+19	3.31903e+19	6.77271e+19	TGFB1
ENSG00000105341	6.34573e+18	1.1532e+18	2.82993e+19	4.07502e+19	6.83639e+19	8.89986e+19	DMAC2
ENSG00000105355	6.92779e+19	-1.21063e+19	1.52527e+19	-7.93719e+19	4.27359e+19	7.4877e+18	PLIN3
ENSG00000105364	2.75285e+19	1.12528e+19	1.77813e+19	6.32847e+19	5.26834e+19	8.14103e+19	MRPL4
ENSG00000105371	2.41106e+19	9.30445e+19	4.01541e+19	2.31718e+19	2.04938e+19	1.39283e+19	ICAM4
ENSG00000105372	8.00666e+19	4.1669e+18	1.46408e+19	2.8461e+18	4.4259e+18	5.01282e+19	RPS19
ENSG00000105373	3.0698e+18	4.89037e+19	1.88477e+19	2.59467e+19	9.46812e+19	8.31821e+19	NOP53
ENSG00000105379	2.24605e+19	-3.88501e+19	2.04748e+19	-1.89746e+19	8.49508e+19	9.49359e+19	ETFB
ENSG00000105383	1.4018e+18	-3.98551e+19	2.07482e+19	-1.9209e+18	5.47449e+19	2.61488e+19	CD33
ENSG00000105393	3.07564e+19	-2.96093e+19	1.7869e+18	-1.65702e+19	9.75163e+19	3.63562e+19	BABAM1
ENSG00000105397	1.32487e+19	1.32331e+19	2.16757e+19	6.10504e+19	5.41528e+19	8.2401e+18	TYK2
ENSG00000105401	5.21151e+19	-1.47493e+19	1.70606e+19	-8.64523e+19	3.87301e+19	7.21814e+19	CDC37
ENSG00000105402	2.6081e+18	7.45742e+19	4.21943e+19	1.7674e+18	9.85899e+19	9.93887e+19	NAPA
ENSG00000105404	1.9817e+18	5.70603e+19	2.46085e+19	2.31873e+19	2.04098e+18	1.391e+17	RABAC1
ENSG00000105429	2.10462e+19	-4.99887e+19	4.38917e+19	-1.13891e+18	2.54741e+19	6.01909e+21	MEGF8
ENSG00000105438	2.79357e+19	-3.27484e+19	1.73793e+18	-1.88433e+19	8.50537e+19	9.49445e+19	KDELR1
ENSG00000105443	6.77838e+19	1.75832e+19	2.67569e+18	6.57145e+19	5.11088e+19	8.05411e+19	CYTH2
ENSG00000105447	3.57995e+19	1.17098e+19	3.47422e+19	3.37048e+19	9.73113e+19	9.89214e+19	GRWD1
ENSG00000105472	6.37416e+19	-2.42025e+19	2.70103e+19	-8.96048e+19	3.70227e+19	7.11899e+18	CLEC11A
ENSG00000105483	8.81729e+19	2.51185e+19	2.43988e+19	1.0295e+18	3.03247e+19	6.4849e+18	CARD8
ENSG00000105499	3.80471e+19	5.61878e+19	3.36184e+19	1.67134e+19	9.86665e+19	9.93996e+19	PLA2G4C
ENSG00000105516	1.11276e+19	-6.3355e+18	2.23724e+19	-2.83183e+19	9.77408e+19	9.90887e+19	DBP
ENSG00000105518	1.33696e+19	-2.26856e+19	2.12588e+19	-1.06711e+19	2.85921e+19	6.35126e+18	TMEM205
ENSG00000105520	3.0608e+18	1.20776e+19	3.59437e+18	3.36014e+18	7.3686e+17	9.13218e+19	PLPPR2
ENSG00000105552	6.117e+16	-8.42377e+19	3.29095e+19	-2.55968e+19	9.79579e+19	9.92152e+19	BCAT2
ENSG00000105556	4.88924e+19	2.44112e+19	3.02614e+19	8.06679e+19	4.19851e+19	7.44895e+19	MIER2
ENSG00000105568	5.85797e+19	-8.66416e+19	1.67105e+19	-5.18486e+18	2161756433	2213484176	PPP2R1A
ENSG00000105576	3.93994e+19	-1.44471e+19	3.34769e+19	-4.31553e+19	9.65578e+19	9.8833e+18	TNPO2
ENSG00000105607	3.69735e+19	-4.57948e+19	3.46415e+19	-1.32196e+19	1.8618e+18	5.19e+16	GCDH
ENSG00000105609	9.90017e+19	-2.85878e+19	2.71506e+19	-1.05293e+19	2.92371e+19	6.39323e+19	LILRB5
ENSG00000105612	3.38182e+19	-2.69216e+19	1.85887e+19	-1.44828e+19	1.47539e+18	4.60129e+19	DNASE2
ENSG00000105617	2.87839e+19	6.96213e+19	3.67465e+19	1.89464e+19	5.81404e+19	2.72515e+19	LENG1
ENSG00000105618	1.0651e+18	-2.40424e+19	2.35325e+19	-1.02167e+19	3.06939e+19	6.5212e+18	PRPF31
ENSG00000105619	5.85658e+19	-2.09613e+18	2.82019e+19	-7.43259e+19	4.57325e+19	7.69499e+19	TFPT
ENSG00000105640	1.69706e+19	-1.47547e+19	1.85034e+19	-7.97405e+19	9.36444e+19	9.78895e+19	RPL18A
ENSG00000105643	8.34436e+19	4.83338e+19	2.54805e+19	1.89689e+19	5.78422e+19	2.71266e+19	ARRDC2
ENSG00000105655	1.85028e+19	-2.26915e+19	2.85751e+19	-7.94101e+19	4.27137e+19	7.48662e+19	ISYNA1
ENSG00000105656	8.10916e+19	2.24669e+19	2.44286e+19	9.19698e+18	3.57731e+19	7.00502e+19	ELL
ENSG00000105669	4.68695e+19	1838508620	1.67296e+19	1.09896e+19	9.99123e+19	9.99588e+19	COPE
ENSG00000105671	9.85145e+19	-1.38016e+19	2.468e+17	-5.59224e+19	5.76009e+19	8.4134e+18	DDX49
ENSG00000105676	6.29124e+19	-2.34118e+19	2.68512e+19	-8.7191e+18	3.83258e+19	7.19078e+19	ARMC6
ENSG00000105677	4.93727e+19	-2.64686e+19	1.67162e+19	-1.58341e+19	1.13329e+19	3.99032e+19	TMEM147
ENSG00000105697	8.17874e+17	-4.71152e+19	7.0278e+18	-6.70413e+19	5.02595e+18	7.98491e+19	HAMP
ENSG00000105698	5.09099e+19	-4.63041e+19	1.60995e+19	-2.87613e+19	4.0259e+18	4.71063e+19	USF2
ENSG00000105699	4.02118e+19	4.05e+16	3.31478e+19	1.2218e+18	9.02756e+19	9.66324e+19	LSR
ENSG00000105700	2.31977e+19	-4.97585e+19	1.84641e+19	-2.69489e+19	7.04125e+19	6.84248e+19	KXD1
ENSG00000105701	3.28516e+19	-5.93825e+18	1.88074e+19	-3.15739e+19	7.522e+17	9.17048e+19	FKBP8
ENSG00000105705	3.31201e+19	4.83913e+19	3.54608e+19	1.36464e+19	1.72366e+19	4.98829e+19	SUGP1
ENSG00000105711	2.41202e+19	9.53908e+19	4.13107e+19	2.30911e+19	2.09375e+19	1.40471e+19	SCN1B
ENSG00000105723	6.84927e+19	1.26052e+19	2.6117e+18	4.82644e+19	9.61505e+19	9.86392e+18	GSK3A
ENSG00000105726	1.99532e+19	-3.52427e+19	2.02214e+19	-1.74284e+19	8.61643e+19	9.53122e+19	ATP13A1
ENSG00000105732	2.1456e+18	1.83805e+19	4.26847e+19	4.30611e+19	6.66751e+19	8.84582e+19	ZNF574
ENSG00000105755	5.24276e+19	-3.20044e+19	1.91449e+19	-1.67169e+19	9.45849e+19	3.58223e+19	ETHE1
ENSG00000105771	4.68053e+18	-1.4714e+18	3.13461e+18	-4.69406e+19	6.3878e+18	8.72779e+18	SMG9
ENSG00000105778	6.19261e+19	-1.623e+17	2.7671e+17	-5.86536e+19	5.57515e+19	8.31753e+19	AVL9
ENSG00000105810	8.81517e+19	-1.21166e+19	3.26095e+19	-3.71566e+19	2026748292	5.23485e+19	CDK6
ENSG00000105819	7.6797e+18	8.37524e+19	2.55299e+19	3.28056e+19	7.4287e+18	9.14909e+19	PMPCB
ENSG00000105821	9.18985e+19	2.22226e+19	2.40316e+19	9.24721e+19	3.55111e+19	6.98288e+19	DNAJC2
ENSG00000105829	2.09962e+19	3.66533e+19	4.33049e+19	8.46403e+19	3.97328e+19	7.27421e+19	BET1
ENSG00000105835	7.77524e+19	9.80261e+19	2.50435e+19	3.91424e+19	9068927588	2.98858e+19	NAMPT
ENSG00000105849	6.03852e+19	-2.96014e+19	2.81183e+19	-1.05275e+19	9.16158e+19	9.71876e+19	POLR1F
ENSG00000105851	7.58702e+19	-8.68709e+19	2.87591e+19	-3.02064e+19	2.52245e+18	3.32754e+19	PIK3CG
ENSG00000105854	1.20253e+19	-7.02701e+19	2.37936e+19	-2.95332e+19	3.14378e+19	3.9656e+17	PON2
ENSG00000105855	3.5037e+18	-2.19033e+19	3.67858e+19	-5.95428e+19	5.51557e+19	8.29365e+19	ITGB8
ENSG00000105856	1.02508e+19	2.56671e+19	2.2629e+18	1.13425e+19	2.56688e+19	6.03468e+19	HBP1
ENSG00000105875	6.70315e+19	-4.23362e+19	2.67598e+19	-1.58208e+19	1.13632e+19	3.99242e+18	WDR91
ENSG00000105879	4.04708e+19	5.89003e+19	3.26653e+19	1.80315e+17	7.13651e+19	3.04923e+19	CBLL1
ENSG00000105887	6.53264e+19	2.29813e+19	1.77903e+19	1.29179e+19	1.96429e+19	5.32132e+19	MTPN
ENSG00000105928	9.36104e+19	-8.36773e+19	2.44896e+19	-3.41684e+19	7.32588e+19	9.11206e+18	GSDME
ENSG00000105939	1.30243e+19	-9.21225e+19	2.1652e+17	-4.25469e+19	6.70495e+18	8.86471e+19	ZC3HAV1
ENSG00000105953	3.38978e+19	9.30332e+19	1.72616e+19	5.3896e+18	5.89915e+19	8.48894e+19	OGDH
ENSG00000105963	8.36094e+19	-9.68853e+19	2.66966e+19	-3.62912e+19	7.16671e+19	9.05112e+19	ADAP1
ENSG00000105967	2.68181e+19	1.81135e+19	1.77297e+19	1.02165e+19	3.06947e+19	6.5212e+18	TFEC
ENSG00000105968	1.81909e+19	-3.3418e+18	1.94136e+19	-1.72137e+19	8.51842e+19	3.37791e+19	H2AZ2
ENSG00000105983	3.46533e+19	6.59415e+18	3.37868e+19	1.9517e+18	8.4526e+18	9.48151e+19	LMBR1
ENSG00000105993	2.24286e+19	-3.35433e+19	1.81065e+19	-1.85255e+19	8.53029e+18	9.50621e+18	DNAJB6
ENSG00000106003	7.53809e+19	2.78649e+19	2.55017e+19	1.09267e+19	2.7454e+18	6.22193e+19	LFNG
ENSG00000106009	1.0668e+18	5.5331e+18	2.22488e+18	2.48692e+17	8.03599e+19	9.33146e+17	BRAT1
ENSG00000106012	5.56977e+19	-1.45325e+19	3.03836e+19	-4.78301e+18	6.32436e+19	8.68719e+19	IQCE
ENSG00000106028	2.9544e+18	2.46567e+19	1.83467e+19	1.34394e+19	8.93091e+19	9.6398e+18	SSBP1
ENSG00000106049	7.8282e+17	-2.15868e+19	2.51181e+19	-8.59411e+19	3.90114e+19	7.24076e+19	HIBADH
ENSG00000106052	2.64748e+18	-5.27295e+19	2.00058e+19	-2.63571e+19	7.92111e+19	9.27606e+18	TAX1BP1
ENSG00000106066	2.58124e+19	-5.67568e+19	2.00608e+19	-2.82923e+19	4.666e+17	5.20522e+19	CPVL
ENSG00000106077	3.51197e+19	-1.82417e+19	3.38946e+19	-5.38189e+19	9.57079e+19	9.84511e+19	ABHD11
ENSG00000106080	2.04559e+19	-1.31367e+19	4.50564e+19	-2.91562e+19	3.54978e+19	4.32617e+19	FKBP14
ENSG00000106100	3.05136e+19	6.63883e+19	3.60419e+19	1.84198e+19	6.54788e+19	2.92715e+19	NOD1
ENSG00000106105	5.76731e+18	-2.27252e+19	1.65081e+19	-1.37661e+19	1.68633e+19	4.93505e+19	GARS1
ENSG00000106123	2.15073e+19	7.14339e+19	4.31301e+19	1.65624e+19	9.76726e+19	3.63829e+19	EPHB6
ENSG00000106144	3.00249e+19	-3.41799e+19	3.60914e+19	-9.47036e+19	3.4362e+18	6.86841e+19	CASP2
ENSG00000106153	2.06727e+19	-2.6993e+18	1.45421e+19	-1.85619e+19	6.34262e+19	2.8684e+17	CHCHD2
ENSG00000106211	9.93188e+19	5.54864e+19	1.66534e+19	3.33184e+19	7.38995e+19	9.13462e+19	HSPB1
ENSG00000106244	1.12161e+19	-3.19673e+19	2.19067e+19	-1.45925e+19	8.83981e+19	9.61325e+19	PDAP1
ENSG00000106245	3.2316e+18	6.00184e+19	1.78576e+19	3.36094e+19	7.368e+17	9.13218e+19	BUD31
ENSG00000106246	2.67061e+19	-1.17535e+18	3.92605e+19	-2.99373e+19	7.64656e+19	9.2076e+17	PTCD1
ENSG00000106261	1.39135e+19	-1.61146e+18	2.2411e+18	-7.19051e+19	4.7211e+18	7.78791e+19	ZKSCAN1
ENSG00000106263	1.86588e+19	-2.58883e+18	1.97523e+19	-1.31065e+19	1.89977e+19	5.23642e+19	EIF3B
ENSG00000106266	4.04728e+19	1.69784e+19	1.66516e+19	1.01963e+19	3.07906e+18	6.52832e+19	SNX8
ENSG00000106268	7.31929e+19	2.20707e+19	2.57869e+19	8.55889e+19	3.92059e+19	7.25509e+19	NUDT1
ENSG00000106290	5.34883e+19	1.2291e+18	2.82064e+19	4.35754e+19	6.63016e+19	8.8347e+18	TAF6
ENSG00000106299	4.85769e+19	3.57761e+19	2.99721e+19	1.19365e+19	2.32615e+19	5.7717e+18	WASL
ENSG00000106305	1.46531e+19	-2.0276e+18	2.01999e+19	-1.00377e+19	3.15491e+19	6.6158e+17	AIMP2
ENSG00000106330	2.72085e+19	-3.84381e+18	3.76751e+17	-1.02025e+18	3.07609e+19	6.52464e+19	MOSPD3
ENSG00000106344	5.11268e+19	-1.05288e+19	2.97625e+19	-3.53762e+19	7.23518e+19	9.07124e+18	RBM28
ENSG00000106346	2.75886e+19	6.11386e+18	3.88195e+19	1.57495e+19	1.15269e+19	4.02856e+18	USP42
ENSG00000106348	2.83651e+18	-3.73008e+19	2.06203e+19	-1.80894e+19	7.04609e+19	3.02866e+19	IMPDH1
ENSG00000106355	1.03808e+19	-2.34079e+19	2.2289e+16	-1.0502e+18	9.1636e+17	9.71876e+19	LSM5
ENSG00000106366	1.37776e+19	1.09382e+19	2.24588e+19	4.87035e+21	1114031766	8630738694	SERPINE1
ENSG00000106367	3.31079e+19	-3.35029e+19	3.46528e+18	-9.66817e+19	9.22979e+19	9.75206e+19	AP1S1
ENSG00000106392	6.04731e+19	-6.62167e+19	2.90384e+19	-2.28031e+19	8.19622e+19	9.39692e+19	C1GALT1
ENSG00000106397	6.60635e+19	-2.04482e+19	2.75667e+19	-7.41771e+19	4.58226e+19	7.69503e+19	PLOD3
ENSG00000106399	9.03815e+19	-2.83981e+19	2.46881e+19	-1.15028e+19	2.50029e+19	5.96335e+19	RPA3
ENSG00000106400	2.93291e+19	-3.72322e+19	1.85063e+19	-2.01187e+19	4.42341e+19	2.32838e+19	ZNHIT1
ENSG00000106415	2.86985e+18	9.00127e+19	3.70848e+19	2.42721e+19	8.08222e+19	9.34088e+19	GLCCI1
ENSG00000106443	7.05847e+19	-9.70262e+19	2.58394e+19	-3.75497e+18	7.07291e+19	8.99646e+19	PHF14
ENSG00000106460	8.69656e+19	-4.09271e+19	2.38391e+19	-1.7168e+17	8.60153e+19	3.38779e+19	TMEM106B
ENSG00000106477	2.3174e+18	-1.38836e+19	4.15638e+19	-3.34031e+19	7.38356e+19	9.13462e+19	CEP41
ENSG00000106524	3.48123e+19	3.07315e+19	3.40506e+19	9.02524e+19	3.66778e+19	7.08753e+19	ANKMY2
ENSG00000106546	1.05154e+19	1.00591e+18	2.51597e+19	3.9981e+18	6.89297e+19	8.92464e+19	AHR
ENSG00000106554	1.30806e+19	-1.20104e+19	2.14536e+19	-5.59835e+19	5.75592e+19	8.4134e+18	CHCHD3
ENSG00000106560	9.53823e+19	3.81272e+19	2.46306e+21	1.54796e+19	1.21632e+19	4.14483e+19	GIMAP2
ENSG00000106565	8.19276e+19	1.37856e+19	1.85302e+19	7.43956e+19	9.40696e+19	9.80243e+19	TMEM176B
ENSG00000106591	1.09547e+19	2.94438e+19	2.20938e+19	1.33268e+19	1.82638e+19	5.13356e+19	MRPL32
ENSG00000106603	1.54387e+19	-6.7637e+18	2.10802e+19	-3.20856e+19	7.48319e+19	9.16851e+19	COA1
ENSG00000106605	8.89594e+19	-1.22899e+19	1.60093e+19	-7.6767e+18	9.38809e+19	9.78897e+19	BLVRA
ENSG00000106608	2.72795e+19	-6.38947e+19	4.00684e+19	-1.59464e+18	8.73303e+19	9.57583e+19	URGCP
ENSG00000106609	1.22545e+19	4.11586e+19	2.15319e+19	1.91152e+19	5.59375e+19	2.65665e+19	TMEM248
ENSG00000106610	2.33422e+19	-1.82865e+19	4.2472e+18	-4.30554e+19	6.66793e+17	8.84582e+19	NA
ENSG00000106615	4.73975e+19	5.61755e+19	1.6669e+18	3.37005e+19	7.36113e+19	9.12774e+19	RHEB
ENSG00000106617	6.70234e+19	3.29208e+18	2.73972e+18	1.20161e+19	9.04355e+21	9.67327e+19	PRKAG2
ENSG00000106628	6.84116e+19	-6.23139e+19	3.05738e+19	-2.03814e+19	4.15356e+19	2.22635e+19	POLD2
ENSG00000106635	1.19604e+18	3.55307e+19	2.44874e+19	1.45098e+19	1.46785e+18	4.58923e+19	BCL7B
ENSG00000106636	2.00828e+19	-2.48588e+19	1.89704e+19	-1.3104e+18	1.9006e+18	5.23642e+19	YKT6
ENSG00000106638	4.69746e+19	5.74033e+19	3.24706e+19	1.76785e+19	7.70853e+19	3.20052e+19	TBL2
ENSG00000106665	2.66764e+19	8.39557e+19	3.88949e+19	2.15853e+19	3.0887e+18	1.8334e+18	CLIP2
ENSG00000106682	1.28679e+21	-1.14263e+18	2.14002e+19	-5.33935e+18	5.93386e+18	8.495e+17	EIF4H
ENSG00000106683	1.48834e+19	-8.67911e+19	2.18812e+19	-3.96647e+19	7294538856	2.53246e+19	LIMK1
ENSG00000106723	4.06748e+19	1.80819e+19	3.20941e+19	5.63403e+19	5.7316e+18	8.39642e+19	SPIN1
ENSG00000106733	5.55212e+19	7.27108e+19	2.84983e+19	2.55141e+19	7.98615e+19	9.315e+17	NMRK1
ENSG00000106771	1.28834e+19	-5.57296e+19	2.71783e+19	-2.05052e+19	4.0314e+18	2.18488e+19	TMEM245
ENSG00000106780	4.74667e+19	-3.24367e+19	2.96986e+19	-1.0922e+18	2.74746e+19	6.22193e+19	MEGF9
ENSG00000106785	1.78585e+19	3.33433e+19	2.25012e+19	1.48185e+19	1.38381e+19	4.44111e+19	TRIM14
ENSG00000106789	5.61882e+19	5.16372e+19	3.13377e+18	1.64776e+19	9.94011e+19	3.67562e+19	CORO2A
ENSG00000106799	4.64045e+19	-1.54727e+19	3.03417e+19	-5.09949e+19	6.10087e+19	8.57692e+19	TGFBR1
ENSG00000106803	9.40264e+19	-1.13271e+19	1.48925e+19	-7.60595e+19	4.46899e+19	7.61549e+19	SEC61B
ENSG00000106829	5.9619e+18	6.07208e+19	2.84634e+19	2.1333e+18	3.29004e+19	1.91718e+19	TLE4
ENSG00000106853	9.40959e+19	-5.88173e+19	2.32338e+19	-2.53153e+19	1.13565e+18	9.35603e+19	PTGR1
ENSG00000106868	1.5363e+18	-4.48865e+19	2.08466e+19	-2.15318e+19	3.13048e+19	1.84926e+19	SUSD1
ENSG00000106948	9.82875e+19	1.67532e+18	2.42276e+19	6.91493e+19	4.89256e+19	7.93374e+19	AKNA
ENSG00000106952	2.99939e+19	-3.97427e+19	3.92332e+19	-1.01299e+19	3.11067e+19	6.56239e+19	TNFSF8
ENSG00000106991	9.59947e+19	5.31887e+19	1.68957e+19	3.14807e+18	9.74886e+19	9.89753e+19	ENG
ENSG00000106992	3.36446e+19	1.58467e+19	3.83157e+18	4.13583e+19	6.79179e+19	8.893e+17	AK1
ENSG00000106993	5.13913e+18	2.93452e+19	2.96094e+19	9.91077e+19	3.21648e+19	6.67511e+17	CDC37L1
ENSG00000107020	1.70767e+19	1.09875e+18	1.93787e+19	5.66989e+19	9.54785e+19	9.83957e+19	PLGRKT
ENSG00000107021	1.03163e+19	-1.6681e+18	2.41191e+19	-6.91608e+18	4.89183e+19	7.93374e+19	TBC1D13
ENSG00000107036	3.30519e+19	2.93449e+19	3.43944e+19	8.53189e+19	3.93554e+19	7.26299e+19	RIC1
ENSG00000107077	2.08524e+19	2.86043e+19	4.21909e+18	6.77973e+19	4.97789e+19	7.96794e+19	KDM4C
ENSG00000107099	1.46408e+19	1.86526e+19	2.15142e+19	8.66989e+19	3.85948e+19	7.20552e+19	DOCK8
ENSG00000107130	1.58259e+19	-2.3975e+18	2.09861e+19	-1.14242e+19	2.53279e+19	6.00289e+19	NCS1
ENSG00000107140	1.2853e+17	-3.69346e+19	2.57626e+19	-1.43365e+19	1.51672e+19	4.65681e+19	TESK1
ENSG00000107164	3.9215e+18	-7.90977e+17	3.41253e+19	-2.31786e+19	8.16704e+17	9.38371e+19	FUBP3
ENSG00000107175	4.87028e+19	8.15653e+19	3.04079e+19	2.68237e+19	7.88517e+19	9.27606e+18	CREB3
ENSG00000107185	2.87504e+19	-1.67403e+19	3.63918e+19	-4.60002e+19	6.45515e+19	8.75721e+19	RGP1
ENSG00000107223	1.20746e+19	-1.40156e+19	1.50221e+19	-9.32995e+18	3.50822e+19	6.93501e+18	EDF1
ENSG00000107262	2.52824e+19	3.20666e+19	1.8247e+16	1.75737e+19	7.88552e+19	3.23878e+19	BAG1
ENSG00000107263	3.90217e+19	-4.22412e+19	1.69914e+19	-2.48603e+19	1.29176e+18	1.01651e+18	RAPGEF1
ENSG00000107290	1.20547e+19	1.33391e+19	2.20292e+19	6.05522e+19	5.44832e+19	8.26215e+19	SETX
ENSG00000107317	9.33645e+19	-1.12099e+19	2.94767e+19	-3.80297e+19	7.03725e+19	8.98699e+19	PTGDS
ENSG00000107331	2.24691e+19	-7.18999e+19	4.26384e+19	-1.68627e+19	9.17438e+19	3.51174e+19	ABCA2
ENSG00000107338	1.60601e+18	-1.06837e+19	1.98943e+19	-5.37024e+18	5.91251e+19	8.48894e+19	SHB
ENSG00000107341	5.60948e+19	2.57185e+18	1.55203e+19	1.65709e+19	9.75015e+19	3.63562e+19	UBE2R2
ENSG00000107362	2.4334e+18	-2.75991e+19	3.94769e+19	-6.9912e+18	9.44264e+19	9.81861e+19	ABHD17B
ENSG00000107371	4.45548e+18	6.94995e+19	3.14631e+19	2.20892e+18	8.25176e+19	9.41537e+19	EXOSC3
ENSG00000107372	5.85076e+19	3.74831e+19	1.8384e+18	2.03889e+19	4.14607e+18	2.22599e+19	ZFAND5
ENSG00000107404	5.1823e+18	-1.72186e+18	2.94405e+19	-5.84861e+18	5.58641e+17	8.31753e+19	DVL1
ENSG00000107521	5.05704e+19	-3.41697e+19	1.58966e+19	-2.1495e+18	3.15949e+19	1.86384e+19	HPS1
ENSG00000107537	1.45628e+19	-1.79896e+19	2.04525e+19	-8.79583e+19	3.79085e+18	7.15891e+19	PHYH
ENSG00000107551	5.72247e+19	-3.33699e+19	1.82173e+19	-1.83177e+19	6.69855e+19	2.95996e+19	RASSF4
ENSG00000107560	5.2962e+18	7772374844	2.91289e+18	2.66827e+19	9.97871e+19	9.99382e+21	RAB11FIP2
ENSG00000107566	5.21333e+19	-5.2386e+18	2.87752e+19	-1.82053e+19	6.86789e+19	2.98045e+19	ERLIN1
ENSG00000107581	4.37431e+19	6.19753e+19	1.82473e+19	3.39641e+19	9.72906e+19	9.89189e+18	EIF3A
ENSG00000107625	6.35895e+19	6.47251e+19	2.67658e+19	2.4182e+18	1.55973e+18	1.15152e+19	DDX50
ENSG00000107651	8.32848e+19	8.12699e+19	2.41977e+19	3.35858e+19	7.36978e+19	9.13232e+19	SEC23IP
ENSG00000107669	3.15185e+19	-7.98775e+19	3.57552e+19	-2.23401e+19	8.23223e+19	9.41186e+19	ATE1
ENSG00000107672	9.25431e+19	2.19859e+19	2.38495e+19	9.21862e+19	3.566e+17	6.99776e+18	NSMCE4A
ENSG00000107679	3.52953e+18	3.54088e+19	3.53391e+19	1.00197e+19	3.16358e+19	6.62096e+19	PLEKHA1
ENSG00000107731	3.47462e+19	3.31983e+19	3.80762e+19	8.7189e+18	3.83268e+19	7.19078e+19	UNC5B
ENSG00000107736	3.48034e+19	-7.42817e+19	3.6357e+18	-2.04312e+19	4.10409e+19	2.21035e+19	CDH23
ENSG00000107738	3.55705e+19	7.84084e+19	2.04136e+19	3.84099e+19	1225384179	3.68515e+19	VSIR
ENSG00000107745	1.08018e+19	-4.68138e+19	2.29412e+19	-2.0406e+18	8.38307e+19	9.46603e+19	MICU1
ENSG00000107758	5.84278e+18	-3.75997e+19	2.92602e+19	-1.28501e+18	1.98788e+19	5.35645e+19	PPP3CB
ENSG00000107771	9.40087e+19	2.43865e+19	2.31255e+19	1.05453e+19	2.91641e+19	6.39323e+19	CCSER2
ENSG00000107789	3.51173e+19	-1.34071e+18	3.40277e+19	-3.94007e+19	6.93576e+19	8.94088e+19	MINPP1
ENSG00000107796	9.58107e+19	1.01762e+19	2.74546e+19	3.70655e+18	2100990964	5.34634e+19	ACTA2
ENSG00000107798	1.08228e+19	-5.53011e+19	1.91124e+19	-2.89346e+19	3.81021e+19	4.52732e+19	LIPA
ENSG00000107816	1.43217e+19	2.41609e+19	2.10099e+19	1.14997e+19	2.50154e+19	5.96335e+19	LZTS2
ENSG00000107819	2.22619e+19	-6.8336e+18	1.83708e+19	-3.71981e+19	1993743069	5.16512e+19	SFXN3
ENSG00000107829	4.26092e+18	-3.93441e+19	3.22571e+18	-1.2197e+18	2.22577e+19	5.66722e+19	FBXW4
ENSG00000107833	5.47055e+18	4.26916e+19	2.89359e+19	1.47538e+19	1.40109e+19	4.47319e+19	NPM3
ENSG00000107854	9.64096e+19	3.85654e+19	2.3985e+18	1.6079e+18	1.07858e+19	3.86476e+19	TNKS2
ENSG00000107862	8.77425e+19	-2.19188e+19	2.39427e+19	-9.1547e+18	3.59945e+19	7.02971e+19	GBF1
ENSG00000107863	3.88812e+18	4.00154e+19	3.3368e+18	1.19922e+19	2.30444e+19	5.75007e+19	ARHGAP21
ENSG00000107872	1.20334e+19	-4.2506e+18	2.13297e+19	-1.9928e+18	8.42043e+19	9.47123e+19	FBXL15
ENSG00000107874	7.63832e+19	4.2865e+18	2.49745e+19	1.71635e+19	8.60983e+19	3.38779e+19	CUEDC2
ENSG00000107882	8.34786e+19	-7.61716e+19	2.46115e+19	-3.09496e+19	7.56944e+19	9.18262e+19	SUFU
ENSG00000107890	3.99092e+19	2.68317e+19	3.33469e+18	8.04623e+19	4.21037e+19	7.45347e+19	ANKRD26
ENSG00000107897	1.24746e+19	4.18684e+19	2.13061e+19	1.96509e+19	8.44211e+19	9.48151e+19	ACBD5
ENSG00000107902	4.05073e+19	2.19621e+19	3.27313e+19	6.70981e+19	5.02233e+19	7.98491e+19	LHPP
ENSG00000107929	2.16549e+19	-1.17739e+19	1.8331e+18	-6.42294e+19	5.20682e+19	8.10128e+19	LARP4B
ENSG00000107937	9.40135e+19	2.00483e+17	2.3335e+18	8.59152e+19	3.90257e+19	7.24137e+19	GTPBP4
ENSG00000107949	9.85877e+19	-1.04126e+19	2.28961e+19	-4.54778e+19	6.49269e+19	8.77232e+19	BCCIP
ENSG00000107951	4.56019e+19	3.72994e+19	3.01728e+19	1.23619e+19	2.16388e+19	5.58905e+19	MTPAP
ENSG00000107957	7.69882e+19	-6.25342e+19	2.69888e+19	-2.31704e+19	2.05014e+19	1.39283e+19	SH3PXD2A
ENSG00000107959	1.59874e+19	-5.38027e+19	2.06575e+19	-2.60451e+19	9.20061e+19	8.17505e+19	PITRM1
ENSG00000107960	3.23731e+19	-9.02099e+19	3.61133e+19	-2.49797e+19	8.02745e+19	9.33146e+17	STN1
ENSG00000107968	4.24897e+19	-7.42723e+19	3.17406e+19	-2.33998e+19	1.92847e+19	1.33999e+19	MAP3K8
ENSG00000108010	2.45049e+19	5.28747e+19	1.80463e+19	2.92995e+19	7.69526e+19	9.21396e+19	GLRX3
ENSG00000108021	3.17448e+19	1.08122e+19	3.51291e+19	3.07784e+19	7.58246e+19	9.18805e+19	TASOR2
ENSG00000108039	1.13908e+19	1.53732e+19	2.20974e+19	6.957e+17	4.86617e+19	7.91713e+18	XPNPEP1
ENSG00000108055	1.00155e+19	4.28745e+19	2.3458e+18	1.82772e+19	6.75921e+19	2.96763e+19	SMC3
ENSG00000108061	5.64238e+19	4.76721e+19	2.80684e+19	1.69843e+19	8.94275e+19	3.46642e+19	SHOC2
ENSG00000108064	8.65348e+18	-2.18987e+19	2.36508e+19	-9.25921e+19	9.26228e+19	9.76285e+19	TFAM
ENSG00000108091	1.16881e+19	1.05439e+19	2.20352e+19	4.78502e+19	6.32293e+19	8.68719e+19	CCDC6
ENSG00000108094	9.58845e+19	-1.63594e+19	2.50087e+18	-6.54148e+18	5.13017e+19	8.06517e+19	CUL2
ENSG00000108100	4.537e+17	-5.2197e+18	1.73514e+19	-3.00823e+19	2.6277e+18	3.44525e+19	CCNY
ENSG00000108106	2.83493e+19	5.70627e+19	3.85617e+19	1.47978e+19	1.38933e+19	4.44935e+18	UBE2S
ENSG00000108107	1.16961e+19	4.66495e+19	1.49946e+18	3.11108e+19	1.86404e+19	2.66765e+19	RPL28
ENSG00000108175	3.78895e+19	1.03086e+19	1.75248e+19	5.88231e+19	5.56377e+19	8.31588e+19	ZMIZ1
ENSG00000108179	4.87991e+19	3.20503e+19	1.66448e+19	1.92554e+19	5.4162e+17	2.60979e+19	PPIF
ENSG00000108219	2.78998e+18	4.04535e+19	1.96645e+19	2.05718e+19	8.37011e+19	9.45804e+19	TSPAN14
ENSG00000108239	4.64622e+19	-3.56492e+19	3.07598e+19	-1.15896e+19	2.46474e+19	5.92471e+19	TBC1D12
ENSG00000108256	1.29576e+19	-8.18943e+19	2.08548e+19	-3.92689e+19	6.9455e+17	8.9482e+17	NUFIP2
ENSG00000108262	1.29143e+19	-9.23466e+19	2.17928e+19	-4.23748e+19	6.71749e+19	8.86992e+19	GIT1
ENSG00000108298	5.74685e+18	-1.23092e+19	1.5821e+18	-7.78032e+19	4.3655e+18	7.5432e+18	RPL19
ENSG00000108306	3.12586e+19	-3.66365e+19	3.6509e+18	-1.00349e+19	3.15623e+19	6.61631e+19	FBXL20
ENSG00000108312	1.14171e+19	1.20796e+19	2.23831e+19	5.39676e+17	5.89421e+19	8.48754e+19	UBTF
ENSG00000108344	3.18584e+19	-9.71683e+19	1.75243e+19	-5.54476e+19	5.79253e+19	8.43005e+19	PSMD3
ENSG00000108349	6.73108e+19	6.70028e+19	2.64874e+19	2.5296e+18	1.14191e+19	9.38027e+19	CASC3
ENSG00000108395	2.64748e+19	-2.62835e+19	4.0341e+17	-6.51532e+16	5.14703e+18	8.07098e+19	TRIM37
ENSG00000108405	2.34218e+19	-3.70457e+19	4.36395e+19	-8.48901e+19	3.95936e+19	7.27421e+19	P2RX1
ENSG00000108406	4.9388e+18	1.38126e+19	2.96297e+19	4.66174e+19	6.41091e+19	8.73905e+19	DHX40
[truncated: 6,602 more rows]
